# Supplementary material for: RNA Sequencing Reveals a Slow to Fast Muscle Fiber Type Transition after Olanzapine Infusion in Rats
Source: PLoS One. 2015 Apr 20;10(4):e0123966. doi: 10.1371/journal.pone.0123966 (PMC4404103; doi:10.1371/journal.pone.0123966)
Supplement: S1 Table — This table contains the following Excel column headers: A—ENSEMBLE Gene ID; B—Official Gene Symbol (gene_short); C—Gene locus (locus, chr1 = chromosome 1 etc.); D—Control animal #3 (FKPM units); E—Olanzapine treated animal #4 (FKPM units); F—Control animal #9 (FKPM units); G—Olanzapine treated animal #10 (FKPM units); H—Control animal #11 (FKPM units); I—Olanzapine treated animal #12 (FKPM values); J—Mean—Control group (C-mean, FKPM units); K—Standard Error of the Mean—Control group (C-SE, FKPM units); L—Mean—Olanzapine group units = FKPM (Ola-mean, FKPM units); M—Standard Error of the Mean—Olanzapine group (Ola-SE, FKPM units); N—Normalized fold change from S2 Table 3; O—p<0.05? True = 1, False = 0 from S2 Table; P—p<0.001? True = 1, False = 0 from S2 Table (XLSX) [file pone.0123966.s002.xlsx]

## Sheet: New_6muscles
gene_id	gene_short_name	locus	New_3 C	New_4 O	New_9 C	New_10 O	New_11 C	New_12 O	C-mean	C-SE	Ola-mean	Ola-SE	norm FC	p < 0.05	p < 0.001
ENSRNOG00000043280	Vom2r37	chr1:100067148-100207955	0	0	0	0	0	0	0	0	0	0
ENSRNOG00000045810	-	chr1:100369071-100370232	0	0	0	0	0	0	0	0	0	0		0	0
ENSRNOG00000047662	Klk1c12	chr1:100371039-100375077	0	0	0	0	0	0	0	0	0	0		0	0
ENSRNOG00000046670	KLK10	chr1:100395967-100399987	0	0	0	0	0	0	0	0	0	0		0	0
ENSRNOG00000049279	Klk1c8	chr1:100424169-100427961	0	0	0	0	0	0	0	0	0	0		0	0
ENSRNOG00000046267	KLK5L	chr1:100434332-100445333	0	0	0	0	0	0	0	0	0	0		0	0
ENSRNOG00000049445	-	chr1:100459404-100473155	0	0	0	0	0	0	0	0	0	0		0	0
ENSRNOG00000049637	-	chr1:100486989-100487069	0	0	0	0	0	0	0	0	0	0		0	0
ENSRNOG00000045902	Izumo2	chr1:100519589-100532148	0	0	0	0	0	0	0	0	0	0		0	0
ENSRNOG00000023233	Zfp658	chr1:100555503-100565596	0.533055	0.470374	0.412603	0.216034	0.351003	0.211507	0.43222	0.0535248	0.299305	0.0856459	-1.49777	0	0
ENSRNOG00000033729	Zfp715	chr1:100574927-100581740	0.765378	0.605515	0.611906	0.571943	0.703132	0.280611	0.693472	0.0446189	0.486023	0.103285	-1.47988	0	0
ENSRNOG00000030160	Zfp819	chr1:100601818-100608478	0	0.0543682	0	0	0	0.0673062	0	0	0.0405581	0.0206446		0	0
ENSRNOG00000022701	Ceacam18	chr1:100630243-100644423	0.23157	0.129889	0	0.112101	0.263335	0	0.164968	0.0830907	0.0806633	0.0407054	-2.12118	0	0
ENSRNOG00000022640	Siglece	chr1:100647306-100655905	0.162437	0	0.242166	0.455616	0.367176	0.221842	0.25726	0.0596536	0.225819	0.131696	-1.18158	0	0
ENSRNOG00000018334	Ctu1	chr1:100668355-100674148	2.24529	2.71933	2.44096	1.54964	1.82896	1.47431	2.17174	0.18067	1.91443	0.403517	-1.17658	0	0
ENSRNOG00000033706	Klk14	chr1:100685182-100689773	0	0	0.274997	0	0	0	0.0916657	0.0917743	0	0		0	0
ENSRNOG00000030089	-	chr1:100701188-100701581	0	0	0.744802	0	0	0.654446	0.248267	0.248562	0.218149	0.218407	-1.18038	0	0
ENSRNOG00000022353	Klk13	chr1:100717393-100729013	0	0	0	0	0	0	0	0	0	0		0	0
ENSRNOG00000034012	Klk12	chr1:100775620-100779762	0	0	0	0	0	0	0	0	0	0		0	0
ENSRNOG00000018742	Klk11	chr1:100780865-100785406	0	0	0	0	0	0	0	0	0	0		0	0
ENSRNOG00000030281	Klk10	chr1:100787664-100791042	0	0	0	0	0	0	0	0	0	0		0	0
ENSRNOG00000022313	Klk9	chr1:100798461-100802754	0	0	0	0	0	0	0	0	0	0		0	0
ENSRNOG00000018580	Klk8	chr1:100803925-100810769	0	0	0	0	0	0	0	0	0	0		0	0
ENSRNOG00000018664	Klk7	chr1:100820161-100823452	0	0	0	0	0	0	0	0	0	0		0	0
ENSRNOG00000031927	Klk6	chr1:100831081-100838229	0	0	0	0	0	0	0	0	0	0		0	0
ENSRNOG00000011399	-	chr1:10083643-10084402	0	0	0	0	0	0	0	0	0	0		0	0
ENSRNOG00000018831	Klk5	chr1:100849439-100854410	0	0	0	0	0	0	0	0	0	0		0	0
ENSRNOG00000018864	Klk4	chr1:100897612-100902010	0	0	0	0	0	0	0	0	0	0		0	0
ENSRNOG00000049860	-	chr1:100931103-100932264	0	0	0	0	0	0	0	0	0	0		0	0
ENSRNOG00000046297	Klk1c10	chr1:100957313-100961373	0	0	0	0	0	0	0	0	0	0		0	0
ENSRNOG00000050893	-	chr1:101007190-101011185	0	0	0	0	0	0	0	0	0	0		0	0
ENSRNOG00000048630	Klk1c6	chr1:101014191-101030273	0	0	0	0	0	0	0	0	0	0		0	0
ENSRNOG00000029237	Klk1c2	chr1:101046493-101050871	0	0	0	0	0	0	0	0	0	0		0	0
ENSRNOG00000049266	-	chr1:101053803-101056683	0	0	0	0	0	0	0	0	0	0		0	0
ENSRNOG00000046992	-	chr1:101073354-101086321	0	0	0	0	0	0	0	0	0	0		0	0
ENSRNOG00000048901	-	chr1:101101948-101105740	0	0	0	0	0	0	0	0	0	0		0	0
ENSRNOG00000045980	KLK5L	chr1:101112111-101123112	0	0	0	0	0	0	0	0	0	0		0	0
ENSRNOG00000047900	-	chr1:101145715-101148564	0	0	0	0	0	0	0	0	0	0		0	0
ENSRNOG00000032857	Klk1c9	chr1:101151630-101155517	0	0	0	0	0	0	0	0	0	0		0	0
ENSRNOG00000047527	Klk1	chr1:101196672-101200667	1.16634	1.99631	1.97208	1.47851	12.9614	0.904172	5.36661	3.80902	1.45966	0.315788	-3.81329	1	0
ENSRNOG00000033414	Klk1c3	chr1:101225276-101229007	0	0	0	0	0	0	0	0	0	0		0	0
ENSRNOG00000033805	Klk15	chr1:101254625-101261392	0	0	0	0	0	0	0	0	0	0		0	0
ENSRNOG00000029221	Klk1b3	chr1:101264167-101268371	0	0	0.22101	0	0	0	0.07367	0.0737573	0	0		0	0
ENSRNOG00000032170	-	chr1:101269129-101270258	0	0	0	0	0	0	0	0	0	0		0	0
ENSRNOG00000019132	Fv1	chr1:101289511-101291836	2.12516	2.18222	1.30215	0.761326	1.65428	1.42254	1.69386	0.238688	1.45536	0.410992	-1.20715	0	0
ENSRNOG00000021659	Acpt	chr1:101292688-101299618	0	0	0.0957697	0	0.141242	0	0.0790039	0.0416752	0	0		0	0
ENSRNOG00000019138	Clec11a	chr1:101355486-101358626	1.22884	3.04153	5.75416	2.71085	9.00029	3.10062	5.32776	2.2562	2.951	0.121424	-1.87253	0	0
ENSRNOG00000019207	Shank1	chr1:101362262-101409488	0.0184515	0.0203743	0.0267524	0.0202623	0.0692471	0	0.0381503	0.0157506	0.0135455	0.00678087	-2.92116	0	0
ENSRNOG00000037298	RGD1309036	chr1:101411206-101424622	0	0	0.316874	0	0.229486	0.140728	0.18212	0.0946018	0.0469093	0.0469649	-4.02672	0	0
ENSRNOG00000019318	Syt3	chr1:101459651-101473304	0.393822	1.07362	0.292482	0.595184	0.213241	0.842367	0.299848	0.0523211	0.837057	0.138302	2.69154	0	0
ENSRNOG00000019418	Lrrc4b	chr1:101516006-101533767	0.102358	0.0571446	0.152398	0.287491	0.549712	0.269049	0.268156	0.141685	0.204562	0.0739881	-1.35962	0	0
ENSRNOG00000019424	Aspdh	chr1:101536452-101538714	0	0	0	0	0	0	0	0	0	0		0	0
ENSRNOG00000019442	Josd2	chr1:101539029-101542738	51.0297	29.6479	42.1264	31.7682	34.8127	37.8614	42.6563	4.69449	33.0925	2.46467	-1.33692	1	0
ENSRNOG00000019532	Emc10	chr1:101560505-101566824	38.8196	43.5712	42.9972	39.756	36.657	46.3641	39.4913	1.86302	43.2304	1.91746	1.05544	0	0
ENSRNOG00000031739	Fam71e1	chr1:101567062-101571409	1.25484	2.16703	3.68311	3.25657	2.6736	2.92298	2.53718	0.705127	2.78219	0.322686	1.05726	0	0
ENSRNOG00000019627	Mybpc2	chr1:101572090-101595570	628.173	1166.99	1011.07	1484.32	892.98	973.365	844.074	113.34	1208.23	149.111	1.38011	1	1
ENSRNOG00000019660	Spib	chr1:101596932-101602764	0	0	0	0	0.100281	0.126327	0.033427	0.0334666	0.042109	0.0421589	1.21458	0	0
ENSRNOG00000019681	Pold1	chr1:101603484-101614451	1.40438	1.2464	1.22454	1.26646	1.5806	1.08205	1.40317	0.102909	1.1983	0.0584837	-1.2145	0	0
ENSRNOG00000019812	Nr1h2	chr1:101619966-101625287	35.7721	31.2404	31.9186	29.1388	24.7357	37.4394	30.8088	3.23773	32.6062	2.49454	1.0204	0	0
ENSRNOG00000019854	Napsa	chr1:101642883-101655189	1.14823	0.861686	0.774102	0.865544	1.91078	0.588011	1.2777	0.334852	0.771747	0.0919837	-1.71715	0	0
ENSRNOG00000019959	Kcnc3	chr1:101659055-101673261	0.0213831	0.044739	0	0	0.0912696	0.141139	0.0375509	0.0275922	0.0619593	0.0416925	1.59087	0	0
ENSRNOG00000020014	Myh14	chr1:101674361-101737053	10.4706	5.79903	10.052	4.82172	7.33761	4.91932	9.28674	0.983191	5.18002	0.311152	-1.85945	0	0
ENSRNOG00000050880	-	chr1:101742069-101742149	0	0	0	0	0	0	0	0	0	0		0	0
ENSRNOG00000047254	Izumo2	chr1:101774671-101787230	0	0	0	0	0	0	0	0	0	0		0	0
ENSRNOG00000026572	-	chr1:101801776-101810515	0.0520174	0.112788	0.077821	0	0.237008	0.0700336	0.122282	0.0579131	0.0609405	0.032914	-2.08118	0	0
ENSRNOG00000026517	Vrk3	chr1:101820325-101847648	19.3674	18.1498	15.6356	15.6289	14.0582	16.9825	16.3537	1.576	16.9204	0.729247	-1.00244	0	0
ENSRNOG00000020060	Atf5	chr1:101872583-101876673	44.1998	50.6293	37.8815	44.2507	52.7919	47.2147	44.9577	4.32603	47.3649	1.84506	1.01578	0	0
ENSRNOG00000048733	Nup62	chr1:101889513-101891781	11.6999	10.0618	9.74888	16.4108	12.5673	8.83341	11.3387	0.8344	11.7687	2.35078	1.00072	0	0
ENSRNOG00000020148	Il4i1	chr1:101894733-101901347	1.0429	0.191159	0.434681	0.193919	0.508184	0.15179	0.661922	0.191894	0.178956	0.0136225	-3.83631	0	0
ENSRNOG00000020191	Tbc1d17	chr1:101901663-101909886	23.3	21.1727	15.7785	16.1849	16.7792	15.9373	18.6192	2.36094	17.765	1.70739	-1.08705	0	0
ENSRNOG00000020289	Akt1s1	chr1:101913513-101916583	67.3732	62.0076	60.5716	60.013	41.1398	65.8144	56.3615	7.86937	62.6117	1.70375	1.07107	0	0
ENSRNOG00000020318	Pnkp	chr1:101918527-101923538	1.65891	1.73392	2.20062	2.30395	1.62095	2.25565	1.82683	0.18744	2.09784	0.18271	1.10719	0	0
ENSRNOG00000020358	Ptov1	chr1:101923969-101930515	96.734	92.871	96.6857	98.7115	73.0626	114.696	88.8274	7.89177	102.093	6.53097	1.10814	0	0
ENSRNOG00000020363	Med25	chr1:101939596-101952474	29.8483	25.1562	33.481	26.6089	21.1153	23.2332	28.1482	3.67384	24.9994	0.978787	-1.16781	0	0
ENSRNOG00000020429	Fuz	chr1:101956484-101961425	9.18109	7.23023	9.76815	7.24374	8.28076	13.2557	9.07667	0.433048	9.24322	2.00862	-1.01849	0	0
ENSRNOG00000026243	Ap2a1	chr1:101961564-101990733	22.4595	26.8965	23.7304	24.1325	17.2673	18.3496	21.1524	1.97923	23.1262	2.52104	1.05412	0	0
ENSRNOG00000020443	Tsks	chr1:102004256-102018331	0.112849	0.121147	0	0.0622895	0	0.142633	0.0376163	0.0376609	0.10869	0.0240434	2.78586	0	0
ENSRNOG00000026163	Cpt1c	chr1:102019483-102034000	2.00357	2.21092	1.79862	2.2085	1.11229	1.60952	1.63816	0.269829	2.00965	0.200302	1.1828	0	0
ENSRNOG00000026109	Prmt1	chr1:102035575-102044782	2.04553	2.90109	1.94109	2.83095	1.32935	1.82732	1.77199	0.223629	2.51979	0.347236	1.37104	0	0
ENSRNOG00000011411	Gpr126	chr1:10203642-10274931	0.065825	0.141792	0.247999	0.182595	0.301754	0.135629	0.205193	0.0714754	0.153339	0.0147534	-1.38792	0	0
ENSRNOG00000020486	Bcl2l12	chr1:102048989-102057872	4.57058	4.11113	4.94239	5.04554	3.62022	6.33437	4.37773	0.394136	5.16368	0.645271	1.13725	0	0
ENSRNOG00000043388	Irf3	chr1:102056871-102061803	7.4738	8.02795	6.21111	5.79399	7.4584	5.00986	7.04777	0.41885	6.27727	0.905207	-1.16449	0	0
ENSRNOG00000020499	Scaf1	chr1:102062544-102073215	14.6774	12.3723	15.7997	13.6895	15.9187	9.6019	15.4653	0.395897	11.8879	1.20602	-1.34929	0	0
ENSRNOG00000037247	Rras	chr1:102077758-102081668	24.5952	23.4213	29.1358	22.8007	16.4685	20.4309	23.3998	3.70965	22.2176	0.912233	-1.09237	0	0
ENSRNOG00000025877	Prr12	chr1:102088241-102110835	2.47582	2.95845	3.63413	2.7732	4.05561	2.13718	3.38852	0.472851	2.62294	0.248994	-1.33991	0	0
ENSRNOG00000020517	Prrg2	chr1:102112489-102119928	2.28519	1.13664	0.798203	1.73859	1.56181	1.14326	1.5484	0.429817	1.3395	0.199792	-1.19893	0	0
ENSRNOG00000020543	NOSIP	chr1:102120681-102135946	27.6136	25.8638	21.8456	29.4562	19.0719	31.6952	22.8437	2.51875	29.0051	1.70044	1.22421	0	0
ENSRNOG00000043007	Rcn3	chr1:102141919-102151199	7.99217	12.4253	20.9962	11.3775	19.575	12.2879	16.1878	4.12318	12.0302	0.329158	-1.39562	0	0
ENSRNOG00000020583	Fcgrt	chr1:102151856-102161645	47.0577	51.8279	43.5116	35.7832	41.4891	47.2114	44.0195	1.62938	44.9408	4.77447	-1.01591	0	0
ENSRNOG00000035560	Mir150	chr1:102181483-102181568	0	0	0	0	0	0	0	0	0	0		0	0
ENSRNOG00000020595	Rps11	chr1:102182158-102184324	317.684	438.55	305.064	322.325	281.803	424.662	301.517	10.5211	395.179	36.6904	1.26366	1	1
ENSRNOG00000020618	Rpl13a	chr1:102186219-102188911	78.0494	89.0984	58.3364	62.6976	59.8345	111.442	65.4068	6.3436	87.746	14.1042	1.29346	1	0
ENSRNOG00000042254	Flt3l	chr1:102191515-102196921	3.68882	3.94331	2.31613	3.71715	2.96966	5.2848	2.99154	0.396882	4.31509	0.489812	1.39073	0	0
ENSRNOG00000020623	Aldh16a1	chr1:102203196-102216266	4.71962	5.29591	4.49709	5.21342	4.14419	5.44643	4.45363	0.167726	5.31859	0.068294	1.15141	0	0
ENSRNOG00000020634	Pih1d1	chr1:102217679-102221752	8.56998	9.80333	8.14387	8.52354	8.35451	12.4702	8.35612	0.123156	10.2657	1.1639	1.18449	0	0
ENSRNOG00000020650	Slc17a7	chr1:102226198-102238038	0.321609	0.390641	0.117021	0.130543	0.34362	0.827294	0.26075	0.0722304	0.449493	0.203517	1.66205	0	0
ENSRNOG00000047401	Gm581	chr1:102238327-102240443	0	0	0	0	0	0	0	0	0	0		0	0
ENSRNOG00000020681	Pth2	chr1:102242976-102243626	0	0	0	0	0	0	0	0	0	0		0	0
ENSRNOG00000025378	Ccdc155	chr1:102245529-102267389	0.0984852	0.369359	0	0.597308	1.08185	1.05789	0.393445	0.345784	0.674852	0.202748	1.65376	0	0
ENSRNOG00000020686	Dkkl1	chr1:102270283-102275533	0	0	0	0	0	0	0	0	0	0		0	0
ENSRNOG00000020695	Tead2	chr1:102279566-102295451	0.334074	0.366162	0.497072	0.21023	0.314139	0.378396	0.381762	0.0580103	0.318263	0.0541958	-1.24411	0	0
ENSRNOG00000020699	Cd37	chr1:102295448-102300642	2.3132	3.72449	2.228	2.91064	2.51422	3.5055	2.35181	0.0849501	3.38021	0.243435	1.38576	0	0
ENSRNOG00000025220	Slc6a16	chr1:102313475-102325195	0	0	0	0	0.125211	0	0.041737	0.0417865	0	0		0	0
ENSRNOG00000037219	RGD1562492	chr1:102329500-102340478	0	0	0	0	0	0	0	0	0	0		0	0
ENSRNOG00000020714	Trpm4	chr1:102357042-102386710	4.533	2.11831	2.75513	2.25559	3.90651	1.98808	3.73155	0.521246	2.12066	0.077324	-1.82503	0	0
ENSRNOG00000020719	Hrc	chr1:102388221-102391945	233.658	223.389	278.922	264.698	289.772	151.536	267.451	17.2046	213.208	33.1005	-1.30105	1	1
ENSRNOG00000020731	Ppfia3	chr1:102393146-102420877	0.0243137	0	0.0364179	0	0.0535723	0	0.0381013	0.00849813	0	0		0	0
ENSRNOG00000020746	Lin7b	chr1:102422047-102424623	0.436574	0.234549	0	0	0.467793	0	0.301456	0.151176	0.078183	0.0782757	-3.99912	0	0
ENSRNOG00000020763	Snrnp70	chr1:102431122-102468582	20.5826	23.7377	23.4475	18.4888	33.5169	16.4199	25.849	3.92678	19.5488	2.18052	-1.37144	0	0
ENSRNOG00000020779	Kcna7	chr1:102477237-102482730	37.9791	25.5011	33.0135	34.1438	46.8509	16.6269	39.2812	4.05202	25.4239	5.06284	-1.60249	1	0
ENSRNOG00000020783	Ntf4	chr1:102484723-102487555	3.45101	1.5194	3.73524	1.55571	2.61448	1.08609	3.26691	0.336774	1.38707	0.151032	-2.44283	0	0
ENSRNOG00000020787	-	chr1:102489428-102491422	0	0	0.200259	0	0.29719	0	0.165816	0.0876065	0	0		0	0
ENSRNOG00000047040	Lhb	chr1:102492407-102493125	0	0.429429	0	0.433709	0.844772	0	0.281591	0.281924	0.287713	0.144032	-1.01511	0	0
ENSRNOG00000020793	Ruvbl2	chr1:102493176-102506032	9.87319	6.87032	8.06565	9.37044	7.94075	7.38866	8.62653	0.625112	7.87647	0.762726	-1.13595	0	0
ENSRNOG00000020812	Gys1	chr1:102506604-102526038	123.777	95.2035	106.65	111.486	144.134	63.5552	124.854	10.8469	90.0816	14.0881	-1.43753	1	1
ENSRNOG00000020843	FTL1	chr1:102527140-102528775	7.56174	10.3887	8.66263	8.9495	10.1927	10.1586	8.80569	0.763758	9.83227	0.446883	1.07656	0	0
ENSRNOG00000036301	-	chr1:102527276-102527382	0	0	0	0	0	0	0	0	0	0		0	0
ENSRNOG00000020876	Bax	chr1:102530747-102536167	3.17447	4.03473	5.83763	6.28977	4.70618	4.42167	4.57276	0.772592	4.91539	0.697034	1.0364	0	0
ENSRNOG00000020883	Dhdh	chr1:102545588-102555779	1.45529	0.923828	0.183498	0.40677	0.270937	0.478432	0.636575	0.410621	0.60301	0.161929	-1.09491	0	0
ENSRNOG00000020927	Tulp2	chr1:102553245-102590186	0.189751	0	0	0	0	0	0.0632503	0.0633253	0	0		0	0
ENSRNOG00000020889	Nucb1	chr1:102559072-102579561	32.9512	40.7667	47.5854	35.4997	45.9879	28.5078	42.1748	4.64031	34.9247	3.55471	-1.25249	0	0
ENSRNOG00000020938	Ppp1r15a	chr1:102590678-102593734	18.1746	9.6908	18.9531	9.6299	17.8226	22.2441	18.3168	0.334395	13.8549	4.19959	-1.37119	0	0
ENSRNOG00000020942	Plekha4	chr1:102596673-102619582	1.57699	2.81909	2.05623	1.23354	2.48935	2.16182	2.04086	0.2638	2.07148	0.460477	-1.02184	0	0
ENSRNOG00000020949	Hsd17b14	chr1:102620045-102629839	0	0	0.47579	0.177903	0.352282	0	0.276024	0.142712	0.059301	0.0593713	-4.82767	0	0
ENSRNOG00000020956	Bcat2	chr1:102633421-102650872	98.0292	73.0298	102.977	63.0916	43.9217	94.8201	81.6426	18.9369	76.9805	9.38093	-1.09999	0	0
ENSRNOG00000020990	Fgf21	chr1:102674358-102675602	0	0.216814	0.299456	0.217773	0	0	0.0998187	0.099937	0.144862	0.0725176	1.39924	0	0
ENSRNOG00000020995	Fut1	chr1:102677797-102681216	0.0416075	0	0.0612315	0	0.182929	0	0.095256	0.0442534	0	0		0	0
ENSRNOG00000024678	Izumo1	chr1:102682001-102687756	0.15241	0.161776	0	0.253556	0.509884	0	0.220765	0.151286	0.138444	0.074207	-1.6539	0	0
ENSRNOG00000021004	Rasip1	chr1:102689552-102700426	6.22995	7.63563	6.82832	4.47697	5.33848	4.08437	6.13225	0.433358	5.39899	1.12538	-1.17804	0	0
ENSRNOG00000024580	Mamstr	chr1:102702087-102706389	14.4686	17.0667	10.5236	17.5697	12.2168	9.2258	12.403	1.14398	14.6207	2.70457	1.13655	0	0
ENSRNOG00000021011	Fut2	chr1:102710414-102730500	0	0.119698	0.162249	0.0813584	0.0808632	0	0.0810374	0.0468929	0.0670188	0.0353317	-1.25413	0	0
ENSRNOG00000021014	Sec1	chr1:102742368-102743268	0.427043	0.157208	0.428931	0.483978	0.629581	0	0.495185	0.0672799	0.213729	0.142711	-2.40302	0	0
ENSRNOG00000021016	Ntn5	chr1:102747917-102756428	0.25938	0.0943812	0.1259	0.0954206	0	0	0.128427	0.074976	0.0632673	0.0316726	-2.10537	0	0
ENSRNOG00000021017	Car11	chr1:102761011-102766123	7.58858	8.56914	6.13516	7.24855	3.87908	11.3659	5.86761	1.08044	9.0612	1.21521	1.48892	0	0
ENSRNOG00000021027	Dbp	chr1:102766761-102771674	71.0839	103.103	44.8572	70.241	89.6062	79.787	68.5158	12.997	84.377	9.77167	1.18735	0	0
ENSRNOG00000021032	Sphk2	chr1:102771804-102776109	7.0468	3.3545	8.95753	5.09384	7.40494	3.41132	7.80309	0.587101	3.95322	0.571222	-2.04724	1	0
ENSRNOG00000021035	Rpl18	chr1:102779720-102782381	213.209	240.393	215.749	232.111	176.399	314.096	201.786	12.7296	262.2	26.0888	1.25282	1	1
ENSRNOG00000021039	Fam83e	chr1:102783577-102790211	0	0	0	0	0	0	0	0	0	0		0	0
ENSRNOG00000021037	Spaca4	chr1:102786529-102786913	0	0	0	0	0	0	0	0	0	0		0	0
ENSRNOG00000021046	Sult2b1	chr1:102791086-102853054	0	0	0	0	0.269495	0	0.0898317	0.0899382	0	0		0	0
ENSRNOG00000021048	-	chr1:102862635-102871754	0	0	0	0	0	0.0927096	0	0	0.0309032	0.0309398		0	0
ENSRNOG00000021051	Cyth2	chr1:102875333-102882171	9.84178	10.5613	7.48382	7.57176	8.91899	8.79945	8.7482	0.686834	8.9775	0.868614	-1.01069	0	0
ENSRNOG00000021056	Kcnj14	chr1:102884515-102888529	0.121782	0.0436378	0.241602	0.044581	0.088934	0.321814	0.150773	0.046449	0.136678	0.0926783	-1.14414	0	0
ENSRNOG00000021058	Grwd1	chr1:102892341-102898043	6.92001	6.2997	5.67085	5.94569	6.53939	4.70861	6.37675	0.370095	5.65133	0.482884	-1.17031	0	0
ENSRNOG00000021063	Grin2d	chr1:102899802-102935845	0	0.100263	0	0.0251808	0.0959003	0.0589224	0.0319668	0.0320047	0.0614554	0.0217371	1.85357	0	0
ENSRNOG00000021082	Kdelr1	chr1:102938309-102949196	56.2168	53.3842	57.62	49.4465	44.0231	59.1302	52.62	4.3226	53.987	2.81498	-1.01092	0	0
ENSRNOG00000021093	Syngr4	chr1:102951506-102962708	0.33346	0.367507	0.0980855	0.147846	0.441404	0.446911	0.290983	0.101478	0.320755	0.0895474	1.0628	0	0
ENSRNOG00000021096	Tmem143	chr1:102962982-102979034	43.219	26.4245	31.7982	39.3621	33.1568	25.9486	36.058	3.60619	30.5784	4.39921	-1.22304	0	0
ENSRNOG00000021104	Emp3	chr1:102979696-102982874	21.022	30.2652	33.0064	24.4787	37.7359	22.8401	30.5881	4.97999	25.8613	2.25484	-1.22675	0	0
ENSRNOG00000021109	Ccdc114	chr1:102985866-103016208	0.0369224	0	0	0	0	0	0.0123075	0.0123221	0	0		0	0
ENSRNOG00000028781	Abcc6	chr1:103042749-103096453	0	0	0	0.0405089	0	0.0722935	0	0	0.0376008	0.0209447		0	0
ENSRNOG00000021118	Nomo1	chr1:103100472-103152080	51.7922	72.1661	66.5144	76.1824	44.2882	64.3423	54.1983	6.5357	70.8969	3.48047	1.26121	1	0
ENSRNOG00000021128	Kcnj11	chr1:103188483-103189656	59.3457	60.0653	64.7146	63.6003	64.5871	63.0267	62.8825	1.77086	62.2308	1.09662	-1.04804	0	0
ENSRNOG00000021130	Abcc8	chr1:103194472-103275523	1.32676	0.970956	1.4061	1.20788	1.42395	0.734737	1.3856	0.0299049	0.971191	0.136747	-1.47975	0	0
ENSRNOG00000021149	Ush1c	chr1:103291321-103339681	0.642437	0.940024	0.824285	1.8302	0.509033	3.48212	0.658585	0.0914712	2.08411	0.745624	3.0511	0	0
ENSRNOG00000010983	Otog	chr1:103342345-103411351	0	0	0	0.01124	0	0.0269479	0	0	0.0127293	0.00782401		0	0
ENSRNOG00000050026	-	chr1:103368501-103368709	0	0	0	0	0	0	0	0	0	0		0	0
ENSRNOG00000011306	Myod1	chr1:103481603-103484314	13.3283	17.7246	22.0377	14.8492	13.7138	4.86538	16.3599	2.84443	12.4797	3.90123	-1.35966	0	0
ENSRNOG00000011380	Kcnc1	chr1:103500849-103541476	0.621554	0.50061	1.11424	0.643536	1.36274	0.165672	1.03284	0.218056	0.436606	0.141779	-2.45357	0	0
ENSRNOG00000011488	Sergef	chr1:103690971-103741937	5.9469	4.03835	5.01975	4.58478	4.11712	5.36696	5.02792	0.528854	4.66336	0.386001	-1.11826	0	0
ENSRNOG00000011672	Tph1	chr1:103746877-103774100	0.24558	0.118355	0.0411109	0.15219	0	0	0.0955636	0.0760312	0.0901817	0.0461913	-1.09908	0	0
ENSRNOG00000011895	SAAL1	chr1:103793444-103816239	1.26085	2.01903	1.36283	1.20658	1.39191	1.59592	1.33853	0.0397839	1.60718	0.23488	1.15766	0	0
ENSRNOG00000012232	Hps5	chr1:103850709-103923493	1.07224	0.978006	1.08071	1.06276	0.6535	0.457203	0.935483	0.14118	0.832656	0.189539	-1.16526	0	0
ENSRNOG00000012360	Gtf2h1	chr1:103923951-103951992	6.47967	5.6166	5.15238	4.9577	5.1893	4.78998	5.60712	0.436924	5.12143	0.252575	-1.13554	0	0
ENSRNOG00000013009	Ldha	chr1:103975206-103984632	164.665	229.972	199.152	300.783	174.65	272.699	179.489	10.2575	267.818	20.6109	1.43863	1	1
ENSRNOG00000013103	Ldhc	chr1:103990390-104006578	0	0	0	0	0	0	0	0	0	0		0	0
ENSRNOG00000013381	Tsg101	chr1:104015887-104044600	28.3762	25.4977	28.1572	23.8017	20.1555	24.0086	25.563	2.70768	24.436	0.534833	-1.08501	0	0
ENSRNOG00000013624	Uevld	chr1:104054414-104082541	0.0821418	0.0879256	0.245772	0.0902758	0.185554	0.11251	0.171156	0.047838	0.0969038	0.00784182	-1.83191	0	0
ENSRNOG00000047591	Vom1r70	chr1:104133687-104134587	0	0	0	0	0	0	0	0	0	0		0	0
ENSRNOG00000050806	Spty2d1	chr1:104183115-104194154	0.879861	0.556401	0.626179	0.719909	1.15461	0.931902	0.886883	0.152766	0.736071	0.108827	-1.24968	0	0
ENSRNOG00000013663	Tmem86a	chr1:104238666-104243015	2.30242	4.31195	1.0763	1.28892	2.70234	1.95139	2.02702	0.489758	2.51742	0.918506	1.19741	0	0
ENSRNOG00000013981	PTPN5	chr1:104263142-104320930	0.0286219	0.0315161	0	0	0	0	0.00954063	0.00955194	0.0105054	0.0105178	1.06165	0	0
ENSRNOG00000014227	Mrgprx3	chr1:104362404-104387707	0	0	0	0	0.25619	0	0.0853967	0.0854979	0	0		0	0
ENSRNOG00000014242	Mrgprx4	chr1:104442542-104443556	0	0	0	0	0	0	0	0	0	0		0	0
ENSRNOG00000011540	Vta1	chr1:10447775-10495500	21.3424	19.9853	17.4673	17.8257	20.6939	15.0518	19.8345	1.19975	17.6209	1.42955	-1.16747	0	0
ENSRNOG00000033021	Mrgprb4	chr1:104488717-104489689	0	0	0	0	0	0	0	0	0	0		0	0
ENSRNOG00000022703	Mrgprb5	chr1:104604821-104605883	0	0	0	0	0	0	0	0	0	0		0	0
ENSRNOG00000048550	-	chr1:104682914-104683901	0	0	0	0	0	0	0	0	0	0		0	0
ENSRNOG00000049416	Mrgprb13	chr1:104691350-104692337	0	0	0	0	0	0	0	0	0	0		0	0
ENSRNOG00000045635	Mrgprb13	chr1:104743035-104744022	0	0	0	0	0	0	0	0	0	0		0	0
ENSRNOG00000022680	-	chr1:104777126-104778638	0	0	0	0	0	0	0	0	0	0		0	0
ENSRNOG00000033665	Mrgprx2	chr1:104805800-104806685	0	0	0	0	0	0	0	0	0	0		0	0
ENSRNOG00000022729	Mrgprx2l	chr1:104872888-104873833	0	0	0	0	0	0	0	0	0	0		0	0
ENSRNOG00000028982	-	chr1:104962261-104965037	0	0.396665	0.556009	0.210563	0.418589	0	0.324866	0.167405	0.202409	0.114716	-1.66466	0	0
ENSRNOG00000012092	Gje1	chr1:10501324-10503331	0	0	0	0	0	0	0	0	0	0		0	0
ENSRNOG00000014266	Mrgprb3	chr1:105062090-105063026	0	0	0	0	0	0	0	0	0	0		0	0
ENSRNOG00000037156	Mrgprx1	chr1:105085701-105086646	0	0	0	0	0	0	0	0	0	0		0	0
ENSRNOG00000014277	Zdhhc13	chr1:105165498-105204298	0.995625	0.533987	0.90699	0.673131	1.13456	0.382364	1.01239	0.0663051	0.529827	0.0840625	-1.98183	0	0
ENSRNOG00000014327	Csrp3	chr1:105206459-105217109	351.385	95.6613	591.125	103.582	315.559	52.8709	419.356	86.6073	84.0381	15.7691	-5.17559	1	1
ENSRNOG00000022537	E2f8	chr1:105245743-105259620	0.0896489	0.0327864	0	0.0331534	0	0	0.029883	0.0299184	0.0219799	0.0110035	-1.4101	0	0
ENSRNOG00000033842	-	chr1:105303304-105303933	0	0	0	0	0	0	0	0	0	0		0	0
ENSRNOG00000012103	Nmbr	chr1:10550311-10560571	0	0.257674	0	0	0	0.161518	0	0	0.139731	0.0752667		0	0
ENSRNOG00000014530	Nav2	chr1:105631321-105994388	0.983864	0.743523	1.04487	0.629504	1.60243	0.336168	1.21039	0.197044	0.569732	0.121475	-2.20347	0	0
ENSRNOG00000014706	Dbx1	chr1:106021688-106026119	0	0	0	0	0	0	0	0	0	0		0	0
ENSRNOG00000022189	Htatip2	chr1:106145090-106159700	4.39783	2.21557	1.92117	2.63955	3.97716	3.2716	3.43205	0.766047	2.70891	0.307179	-1.31405	0	0
ENSRNOG00000014829	Prmt3	chr1:106163843-106250508	10.5036	10.8438	10.6895	9.75751	7.70151	9.72849	9.63154	0.96765	10.1099	0.367464	1.01204	0	0
ENSRNOG00000031662	Slc6a5	chr1:106335557-106385226	0	0	0	0	0	0	0	0	0	0		0	0
ENSRNOG00000015675	Nell1	chr1:106540584-107260907	0.181722	0.144962	0.135405	0.304553	0.304525	0.0603731	0.207217	0.0505174	0.169963	0.0716733	-1.26452	0	0
ENSRNOG00000046481	-	chr1:106580971-106586493	0	0	0	0	0	0	0	0	0	0		0	0
ENSRNOG00000045720	4933405O20Rik	chr1:107446702-107448170	0	0	0	0	0	0	0	0	0	0		0	0
ENSRNOG00000015960	-	chr1:107756657-107757179	0	0.340924	0.46909	0	0	0	0.156363	0.156549	0.113641	0.113776	-1.42709	0	0
ENSRNOG00000036300	-	chr1:107757088-107757194	0	0	0	0	60.5024	0	20.1675	20.1914	0	0		1	1
ENSRNOG00000015972	RGD1564265	chr1:107922644-108010537	28.6631	34.6104	29.2204	41.2433	41.4316	29.2112	33.105	4.17133	35.0216	3.48357	1.01997	0	0
ENSRNOG00000016147	Slc17a6	chr1:108040510-108080510	0	0	0	0	0	0	0	0	0	0		0	0
ENSRNOG00000031542	-	chr1:108197374-108198737	0	0	0.395204	0	0	0	0.131735	0.131891	0	0		0	0
ENSRNOG00000023968	Fancf	chr1:108273109-108274114	2.23782	2.2674	1.44476	2.14918	0.871894	1.40703	1.51816	0.396482	1.9412	0.269577	1.23282	0	0
ENSRNOG00000016717	Gas2	chr1:108304938-108405240	0.360559	0.383138	0.805319	0.672769	1.64406	1.47414	0.936646	0.376734	0.843349	0.326676	-1.15192	0	0
ENSRNOG00000037137	Svip	chr1:108412832-108415318	88.9978	92.703	79.7728	78.7763	46.5596	119.371	71.7767	12.902	96.9501	11.9236	1.3023	1	0
ENSRNOG00000049297	RGD1559980	chr1:108423073-108426974	0	0	0	0	0	0	0	0	0	0		0	0
ENSRNOG00000023294	-	chr1:110124197-110125411	0	0	0	0	0	0	0	0	0	0		0	0
ENSRNOG00000037133	-	chr1:110685734-110687701	0	0	0	0	0	0	0	0	0	0		0	0
ENSRNOG00000047154	-	chr1:112865797-113069722	0	0	0	0	0	0	0	0	0	0		0	0
ENSRNOG00000014862	Gabrg3	chr1:113167702-113438056	0	0	0	0	0	0	0	0	0	0		0	0
ENSRNOG00000032462	-	chr1:113284814-113285671	0	0	0	0	0	0	0	0	0	0		0	0
ENSRNOG00000050802	-	chr1:113753823-113822128	0	0	0	0	0	0	0	0	0	0		0	0
ENSRNOG00000010803	Gabra5	chr1:113844282-113955085	0	0	0	0	0	0	0	0	0	0		0	0
ENSRNOG00000028354	-	chr1:113905887-113908193	0	0	0	0	0	0	0	0	0	0		0	0
ENSRNOG00000046226	-	chr1:113954887-113954981	0	0	0	0	0	0	0	0	0	0		0	0
ENSRNOG00000014938	Gabrb3	chr1:114022938-114275043	0	0	0	0	0	0	0	0	0	0		0	0
ENSRNOG00000014898	-	chr1:114031985-114032597	0.463667	0.721967	0	0.511494	1.59211	0.617152	0.685259	0.473329	0.616871	0.0608305	-1.15216	0	0
ENSRNOG00000028324	-	chr1:114355566-114356288	0	0	0	0	0	0	0	0	0	0		0	0
ENSRNOG00000021507	-	chr1:114425907-114534783	0	0	0	0	0	0	0	0	0	0		0	0
ENSRNOG00000029569	-	chr1:114744057-114744954	0	0	0	0	0	0	0	0	0	0		0	0
ENSRNOG00000021986	-	chr1:114950592-114951308	0	0.389172	0	0	0.427083	0	0.142361	0.14253	0.129724	0.129878	-1.13821	0	0
ENSRNOG00000021499	Siglech	chr1:115055394-115156174	0	0	0	0	0	0	0	0	0	0		0	0
ENSRNOG00000021484	-	chr1:115180849-115181461	29.0231	22.2207	27.6638	23.3971	24.562	14.0307	27.083	1.32171	19.8828	2.9492	-1.41277	1	0
ENSRNOG00000011480	Tubgcp5	chr1:115192960-115228228	3.39692	2.67847	2.51972	2.85549	2.51829	2.67069	2.81164	0.292986	2.73488	0.0604167	-1.06629	0	0
ENSRNOG00000011945	Cyfip1	chr1:115265169-115353514	8.74085	10.4894	10.8246	7.19286	10.5123	5.58239	10.0259	0.649596	7.75488	1.44585	-1.34092	0	0
ENSRNOG00000012690	Nipa2	chr1:115354414-115378274	5.56762	5.95552	6.59772	5.63513	5.59012	5.78074	5.91849	0.340081	5.79046	0.0927261	-1.06011	0	0
ENSRNOG00000042702	Nipa1	chr1:115392569-115410234	1.1967	0.918607	0.933255	1.03698	2.64204	1.3961	1.59067	0.53179	1.11723	0.143732	-1.47669	0	0
ENSRNOG00000013718	Herc2	chr1:115459546-115658973	2.80176	4.56058	3.28672	3.1528	3.5984	2.43801	3.22896	0.232051	3.3838	0.624263	1.01039	0	0
ENSRNOG00000014465	Oca2	chr1:115683589-115991040	0	0	0	0	0	0	0	0	0	0		0	0
ENSRNOG00000050721	-	chr1:116079544-116079647	0	0	0	0	0	0	0	0	0	0		0	0
ENSRNOG00000047554	-	chr1:116079913-116080016	0	0	0	0	0	0	0	0	0	0		0	0
ENSRNOG00000022818	Cylc1	chr1:116253759-116259780	0	0	0	0	0	0	0	0	0	0		0	0
ENSRNOG00000022581	Atp10a	chr1:117145829-117311749	0.254349	0.389039	0.44307	0.164666	0.809096	0.171699	0.502172	0.163038	0.241801	0.0737341	-2.154	0	0
ENSRNOG00000042605	Fpr3	chr1:117322292-117323333	0	0	0.507421	0	0	0.237127	0.16914	0.169341	0.0790423	0.079136	-2.21942	0	0
ENSRNOG00000033844	Bex1	chr1:117724201-117725601	32.0125	10.7597	15.5624	7.64646	17.2006	12.3071	21.5918	5.23795	10.2378	1.37211	-2.18745	1	1
ENSRNOG00000015734	Ube3a	chr1:117746226-117834011	5.16084	4.36662	2.522	2.91916	5.53309	3.2862	4.40531	0.94889	3.52399	0.434947	-1.29657	0	0
ENSRNOG00000047696	-	chr1:118027392-118043101	0	0	0	0	0	0	0	0	0	0		0	0
ENSRNOG00000038697	-	chr1:118076157-118076730	0	0	0	0	0	0	0	0	0	0		0	0
ENSRNOG00000047798	-	chr1:11819107-11819206	0	0	0	0	0	0	0	0	0	0		0	0
ENSRNOG00000050961	-	chr1:11965981-11966095	0	0	0	0	0	0	0	0	0	0		0	0
ENSRNOG00000049406	-	chr1:120039674-120040209	0	0	0	0	0	0	0	0	0	0		0	0
ENSRNOG00000051001	-	chr1:120092708-120093164	0	0	0	0	0	0	0	0	0	0		0	0
ENSRNOG00000050219	-	chr1:122305173-122305250	0	0	0	0	0	0	0	0	0	0		0	0
ENSRNOG00000050415	-	chr1:122310797-122310896	0	0	0	0	0	0	0	0	0	0		0	0
ENSRNOG00000047759	rno-mir-344b-2	chr1:122315614-122315685	0	0	0	0	0	0	0	0	0	0		0	0
ENSRNOG00000047240	-	chr1:122317181-122317279	0	0	0	0	0	0	0	0	0	0		0	0
ENSRNOG00000049100	Mir344b-1	chr1:122322861-122322959	0	0	0	0	0	0	0	0	0	0		0	0
ENSRNOG00000050556	-	chr1:122327073-122327176	0	0	0	0	0	0	0	0	0	0		0	0
ENSRNOG00000050352	-	chr1:122328672-122328739	0	0	0	0	0	0	0	0	0	0		0	0
ENSRNOG00000049216	rno-mir-344b-2	chr1:122330975-122331046	0	0	0	0	0	0	0	0	0	0		0	0
ENSRNOG00000046102	-	chr1:122332584-122332658	0	0	0	0	0	0	0	0	0	0		0	0
ENSRNOG00000048918	-	chr1:122335474-122335572	0	0	0	0	0	0	0	0	0	0		0	0
ENSRNOG00000046092	-	chr1:122340249-122340347	0	0	0	0	0	0	0	0	0	0		0	0
ENSRNOG00000047713	-	chr1:122341821-122341920	0	0	0	0	0	0	0	0	0	0		0	0
ENSRNOG00000049058	-	chr1:122342737-122342837	0	0	0	0	0	0	0	0	0	0		0	0
ENSRNOG00000050488	-	chr1:122349069-122349166	0	0	0	0	0	0	0	0	0	0		0	0
ENSRNOG00000049262	-	chr1:122355188-122355262	0	0	0	0	0	0	0	0	0	0		0	0
ENSRNOG00000046914	-	chr1:122356814-122356888	0	0	0	0	0	0	0	0	0	0		0	0
ENSRNOG00000046737	-	chr1:122369839-122369907	0	0	0	0	0	0	0	0	0	0		0	0
ENSRNOG00000048836	-	chr1:122393652-122393737	0	0	0	0	0	0	0	0	0	0		0	0
ENSRNOG00000046685	Mir344a-2	chr1:123441044-123441151	0	0	0	0	0	0	0	0	0	0		0	0
ENSRNOG00000049433	Mir344a-2	chr1:123505478-123505585	0	0	0	0	0	0	0	0	0	0		0	0
ENSRNOG00000049846	rno-mir-344g	chr1:123541491-123541570	0	0	0	0	0	0	0	0	0	0		0	0
ENSRNOG00000045909	rno-mir-344i	chr1:123634943-123635042	0	0	0	0	0	0	0	0	0	0		0	0
ENSRNOG00000045916	-	chr1:123725251-123725339	0	0	0	0	0	0	0	0	0	0		0	0
ENSRNOG00000047301	-	chr1:123786970-123787069	0	0	0	0	0	0	0	0	0	0		0	0
ENSRNOG00000045763	-	chr1:123794279-123794379	0	0	0	0	0	0	0	0	0	0		0	0
ENSRNOG00000048533	-	chr1:123835903-123835974	0	0	0	0	0	0	0	0	0	0		0	0
ENSRNOG00000010146	Ndn	chr1:124119140-124120755	2.4246	1.3237	2.47518	1.84634	3.32772	2.87694	2.7425	0.293321	2.01566	0.456845	-1.41118	0	0
ENSRNOG00000010158	Magel2	chr1:124153363-124157140	0	0	0	0	0	0	0	0	0	0		0	0
ENSRNOG00000010172	Mkrn3	chr1:124200480-124202260	0.0695942	0.148562	0.309569	0.227106	0.302753	0.176509	0.227305	0.0789737	0.184059	0.0230131	-1.28087	0	0
ENSRNOG00000024429	Peg12	chr1:124237096-124237921	0.142789	0	0.210863	0.156337	0.299082	0.180265	0.217578	0.0452963	0.112201	0.056591	-2.01128	0	0
ENSRNOG00000050392	-	chr1:124355076-124356080	0	0	0	0	0	0	0	0	0	0		0	0
ENSRNOG00000010853	Chrna7	chr1:125028875-125158170	0	0	0	0	0	0.0725389	0	0	0.0241796	0.0242083		0	0
ENSRNOG00000029078	Hmgn5b	chr1:125589857-125598422	0	0.0409517	0.124409	0.0445805	0	0	0.0414697	0.0415188	0.0285107	0.0143107	-1.5086	0	0
ENSRNOG00000015503	Otud7a	chr1:125738332-125766168	0.140894	0.103872	0.211889	0.104952	0.101592	0	0.151458	0.0323134	0.069608	0.0348467	-2.25677	0	0
ENSRNOG00000015822	Klf13	chr1:125883340-125914101	3.38656	4.87878	4.72847	4.04147	4.27119	3.54224	4.12874	0.394336	4.15416	0.390381	-1.03083	0	0
ENSRNOG00000015829	Trpm1	chr1:126093050-126208623	0.3977	0.532129	0.226278	0.353574	0.254699	0.27613	0.292892	0.0531051	0.387278	0.0758874	1.27486	0	0
ENSRNOG00000035648	Mir211	chr1:126151168-126151274	0	0	0	0	0	0	0	0	0	0		0	0
ENSRNOG00000049002	-	chr1:126191608-126191724	0	0	0	0	0	0	0	0	0	0		0	0
ENSRNOG00000016090	Mtmr10	chr1:126233792-126284907	6.08614	3.56471	4.44421	3.79625	4.52007	2.75371	5.01681	0.535749	3.37156	0.316446	-1.5433	0	0
ENSRNOG00000023985	Fan1	chr1:126292301-126318211	1.69446	1.09079	1.05908	1.53499	2.05938	0.658876	1.60431	0.292605	1.09489	0.25322	-1.51975	0	0
ENSRNOG00000016266	Mphosph10	chr1:126321918-126338110	5.02782	3.98655	3.13444	3.76148	5.40689	2.18718	4.52305	0.703709	3.31174	0.566691	-1.41654	0	0
ENSRNOG00000016327	Mcee	chr1:126338536-126361719	48.04	45.0884	32.3042	39.4832	42.6526	53.0084	40.9989	4.62264	45.86	3.92805	1.07847	0	0
ENSRNOG00000016358	Apba2	chr1:126475686-126655813	0.0333719	0	0	0	0.452581	0.044093	0.161984	0.14579	0.0146977	0.0147151	-11.4308	0	0
ENSRNOG00000023496	Fam189a1	chr1:126661514-127069249	0	0	0	0.0813807	0	0	0	0	0.0271269	0.0271591		0	0
ENSRNOG00000016498	-	chr1:126981967-126982885	0	0	0	0	0	0	0	0	0	0		0	0
ENSRNOG00000011077	Tjp1	chr1:127243075-127307192	6.56673	5.85239	6.22064	4.14854	8.25236	3.68346	7.01324	0.628306	4.56146	0.66006	-1.59466	0	0
ENSRNOG00000045606	-	chr1:127566059-127569337	0	0	0	0	0	0	0	0	0	0		0	0
ENSRNOG00000024460	Tarsl2	chr1:127615728-127651843	14.705	12.0062	14.3155	15.0084	11.7737	11.6628	13.5981	0.920177	12.8925	1.06386	-1.09394	0	0
ENSRNOG00000011290	Tm2d3	chr1:127666049-127679266	6.02061	6.55841	3.78977	4.58339	4.38695	4.57023	4.73244	0.667545	5.23734	0.661327	1.06702	0	0
ENSRNOG00000011510	-	chr1:127744605-127745284	1.79255	1.5619	2.20563	1.44823	1.50212	2.11718	1.83343	0.204354	1.7091	0.206905	-1.11263	0	0
ENSRNOG00000011526	Pcsk6	chr1:127884079-128033742	4.33425	2.97246	6.71312	3.91911	6.26381	2.3716	5.77039	0.730557	3.08772	0.450964	-1.9383	0	0
ENSRNOG00000011932	Snrpa1	chr1:128047738-128060800	8.39861	6.10134	5.42374	3.48898	5.5838	9.62843	6.46872	0.967197	6.40625	1.78096	-1.04729	0	0
ENSRNOG00000012576	Vimp	chr1:128065918-128075694	24.0912	29.7138	21.8587	24.8418	25.1642	41.4422	23.7047	0.974742	31.9993	4.93233	1.30153	0	0
ENSRNOG00000012698	Chsy1	chr1:128095352-128156041	0.975615	0.919207	1.92276	0.919809	2.12124	0.695995	1.67321	0.353889	0.845004	0.0745929	-2.05373	0	0
ENSRNOG00000012730	Lrrk1	chr1:128248472-128372456	0.702357	1.15977	1.16081	0.783299	0.596466	0.578034	0.819878	0.173391	0.840368	0.170542	-1.01189	0	0
ENSRNOG00000013028	Aldh1a3	chr1:128382913-128415160	0.0684785	0.516108	0.408442	0.376774	0.449177	0.35741	0.308699	0.120828	0.416764	0.0500448	1.30167	0	0
ENSRNOG00000013795	Asb7	chr1:128632991-128674393	1.45374	1.20686	0.843286	1.37319	1.86661	0.880883	1.38788	0.29759	1.15364	0.144758	-1.24776	0	0
ENSRNOG00000042776	Lins	chr1:128695037-128700627	1.86203	1.51982	2.54878	1.9609	2.27401	1.65301	2.22827	0.199799	1.71124	0.13077	-1.35055	0	0
ENSRNOG00000013823	Cers3	chr1:128723369-128856461	0	0	0	0	0	0	0	0	0	0		0	0
ENSRNOG00000037080	Adamts17	chr1:128878219-129192208	0	0	0	0.032569	0.127571	0	0.0425237	0.0425741	0.0108563	0.0108692	-4.06257	0	0
ENSRNOG00000050624	Lysmd4	chr1:129266338-129269152	5.27749	2.04109	4.45799	2.68599	4.19434	4.81998	4.64327	0.326501	3.18235	0.840706	-1.51331	0	0
ENSRNOG00000047756	Mef2a	chr1:129276148-129406965	13.5756	14.2206	10.4231	12.0449	13.5265	9.00007	12.5084	1.04398	11.7552	1.51578	-1.10363	0	0
ENSRNOG00000023274	Lrrc28	chr1:129551866-129669841	5.25958	3.71197	4.75124	3.84411	4.52962	4.36627	4.84681	0.216328	3.97412	0.199989	-1.26494	0	0
ENSRNOG00000048911	-	chr1:129686742-129693757	7.66057	7.31269	6.28963	5.40349	6.3719	6.15606	6.77403	0.44443	6.29075	0.555896	-1.11686	0	0
ENSRNOG00000013877	Ttc23	chr1:129702817-129753636	4.36445	3.87809	2.98512	3.98507	3.83769	3.94713	3.72909	0.40234	3.93676	0.0313516	1.01785	0	0
ENSRNOG00000014030	Synm	chr1:129760412-129787766	52.3572	55.988	53.012	51.3773	70.3446	38.8474	58.5713	5.89668	48.7376	5.12714	-1.24645	0	0
ENSRNOG00000014187	Igf1r	chr1:129985803-130265820	0.672721	0.276236	0.477981	0.492263	0.712552	0.446275	0.621085	0.0725557	0.404925	0.0657775	-1.59085	0	0
ENSRNOG00000044576	5S_rRNA	chr1:130074510-130074644	0	0	0	0	0	0	0	0	0	0		0	0
ENSRNOG00000014402	Pgpep1l	chr1:130273423-130277614	8.84406	4.27398	5.13357	1.26559	3.15973	2.27427	5.71245	1.66823	2.60461	0.885063	-2.27474	1	0
ENSRNOG00000032310	-	chr1:130286367-130286841	0	0	0	0	0	0	0	0	0	0		0	0
ENSRNOG00000022822	Fam169b	chr1:130355957-130391392	0.400028	0.215914	0	0	0	0	0.133343	0.133501	0.0719713	0.0720567	-1.9216	0	0
ENSRNOG00000049257	Gm5334	chr1:130673867-130674614	0	0	0	0	0	0	0	0	0	0		0	0
ENSRNOG00000010775	Arrdc4	chr1:130820198-130829248	1.46046	1.27278	0.977259	1.92135	1.47176	1.25185	1.30316	0.163176	1.48199	0.220022	1.09647	0	0
ENSRNOG00000010308	Nr2f2	chr1:132487762-132493715	3.59713	8.79232	5.34893	6.86425	4.09059	4.99104	4.34555	0.52214	6.88254	1.09867	1.52704	0	0
ENSRNOG00000047193	Olr905	chr1:13352006-13352945	0	0	0	0	0	0	0	0	0	0		0	0
ENSRNOG00000009932	Mctp2	chr1:134366956-134540770	0	0.0863344	0.182508	0	0	0	0.060836	0.0609081	0.0287781	0.0288122	-2.19256	0	0
ENSRNOG00000046170	-	chr1:13504947-13508160	0	0	0	0	0	0	0	0	0	0		0	0
ENSRNOG00000047746	-	chr1:13553118-13558222	0	0	0	0	0	0	0	0	0	0		0	0
ENSRNOG00000049060	-	chr1:13562685-13562758	0	0	0	0	0	0	0	0	0	0		0	0
ENSRNOG00000048799	-	chr1:135632772-135632895	0	0	0	0	0	0	0	0	0	0		0	0
ENSRNOG00000048872	-	chr1:13563424-13563473	0	0	0	0	0	0	0	0	0	0		0	0
ENSRNOG00000050434	-	chr1:13564304-13564353	0	0	0	0	0	0	0	0	0	0		0	0
ENSRNOG00000012874	Rgma	chr1:135725211-135768408	14.0171	18.1061	19.1586	17.2592	16.0923	12.2322	16.4227	1.49516	15.8658	1.83537	-1.07358	0	0
ENSRNOG00000012716	Chd2	chr1:135785355-135895466	1.90687	2.52559	1.89825	1.28992	2.96282	1.49898	2.25598	0.353848	1.7715	0.382299	-1.32083	0	0
ENSRNOG00000041447	-	chr1:135970536-135970601	0	0	0	0	0	0	0	0	0	0		0	0
ENSRNOG00000012384	-	chr1:136065398-136065947	0	0	0	0	0	0	0	0	0	0		0	0
ENSRNOG00000012369	Fam174b	chr1:136107321-136149232	0.75137	0	0	0	0	0	0.250457	0.250754	0	0		0	0
ENSRNOG00000047168	-	chr1:136120973-136168798	0	0	0	0	0	0	0	0	0	0		0	0
ENSRNOG00000012345	-	chr1:136247217-136247737	0.779864	0.873419	1.20478	0.886912	0	0.546286	0.661548	0.353204	0.768872	0.111493	1.12057	0	0
ENSRNOG00000012031	St8sia2	chr1:136353282-136423629	0	0	0.155331	0	0.234784	0	0.130038	0.0690278	0	0		0	0
ENSRNOG00000032798	Slco3a1	chr1:136802246-137070858	20.9844	23.0312	25.284	32.6684	22.974	23.1014	23.0808	1.24381	26.267	3.20456	1.09725	0	0
ENSRNOG00000011160	Sv2b	chr1:137657429-137732099	0.467984	0.39412	0.584362	0.0542496	0.444377	0.334818	0.498908	0.0433185	0.261063	0.104938	-1.98211	0	0
ENSRNOG00000045910	-	chr1:137918230-137920543	0	0	0	0	0	0	0	0	0	0		0	0
ENSRNOG00000010964	Akap13	chr1:138008285-138312523	5.65284	7.56079	5.52435	6.06011	7.55213	6.09526	6.24311	0.656339	6.57205	0.495059	1.01496	0	0
ENSRNOG00000010959	Klhl25	chr1:138329799-138354991	1.14378	1.0738	1.64362	1.30323	1.11028	0.927678	1.29923	0.172672	1.10157	0.109428	-1.22328	0	0
ENSRNOG00000033460	-	chr1:138502861-138503679	0.300524	0.161799	0	0.164622	0.335403	0.390056	0.211976	0.106591	0.238826	0.0757092	1.08628	0	0
ENSRNOG00000022610	Agbl1	chr1:138937364-139454565	2.53444	3.38156	2.92984	0.63318	3.96538	0.837243	3.14322	0.427138	1.61733	0.885129	-2.01572	0	0
ENSRNOG00000049887	-	chr1:139034857-139035086	0	0	0	0	0	0	0	0	0	0		0	0
ENSRNOG00000011460	RGD1309903	chr1:13988000-14063960	0	0	0	0	0	0	0	0	0	0		0	0
ENSRNOG00000018674	Ntrk3	chr1:140868285-141239954	0.281454	0.433414	0.336473	0	0	0.167697	0.205976	0.104329	0.20037	0.126327	-1.06619	0	0
ENSRNOG00000018547	Mrpl46	chr1:141445110-141453185	24.6569	16.2183	19.6532	17.3677	22.4247	21.8418	22.2449	1.44895	18.4759	1.71736	-1.24876	0	0
ENSRNOG00000018531	Mrps11	chr1:141453418-141462799	28.6215	24.8557	26.0691	27.8689	20.9842	30.5419	25.2249	2.2474	27.7555	1.64439	1.06088	0	0
ENSRNOG00000018515	Det1	chr1:141498060-141511032	6.64135	7.32446	11.6036	15.0739	7.72104	7.14925	8.65533	1.50851	9.8492	2.61594	1.09715	0	0
ENSRNOG00000035477	Mir7a-2	chr1:141551341-141551436	0	0	0	0	0	0	0	0	0	0		0	0
ENSRNOG00000018421	Aen	chr1:141559325-141568691	3.7566	2.29345	2.56891	3.13761	2.28059	1.80804	2.8687	0.45222	2.41303	0.388904	-1.23303	0	0
ENSRNOG00000018151	Isg20	chr1:141576505-141582788	1.83343	0.855083	3.25587	0.171749	1.73147	0.614137	2.27359	0.492604	0.54699	0.200335	-4.31108	0	0
ENSRNOG00000028992	Acan	chr1:141732129-141793202	0	0.0300615	0.123768	0	0.0918095	0	0.0718592	0.0371391	0.0100205	0.0100324	-7.43782	0	0
ENSRNOG00000022321	Hapln3	chr1:141796055-141803912	0	0.589569	0	0.100633	0	0.234461	0	0	0.308221	0.146055		0	0
ENSRNOG00000017510	Mfge8	chr1:141814239-141829651	80.6929	83.1115	108.432	73.2717	101.95	64.2482	97.025	8.38761	73.5438	5.45352	-1.36833	1	1
ENSRNOG00000038519	-	chr1:141865818-141866183	0	0.651524	0	0	0	0	0	0	0.217175	0.217432		0	0
ENSRNOG00000017120	Abhd2	chr1:141965575-142049687	1.22941	1.90079	1.65313	1.23489	2.34008	0.781487	1.74087	0.323994	1.30572	0.325435	-1.38283	0	0
ENSRNOG00000016897	Rlbp1	chr1:142059882-142073463	0.090603	0.0488462	0	0.0494034	0.100468	0.120138	0.0636903	0.0320101	0.0727959	0.0236997	1.102	0	0
ENSRNOG00000016689	Fanci	chr1:142082253-142121329	0	0.228487	0.067778	0.149876	0.485767	0	0.184515	0.152072	0.126121	0.0670989	-1.51739	0	0
ENSRNOG00000032293	Polg	chr1:142134504-142149608	9.53152	8.4965	7.1676	9.45276	8.73265	6.83936	8.47726	0.695073	8.26287	0.764319	-1.06409	0	0
ENSRNOG00000030679	-	chr1:142176281-142176617	0	0.795064	0	0.83758	0	1.01296	0	0	0.881868	0.0667642		1	0
ENSRNOG00000031802	MP68	chr1:142179892-142180455	56.0083	48.0548	51.9785	50.6951	49.5839	61.0476	52.5236	1.8767	53.2658	3.96953	-1.02272	0	0
ENSRNOG00000035580	Mir3597-3	chr1:142191167-142191282	0	0	0	0	0	0	0	0	0	0		0	0
ENSRNOG00000015526	Rhcg	chr1:142286923-142310949	0	0	0	0	0	0	0	0	0	0		0	0
ENSRNOG00000015520	Ticrr	chr1:142352620-142393849	0	0	0	0	0.040513	0	0.0135043	0.0135203	0	0		0	0
ENSRNOG00000026857	Kif7	chr1:142395562-142412012	0.333865	0.482222	0.333841	0.172809	0.194989	0.281092	0.287565	0.0463429	0.312041	0.0907579	1.04622	0	0
ENSRNOG00000015367	9330171B17Rik	chr1:142407614-142409485	0	0	0	0	0	0	0	0	0	0		0	0
ENSRNOG00000015086	Plin1	chr1:142421897-142431601	0.22555	6.68968	3.45765	0	0.985888	0.19434	1.55636	0.97681	2.29467	2.20083	1.42153	0	0
ENSRNOG00000015003	Pex11a	chr1:142435409-142442491	1.12481	0.768393	1.2197	0.285304	2.05417	0.895365	1.46623	0.295595	0.649687	0.186062	-2.34072	0	0
ENSRNOG00000026514	Wdr93	chr1:142449492-142488537	0	0	0	0	0	0	0	0	0	0		0	0
ENSRNOG00000034206	Snrpep2	chr1:142464894-142465173	1.17886	0	0	0	0	0	0.392953	0.393419	0	0		0	0
ENSRNOG00000014951	Mesp1	chr1:142493451-142494970	0	0	0	0	0	0	0	0	0	0		0	0
ENSRNOG00000014925	Mesp2	chr1:142511694-142514301	0	0	0	0	0	0.0876924	0	0	0.0292308	0.0292655		0	0
ENSRNOG00000014610	Anpep	chr1:142522425-142540882	2.79453	8.82501	7.02143	3.72209	6.94084	3.06524	5.5856	1.39738	5.20411	1.82251	-1.11321	0	0
ENSRNOG00000043141	Ap3s2	chr1:142574434-142615225	19.8342	15.8392	19.6562	14.7527	15.265	16.9687	18.2518	1.49606	15.8535	0.640503	-1.19408	0	0
ENSRNOG00000014589	RGD1311021	chr1:142624851-142632040	2.69073	2.39952	3.10206	2.42902	1.63014	4.57729	2.47431	0.438989	3.13528	0.721912	1.22171	0	0
ENSRNOG00000041999	5S_rRNA	chr1:142710521-142710622	0	0	0	0	0	0	0	0	0	0		0	0
ENSRNOG00000047913	-	chr1:142723232-142723329	0	0	0	0	0	0	0	0	0	0		0	0
ENSRNOG00000047565	ECHS1	chr1:142777747-142786555	0	0	0	0	0	0	0	0	0	0		0	0
ENSRNOG00000047000	FUOM	chr1:142788964-142791739	0	0	0	0	0	0	0	0	0	0		0	0
ENSRNOG00000014278	Zfp710	chr1:142815664-142822208	3.75767	3.72837	3.32433	3.6899	4.61103	4.75091	3.89768	0.378425	4.05639	0.347848	1.00342	0	0
ENSRNOG00000013949	Idh2	chr1:142830043-142849360	941.767	325.109	651.657	370.188	655.416	325.004	749.613	96.1969	340.1	15.0617	-2.28604	1	1
ENSRNOG00000048153	-	chr1:142884061-142884434	26.8018	28.8217	19.0423	29.3719	17.1151	35.6873	20.9864	2.96395	31.2936	2.20518	1.43769	1	0
ENSRNOG00000025167	Sema4b	chr1:142941087-142963935	0.196618	1.14371	0.970485	0.219012	1.13849	0.694016	0.768531	0.290384	0.685579	0.267287	-1.16267	0	0
ENSRNOG00000033498	Cib1	chr1:142969356-142974856	11.7967	16.6864	11.8004	11.7371	11.1801	16.264	11.5924	0.206397	14.8958	1.58594	1.23891	0	0
ENSRNOG00000025003	-	chr1:142981853-142982647	0.4868	1.2335	1.47392	0.356041	1.09172	1.07042	1.01748	0.287705	0.886654	0.26977	-1.19021	0	0
ENSRNOG00000013559	Ttll13	chr1:142989464-143002432	0.10013	0.0724347	0.149493	0.0733686	0.0753147	0.0891439	0.108313	0.0218266	0.0783157	0.00542722	-1.43444	0	0
ENSRNOG00000013553	NGRN	chr1:143003296-143009170	17.9806	15.9562	11.4093	13.3745	14.2519	11.5369	14.5473	1.90497	13.6225	1.28328	-1.10758	0	0
ENSRNOG00000013149	Vps33b	chr1:143013797-143036705	1.5167	1.0027	0.602225	0.491859	1.1987	0.650913	1.10587	0.268353	0.715157	0.151104	-1.60383	0	0
ENSRNOG00000013057	Prc1	chr1:143039959-143061006	0.0351321	0.14874	0.212434	0.193614	0.646436	0.326968	0.298001	0.181796	0.223107	0.0535851	-1.38534	0	0
ENSRNOG00000042059	Rccd1	chr1:143061511-143066894	0.381637	0.301487	0.554526	0.512937	0.800755	1.07712	0.578973	0.121749	0.630515	0.23177	1.04999	0	0
ENSRNOG00000012357	Unc45a	chr1:143071175-143086028	4.26698	4.87857	6.84136	5.50381	5.32426	4.59548	5.47753	0.747986	4.99262	0.26866	-1.13791	0	0
ENSRNOG00000012236	Hddc3	chr1:143088852-143091138	25.9928	17.0896	25.9604	26.8604	20.5398	34.6853	24.1643	1.81444	26.2118	5.09582	1.04585	0	0
ENSRNOG00000012055	Man2a2	chr1:143096199-143115693	22.4806	22.2744	25.5332	28.364	24.0092	17.0251	24.0077	0.882255	22.5545	3.28014	-1.104	0	0
ENSRNOG00000011683	Fes	chr1:143127276-143136513	1.06502	1.02142	1.09421	0.48592	1.17155	0.747283	1.11026	0.0318201	0.751541	0.154783	-1.53223	0	0
ENSRNOG00000011352	Furin	chr1:143137722-143150202	13.5188	15.1243	14.1018	13.7713	12.4502	14.1881	13.3569	0.48417	14.3612	0.40053	1.03665	0	0
ENSRNOG00000011213	Blm	chr1:143198804-143264208	0.658415	0.545422	0.192622	0.255952	0.531273	0.104068	0.46077	0.139172	0.301814	0.129609	-1.58343	0	0
ENSRNOG00000048380	-	chr1:143343441-143347347	0	0	0	0	0	0	0	0	0	0		0	0
ENSRNOG00000011975	Crtc3	chr1:143353059-143452208	1.03466	1.6351	0.636441	1.02128	1.54026	0.958956	1.07045	0.261833	1.20511	0.216001	1.08544	0	0
ENSRNOG00000012002	Iqgap1	chr1:143476886-143567395	3.5165	5.13137	5.42661	2.75109	6.93999	2.21804	5.29437	0.99166	3.36683	0.896649	-1.63097	0	0
ENSRNOG00000022164	Zscan2	chr1:143633719-143646167	0.533226	0.234343	0.402481	0.180514	0.360631	0.489486	0.432113	0.0520417	0.301448	0.0954076	-1.48675	0	0
ENSRNOG00000010664	Wdr73	chr1:143664126-143672463	1.32977	1.92655	1.85818	0.945134	2.40615	1.36169	1.8647	0.31111	1.41112	0.284724	-1.37056	0	0
ENSRNOG00000011011	Nmb	chr1:143673433-143676178	0	0.62021	0.2826	0.208964	0	1.74809	0.0942	0.0943117	0.859088	0.460627	8.79293	0	0
ENSRNOG00000011029	Sec11a	chr1:143685595-143711945	17.4394	21.4379	17.4949	13.8343	22.3601	16.2608	19.0981	1.633	17.1777	2.24499	-1.15313	0	0
ENSRNOG00000011458	Zfp592	chr1:143779195-143815984	2.51053	3.65834	2.88825	2.38655	3.03961	2.50558	2.8128	0.157509	2.85016	0.406031	-1.02358	0	0
ENSRNOG00000011659	Alpk3	chr1:143827685-143875321	109.594	65.1364	76.6624	55.3497	92.5868	39.9112	92.9477	9.51952	53.4658	7.35126	-1.80308	1	1
ENSRNOG00000018940	Slc28a1	chr1:143895174-143936561	0.0481722	0.154624	0	0	0.207459	0	0.0852104	0.0627605	0.0515413	0.0516024	-1.71471	0	0
ENSRNOG00000019005	Pde8a	chr1:143980405-144101790	1.40177	1.34944	1.83047	0.938344	1.56256	0.973883	1.59827	0.125184	1.08722	0.131666	-1.5247	0	0
ENSRNOG00000019106	Rps17	chr1:144109689-144112274	30.0665	43.9651	26.1703	29.6749	17.1997	50.2122	24.4788	3.81391	41.2841	6.08548	1.62607	1	1
ENSRNOG00000019161	Cpeb1	chr1:144114218-144199174	0.0482532	0.307935	0.141397	0.0529337	0.106278	0.456165	0.0986427	0.0271902	0.272345	0.117895	2.66195	0	0
ENSRNOG00000019249	Ap3b2	chr1:144226632-144257516	0.0292447	0.095235	0.0434907	0.0643886	0	0.154154	0.0242451	0.0128163	0.104593	0.0263633	4.15933	0	0
ENSRNOG00000036981	BC048679	chr1:144258211-144262014	0	0	0	0	0	0	0	0	0	0		0	0
ENSRNOG00000044894	rno-mir-1839	chr1:144303948-144304012	0	0	0	0	595.784	0	198.595	198.83	0	0		1	1
ENSRNOG00000019278	Fsd2	chr1:144308591-144336257	32.3309	29.0413	35.1794	40.5333	43.8341	18.0869	37.1148	3.46292	29.2205	6.48802	-1.31738	0	0
ENSRNOG00000028113	Whamm	chr1:144345710-144374081	3.55138	3.3715	2.98751	2.61361	2.42156	2.21794	2.98682	0.326538	2.73435	0.338833	-1.13294	0	0
ENSRNOG00000019297	Homer2	chr1:144387110-144478036	20.7375	4.91865	16.5482	4.8395	17.3159	5.58726	18.2005	1.28922	5.11514	0.237446	-3.69045	1	1
ENSRNOG00000019426	Fam103a1	chr1:144527224-144533106	8.62016	7.62864	6.89666	5.89198	8.8663	7.87255	8.12771	0.620345	7.13106	0.624266	-1.18214	0	0
ENSRNOG00000019514	RGD1305713	chr1:144544563-144551617	0.679821	0.916833	0.943625	0.506792	0.780384	1.30423	0.801277	0.0769579	0.909285	0.230504	1.09412	0	0
ENSRNOG00000019529	Btbd1	chr1:144554177-144591200	80.9623	63.3471	64.2305	58.1158	86.2616	40.7989	77.1515	6.647	54.0873	6.82172	-1.47946	1	1
ENSRNOG00000019662	Tm6sf1	chr1:144605596-144647529	3.79252	2.89083	5.61903	1.81262	7.1977	2.68984	5.53642	0.985025	2.46443	0.331422	-2.33005	0	0
ENSRNOG00000019740	Hdgfrp3	chr1:144646634-144694902	0.489441	0.832779	0.619222	0.33701	0	0.3977	0.369554	0.18876	0.522496	0.156313	1.36318	0	0
ENSRNOG00000019770	Bnc1	chr1:144733823-144759477	0	0	0	0	0	0	0	0	0	0		0	0
ENSRNOG00000047944	-	chr1:144810238-144817115	0	0	0	0	0	0	0	0	0	0		0	0
ENSRNOG00000019776	Sh3gl3	chr1:145001324-145131589	0	0.161752	0.230132	0	0.171808	0.101308	0.13398	0.0691553	0.0876867	0.0472438	-1.58475	0	0
ENSRNOG00000012193	Cited2	chr1:14515628-14518063	61.611	52.4917	25.765	32.0427	45.1798	96.4418	44.1853	10.3721	60.3254	19.0211	1.31634	1	0
ENSRNOG00000010840	Adamtsl3	chr1:145170121-145490043	0.346019	0.445601	0.331675	0.338753	0.558631	0.445009	0.412108	0.0734652	0.409788	0.0355598	-1.04305	0	0
ENSRNOG00000026296	Fam154b	chr1:145515237-145530305	0	0	0	0.0982678	0	0	0	0	0.0327559	0.0327948		0	0
ENSRNOG00000032723	Eftud1	chr1:145530402-145668711	1.31181	1.76447	2.19364	1.97264	2.07018	1.20237	1.85854	0.276007	1.64649	0.230322	-1.17075	0	0
ENSRNOG00000042010	5S_rRNA	chr1:145644510-145644616	0	0	0	0	0	0	0	0	0	0		0	0
ENSRNOG00000025142	Mex3b	chr1:145760226-145764462	0.104712	0.228445	0.31315	0.155452	0.921737	0.140172	0.446533	0.245393	0.17469	0.0272695	-2.65118	0	0
ENSRNOG00000044405	-	chr1:145761895-145761963	0	0	0	0	0	0	0	0	0	0		0	0
ENSRNOG00000048504	-	chr1:14596907-14598190	0	0	0	0	0	0	0	0	0	0		0	0
ENSRNOG00000012249	Txlnb	chr1:14609469-14655258	99.8013	59.3344	77.6206	72.0549	103.655	45.1635	93.6923	8.12211	58.8509	7.77585	-1.65121	1	1
ENSRNOG00000050276	-	chr1:146344317-146347598	0	0	0	0	0	0	0	0	0	0		0	0
ENSRNOG00000031089	-	chr1:14646132-14646486	0	0	0.868266	0	1.29337	0	0.720545	0.381051	0	0		1	0
ENSRNOG00000025088	Tmc3	chr1:146644987-146689642	0	0	0	0	0	0	0	0	0	0		0	0
ENSRNOG00000025052	Stard5	chr1:146699179-146709472	0.554917	1.69003	1.14742	1.21863	1.38382	0.530781	1.02872	0.246827	1.14648	0.336984	1.07453	0	0
ENSRNOG00000011680	Il16	chr1:146710946-146799931	1.34511	1.08384	0.950181	1.25528	1.38169	0.801003	1.22566	0.138308	1.04671	0.132603	-1.2145	0	0
ENSRNOG00000012301	RGD1310371	chr1:146836112-146860740	0	0.0896842	0	0	0	0	0	0	0.0298947	0.0299302		0	0
ENSRNOG00000012349	Mesdc1	chr1:146957079-146958168	4.74989	4.03326	6.334	4.17737	5.76286	2.44198	5.61558	0.463733	3.55087	0.556663	-1.64026	0	0
ENSRNOG00000012366	Mesdc2	chr1:146966068-146971740	9.10971	8.87343	9.55289	8.36348	9.23335	7.11608	9.29865	0.132192	8.11766	0.522599	-1.18807	0	0
ENSRNOG00000012442	RGD1305254	chr1:147000789-147067480	0.0233156	0	0.0704276	0	0.0525297	0	0.0487576	0.0137465	0	0		0	0
ENSRNOG00000012683	Abhd17c	chr1:147177237-147218200	3.0193	2.1759	2.32807	1.88784	2.16038	0.970988	2.50258	0.263166	1.67824	0.363703	-1.54663	0	0
ENSRNOG00000012466	Heca	chr1:14730555-14744291	13.2437	11.8081	10.9745	9.08843	12.5849	9.53	12.2677	0.674787	10.1422	0.843658	-1.25454	0	0
ENSRNOG00000013017	Arnt2	chr1:147327951-147484879	0.119028	0.0920327	0.0501695	0.0188109	0.188018	0.0228287	0.119072	0.0398406	0.0445574	0.0237941	-2.77167	0	0
ENSRNOG00000013223	Fah	chr1:147640319-147662820	0.249039	0.914525	1.73838	0.456999	0.744724	0.451564	0.910714	0.438392	0.607696	0.153604	-1.55435	0	0
ENSRNOG00000013506	Zfand6	chr1:147672439-147750196	35.3206	34.8244	27.6501	31.5752	34.8361	32.4798	32.6023	2.48297	32.9598	0.969329	-1.02593	0	0
ENSRNOG00000041552	-	chr1:147751220-147751337	0	0	0	0	0	0	0	0	0	0		0	0
ENSRNOG00000047141	Magea4	chr1:147921455-147922524	0	0	0	0	0	0	0	0	0	0		0	0
ENSRNOG00000016533	Gabre	chr1:147946365-147963349	0	0	0.046585	0	0	0	0.0155283	0.0155467	0	0		0	0
ENSRNOG00000035511	Mir224	chr1:147949929-147950011	0	0	0	0	0	0	0	0	0	0		0	0
ENSRNOG00000037334	Magea10	chr1:148095409-148096378	0	0	0	0	0	0	0	0	0	0		0	0
ENSRNOG00000016845	Gabra3	chr1:148143255-148373351	0	0	0	0	0.147257	0	0.0490857	0.0491439	0	0		0	0
ENSRNOG00000040378	-	chr1:148315336-148315435	0	0	0	0	0	0	0	0	0	0		0	0
ENSRNOG00000043881	Mir105	chr1:148316255-148316328	0	0	0	0	0	0	0	0	0	0		0	0
ENSRNOG00000009941	RGD1566078	chr1:148511992-148512379	0	0	0	0	0	0	0	0	0	0		0	0
ENSRNOG00000016884	Gabrq	chr1:148583310-148595780	0	0	0	0	0	0	0	0	0	0		0	0
ENSRNOG00000040145	Abracl	chr1:14859230-14869483	2.47806	6.85079	6.10062	4.5252	5.2672	5.89003	4.61529	1.09666	5.75534	0.675509	1.20232	0	0
ENSRNOG00000017055	Magea9	chr1:148616050-148616899	0	0	0	0	0	0	0	0	0	0		0	0
ENSRNOG00000046626	-	chr1:148620092-148620344	3.79623	0	0	0	0	0	1.26541	1.26691	0	0		1	0
ENSRNOG00000036553	-	chr1:148620377-148620456	0	0	0	0	0	0	0	0	0	0		0	0
ENSRNOG00000017059	Cetn2	chr1:148656626-148661622	19.0443	18.2352	14.5561	15.4568	13.3595	20.4776	15.6533	1.73238	18.0565	1.45385	1.11218	0	0
ENSRNOG00000017099	Nsdhl	chr1:148661898-148692767	4.68009	6.1408	4.56209	5.93168	6.12335	4.59216	5.12184	0.502506	5.55488	0.485706	1.04567	0	0
ENSRNOG00000017140	Zfp185	chr1:148728593-148761025	0.217543	0.0799634	0	0	0.167058	0	0.1282	0.065814	0.0266545	0.0266861	-4.98853	0	0
ENSRNOG00000026014	Pnma5	chr1:148767639-148768950	0	0	0	0	0	0	0	0	0	0		0	0
ENSRNOG00000025999	Pnma3	chr1:148793052-148794860	0	0	0	0	0	0	0	0	0	0		0	0
ENSRNOG00000017224	Xlr4a	chr1:148802141-148809051	0	0	0	0	0	0	0	0	0	0		0	0
ENSRNOG00000046726	-	chr1:149121323-149174515	0	0	0	0	0	0	0	0	0	0		0	0
ENSRNOG00000049015	RGD1564599	chr1:149182245-149182927	0	0	0	0	0	0	0	0	0	0		0	0
ENSRNOG00000050777	-	chr1:149216269-149217658	0	0	0	0	0	0	0	0	0	0		0	0
ENSRNOG00000023333	Aff2	chr1:149269844-149370503	0	0.119026	0.0538101	0	0	0.0496662	0.0179367	0.017958	0.0562307	0.0345572	3.02258	0	0
ENSRNOG00000030378	-	chr1:149425728-149426631	0	0	0	0	0.346675	0	0.115558	0.115695	0	0		0	0
ENSRNOG00000049488	-	chr1:149594170-149606009	0	0	0.172312	0	0	0	0.0574373	0.0575054	0	0		0	0
ENSRNOG00000040140	Ect2l	chr1:14991250-15030947	0	0	0	0	0	0	0	0	0	0		0	0
ENSRNOG00000033861	-	chr1:149996287-149998185	0	0	0	0	0	0	0	0	0	0		0	0
ENSRNOG00000050477	-	chr1:150046888-150047366	0.373268	0.78866	0	0.408869	0.833534	0	0.402267	0.241343	0.399176	0.227988	-1.04521	0	0
ENSRNOG00000049145	RGD1564599	chr1:150270894-150271383	0	0	0	0	0	0	0	0	0	0		0	0
ENSRNOG00000011900	FMR1	chr1:150408230-150445610	1.71467	1.41433	0.976788	0.979954	1.09976	0.758772	1.26374	0.228513	1.05102	0.192778	-1.2471	0	0
ENSRNOG00000050536	-	chr1:150632249-150633638	0	0	0	0	0	0	0	0	0	0		0	0
ENSRNOG00000012885	Ccdc28a	chr1:15072110-15083325	4.80763	5.26909	3.95434	3.7196	3.97837	6.42348	4.24678	0.280843	5.13739	0.784244	1.16635	0	0
ENSRNOG00000036554	-	chr1:150728238-150728320	0	0	0	0	0	0	0	0	0	0		0	0
ENSRNOG00000041286	rno-mir-509	chr1:151036407-151036492	0	0	0	0	0	0	0	0	0	0		0	0
ENSRNOG00000044764	Mir547	chr1:151058308-151058389	0	0	0	0	0	0	0	0	0	0		0	0
ENSRNOG00000044966	Mir201	chr1:151058607-151058687	0	0	0	0	0	0	0	0	0	0		0	0
ENSRNOG00000044085	Mir3585	chr1:151063643-151063761	0	0	0	0	0	0	0	0	0	0		0	0
ENSRNOG00000011812	-	chr1:151345288-151347972	0.619111	0	0.965316	0.410538	0	0	0.528142	0.282685	0.136846	0.137008	-4.00287	0	0
ENSRNOG00000047755	-	chr1:151496799-151497431	0	0	0	0	0	0	0	0	0	0		0	0
ENSRNOG00000048151	Dkc1	chr1:151564297-151578545	25.0491	22.3404	19.0949	22.3232	25.2906	21.4428	23.1449	2.02858	22.0355	0.296726	-1.0894	0	0
ENSRNOG00000049956	-	chr1:151842883-151843751	2.80642	3.71413	2.91139	5.39515	6.68004	3.67428	4.13262	1.27558	4.26119	0.567771	-1.00588	0	0
ENSRNOG00000047667	-	chr1:151894543-151895739	0	0.250411	0	0.253417	0	0	0	0	0.167943	0.0840754		0	0
ENSRNOG00000037236	Olr1768	chr1:151950139-151951078	0	0	0	0	0	0	0	0	0	0		0	0
ENSRNOG00000037237	Ikbkg	chr1:151997873-152011467	3.28804	2.0027	2.34367	2.04677	3.50696	1.68213	3.04622	0.357339	1.91053	0.115044	-1.65371	0	0
ENSRNOG00000037254	G6pd	chr1:152015531-152034676	2.01919	2.91436	2.85923	1.89091	3.91849	1.72486	2.9323	0.550148	2.17671	0.372368	-1.39721	0	0
ENSRNOG00000037253	Fam3a	chr1:152059823-152068446	4.95015	6.33919	3.74246	4.3237	4.96729	4.92397	4.5533	0.405931	5.19562	0.598174	1.10017	0	0
ENSRNOG00000037252	Slc10a3	chr1:152076586-152080391	3.85537	3.75849	2.60273	2.14503	4.60264	3.00816	3.68691	0.584128	2.97056	0.466698	-1.28729	0	0
ENSRNOG00000037250	Ubl4a	chr1:152081055-152083906	40.2604	35.3369	34.6132	48.3289	36.5641	52.2325	37.1459	1.65792	45.2994	5.11319	1.17579	0	0
ENSRNOG00000037249	Lage3	chr1:152095510-152096934	54.3269	63.5268	40.0042	55.1824	37.4597	80.4754	43.9303	5.25618	66.3949	7.44977	1.45719	1	1
ENSRNOG00000037248	Plxna3	chr1:152103539-152119323	0.132719	0.144033	0.0651708	0.114032	0.257038	0.158623	0.151643	0.0562563	0.138896	0.0131416	-1.13236	0	0
ENSRNOG00000050342	Fam50a	chr1:152132779-152139910	0	0.0785736	0.112362	0	0	0	0.037454	0.0374984	0.0261912	0.0262222	-1.48319	0	0
ENSRNOG00000037245	Gdi1	chr1:152140882-152147543	18.3057	16.0867	11.4226	14.8535	21.86	11.9092	17.1961	3.0673	14.2831	1.24067	-1.2487	0	0
ENSRNOG00000037244	Atp6ap1	chr1:152148119-152155200	37.6942	47.8659	43.46	45.5752	43.0513	32.1436	41.4018	1.85977	41.8616	4.90959	-1.02579	0	0
ENSRNOG00000037243	Taz	chr1:152161155-152168740	30.3967	23.4584	20.9102	28.5668	28.1687	19.2038	26.4919	2.86738	23.743	2.70982	-1.15726	0	0
ENSRNOG00000037242	Dnase1l1	chr1:152169731-152178213	48.1607	56.091	43.2633	55.2447	44.8746	53.6982	45.4329	1.44276	55.0113	0.701361	1.16742	0	0
ENSRNOG00000027149	Rpl10	chr1:152178397-152180608	226.185	225.19	179.153	185.714	148.648	288.736	184.662	22.5786	233.213	30.0448	1.21765	1	1
ENSRNOG00000037241	Emd	chr1:152192965-152196018	10.6409	9.65038	6.6356	5.6817	7.69266	9.27451	8.32305	1.19984	8.2022	1.26641	-1.05246	0	0
ENSRNOG00000037239	Flna	chr1:152204098-152227391	6.33047	11.0109	14.775	6.24407	11.669	6.5817	10.9248	2.46888	7.94556	1.53759	-1.42608	0	0
ENSRNOG00000037259	Tktl1	chr1:152248856-152281793	0	0	0	0	0	0	0	0	0	0		0	0
ENSRNOG00000037260	Tex28	chr1:152293587-152309827	0	0.0946111	0	0	0	0	0	0	0.031537	0.0315744		0	0
ENSRNOG00000037261	Opn1mw	chr1:152310260-152330485	0.130385	0	0	0	0	0.176796	0.0434617	0.0435132	0.058932	0.0590019	1.30735	0	0
ENSRNOG00000037262	Mecp2	chr1:152450807-152452884	4.96086	4.02414	4.05575	4.7886	6.26214	4.49172	5.09292	0.641102	4.43482	0.222771	-1.19109	0	0
ENSRNOG00000037263	Irak1	chr1:152464437-152474011	19.9711	18.7255	20.6969	19.1143	15.7547	16.3369	18.8076	1.54257	18.0589	0.869314	-1.08018	0	0
ENSRNOG00000049275	-	chr1:152464630-152464701	0	0	0	0	0	0	0	0	0	0		0	0
ENSRNOG00000037264	Hcfc1	chr1:152560124-152585295	1.14792	1.10672	1.18245	1.15504	2.11158	0.592298	1.48065	0.315997	0.951353	0.180282	-1.61422	0	0
ENSRNOG00000011386	Nhsl1	chr1:15256104-15388904	0.424562	0.626411	0.812445	0.630066	1.35043	0.97682	0.862479	0.268762	0.744432	0.116336	-1.20165	0	0
ENSRNOG00000037267	Renbp	chr1:152602557-152611616	1.38379	3.48868	1.50013	1.72079	1.71119	1.3201	1.5317	0.0959352	2.17652	0.666987	1.37005	0	0
ENSRNOG00000029373	Naa10	chr1:152611821-152617018	18.9884	15.8583	18.3778	18.9456	11.9522	24.0355	16.4395	2.25321	19.6131	2.38686	1.15029	0	0
ENSRNOG00000037273	Arhgap4	chr1:152621948-152636830	0.297685	0.322092	0.266269	0.228563	0.396149	0.431325	0.320034	0.0391694	0.327327	0.0586603	-1.01407	0	0
ENSRNOG00000037270	Avpr2	chr1:152637477-152639106	0	0	0	0	0	0	0	0	0	0		0	0
ENSRNOG00000037271	ORF1	chr1:152639368-152639431	0	294.966	0	0	0	0	0	0	98.322	98.4386		1	1
ENSRNOG00000037274	L1cam	chr1:152659412-152676120	0.112748	0.0412779	0.139921	0.0209395	0.126253	0	0.126307	0.00785352	0.0207391	0.0119305	-6.31671	0	0
ENSRNOG00000037282	Pdzd4	chr1:152711937-152741657	0.0850978	0.0613054	0.0849807	0.0315958	0.0632021	0.0370362	0.0777602	0.00728776	0.0433125	0.00914335	-1.86208	0	0
ENSRNOG00000037283	Ssr4	chr1:152743844-152747716	109.078	142.528	112.937	139.308	83.2124	191.191	101.742	9.34283	157.676	16.8033	1.4942	1	1
ENSRNOG00000037284	Idh3g	chr1:152747875-152757618	308.826	213.085	230.888	256.019	239.921	270.178	259.878	24.6415	246.427	17.1853	-1.09379	0	0
ENSRNOG00000019303	Srpk3	chr1:152757667-152762227	25.3801	17.8416	23.8747	11.5669	20.1766	17.5208	23.1438	1.54777	15.6431	2.04262	-1.53449	1	0
ENSRNOG00000037291	Plxnb3	chr1:152764191-152777321	0.035714	0.0194157	0	0.0197732	0	0.0237699	0.0119047	0.0119188	0.0209863	0.00139729	1.69967	0	0
ENSRNOG00000018857	Abcd1	chr1:152823435-152844829	5.3119	5.51866	5.8153	4.12854	6.45996	3.1964	5.86239	0.332645	4.2812	0.67551	-1.42024	0	0
ENSRNOG00000019053	Bcap31	chr1:152845254-152875711	31.2873	49.9859	41.0191	53.3327	37.2086	43.7949	36.505	2.83463	49.0378	2.79715	1.29517	1	0
ENSRNOG00000032701	Slc6a8	chr1:152879304-152888609	27.7172	23.0136	31.1013	21.7944	29.8423	17.7975	29.5536	0.988683	20.8685	1.57719	-1.46883	1	0
ENSRNOG00000017923	Pnck	chr1:152900171-152904072	0	0.0708953	0	0.142368	0	0	0	0	0.0710878	0.0411469		0	0
ENSRNOG00000025298	Dusp9	chr1:152917660-152921585	0	0	0	0	0	0	0	0	0	0		0	0
ENSRNOG00000017798	Atp2b3	chr1:152935957-153056722	5.28697	6.18255	3.92727	6.35347	5.49487	3.72073	4.90304	0.492144	5.41892	0.851534	1.0656	0	0
ENSRNOG00000017440	Bgn	chr1:153067993-153080160	14.7573	46.2967	41.8644	17.7579	65.1075	24.1227	40.5764	14.5664	29.3924	8.65979	-1.43183	1	0
ENSRNOG00000017315	HAUS7	chr1:153101833-153120880	3.79846	5.41232	3.93721	7.1498	5.10251	4.021	4.27939	0.413993	5.52771	0.90612	1.2454	0	0
ENSRNOG00000017312	Trex2	chr1:153122388-153123997	0	0	0	0	0	0	0	0	0	0		0	0
ENSRNOG00000049432	Zfp92	chr1:153132593-153139442	0	0	0	0	0	0	0	0	0	0		0	0
ENSRNOG00000018419	Zfp275	chr1:153203959-153220664	0.436419	0.339138	0.733661	0.461252	0.84402	0.431027	0.671367	0.121861	0.410472	0.0367624	-1.6964	0	0
ENSRNOG00000047724	-	chr1:153261681-153263844	0	0	0	0	0	0	0	0	0	0		0	0
ENSRNOG00000050177	-	chr1:153277816-153284681	0	0	0	0	0	0	0	0	0	0		0	0
ENSRNOG00000047630	-	chr1:153299004-153306815	0	0	0	0	0	0	0	0	0	0		0	0
ENSRNOG00000037327	F8a1	chr1:153316590-153318105	24.7906	20.1027	18.7346	21.4973	20.7614	22.2483	21.4289	1.7819	21.2828	0.629346	-1.0443	0	0
ENSRNOG00000047110	-	chr1:153329819-153341628	0	0	0	0	0	0	0	0	0	0		0	0
ENSRNOG00000048244	-	chr1:153355939-153361579	0	0	0	0	0	0	0	0	0	0		0	0
ENSRNOG00000046157	-	chr1:153375601-153377764	0	0	0	0	0	0	0	0	0	0		0	0
ENSRNOG00000046474	-	chr1:153387379-153388148	0	0	0	0	0	0	0	0	0	0		0	0
ENSRNOG00000030661	Cyp2c79	chr1:153536206-153593357	0	0	0	0	0	0	0	0	0	0		0	0
ENSRNOG00000046080	-	chr1:153843591-153888841	0	0	0	0	0	0	0	0	0	0		0	0
ENSRNOG00000011409	Hebp2	chr1:15398928-15404431	0.178664	0.57451	0.133972	0.592971	0	0.712331	0.104212	0.0537431	0.626604	0.0432447	5.79726	0	0
ENSRNOG00000024016	-	chr1:154005927-154103292	0	0	0	0	0	0	0	0	0	0		0	0
ENSRNOG00000048200	-	chr1:15407373-15407474	0	0	0	0	0	0	0	0	0	0		0	0
ENSRNOG00000021405	Cyp2c7	chr1:154342969-154407698	0	0	0	0	0	0	0	0	0	0		0	0
ENSRNOG00000030005	-	chr1:154528922-154574017	0	0	0	0	0	0	0	0	0	0		0	0
ENSRNOG00000050401	Vbp1	chr1:154704716-154723069	99.9463	129.16	136.852	163.27	129.49	204.056	122.096	11.2903	165.495	21.6749	1.30687	1	1
ENSRNOG00000049665	-	chr1:154731974-154737611	21.0931	28.5946	32.6337	24.6085	25.3632	31.6834	26.3633	3.3728	28.2955	2.05024	1.03482	0	0
ENSRNOG00000048444	Vmn2r65	chr1:155123811-155125203	0	0	0	0	0	0	0	0	0	0		0	0
ENSRNOG00000049285	Olr227	chr1:155165137-155166091	0	0	0	0	0	0	0	0	0	0		0	0
ENSRNOG00000028804	-	chr1:155230543-155252798	0	0	0	0	0	0	0	0	0	0		0	0
ENSRNOG00000043159	Vom2r42	chr1:155421792-155464687	0	0	0	0	0	0	0	0	0	0		0	0
ENSRNOG00000013563	Vom2r43	chr1:155795824-155818353	0	0	0	0	0	0	0	0	0	0		0	0
ENSRNOG00000033009	Olr12	chr1:155867357-155868281	0	0	0	0	0	0	0	0	0	0		0	0
ENSRNOG00000032371	Olr13	chr1:155904496-155905423	0	0	0	0	0	0	0	0	0	0		0	0
ENSRNOG00000050901	Olr14	chr1:155934238-155935180	0	0	0	0	0	0	0	0	0	0		0	0
ENSRNOG00000046392	-	chr1:155953401-156138431	0	0	0	0	0	0	0	0	0	0		0	0
ENSRNOG00000013739	-	chr1:156019930-156020925	0	0	0	0	0	0	0	0	0	0		0	0
ENSRNOG00000013006	-	chr1:156157015-156157489	0	0	0	0	0	0	0	0	0	0		0	0
ENSRNOG00000031741	Olr16	chr1:156160684-156161635	0	0	0	0	0	0	0	0	0	0		0	0
ENSRNOG00000013711	-	chr1:156203320-156204251	0	0	0	0	0	0	0	0	0	0		0	0
ENSRNOG00000032077	Olr19	chr1:156215802-156216762	0	0	0	0	0	0	0	0	0	0		0	0
ENSRNOG00000024653	-	chr1:156225810-156226800	0	0	0	0	0	0	0	0	0	0		0	0
ENSRNOG00000045648	Olr20	chr1:156265702-156266695	0	0	0	0	0	0	0	0	0	0		0	0
ENSRNOG00000049621	Olr23	chr1:156308377-156373523	0	0	0	0	0	0	0	0	0	0		0	0
ENSRNOG00000050054	Olr24	chr1:156405508-156406450	0	0	0	0	0	0	0	0	0	0		0	0
ENSRNOG00000046609	Olr25	chr1:156435245-156436238	0	0	0	0	0	0	0	0	0	0		0	0
ENSRNOG00000050559	Olr27	chr1:156480590-156481532	0	0	0	0	0	0	0	0	0	0		0	0
ENSRNOG00000029233	Olr30	chr1:156533563-156534493	0	0	0	0	0	0	0	0	0	0		0	0
ENSRNOG00000049938	Olr32	chr1:156569435-156570443	0	0	0	0	0	0	0	0	0	0		0	0
ENSRNOG00000030554	Olr34	chr1:156617851-156618790	0	0	0	0	0	0	0	0	0	0		0	0
ENSRNOG00000013770	Folh1	chr1:156631300-156702948	0	0	0	0	0	0	0	0	0	0		0	0
ENSRNOG00000025799	RGD1560303	chr1:15678307-15679771	0	0	0	0	0	0	0	0	0	0		0	0
ENSRNOG00000033507	-	chr1:156799771-156830568	0	0	0	0	0	0	0	0	0	0		0	0
ENSRNOG00000013925	Nox4	chr1:157106651-157285107	0.325994	0.288294	0.491289	0.541465	1.12879	0.526323	0.648691	0.245036	0.452027	0.0820805	-1.48842	0	0
ENSRNOG00000016421	Tyr	chr1:157322967-157416594	0	0	0	0	0	0	0	0	0	0		0	0
ENSRNOG00000016429	Grm5	chr1:157535333-158095289	0	0	0	0	0	0	0	0	0	0		0	0
ENSRNOG00000049246	-	chr1:157806799-157810082	0	0	0	0	0	0	0	0	0	0		0	0
ENSRNOG00000011994	Perp	chr1:15786755-15799199	0	0.151084	0	0	0	0.0957725	0	0	0.0822855	0.0441848		0	0
ENSRNOG00000016496	Ctsc	chr1:158231465-158263672	12.8781	15.9482	13.7298	10.5769	13.0575	12.2137	13.2218	0.259533	12.9129	1.59137	-1.06199	0	0
ENSRNOG00000016769	Rab38	chr1:158385877-158466622	0.541306	0.976391	0.543744	0.301056	0.410811	0.607857	0.49862	0.0439624	0.628435	0.195455	1.21517	0	0
ENSRNOG00000016815	Tmem135	chr1:159198115-159407174	2.56604	2.19628	3.22427	2.53128	4.53189	2.09068	3.44073	0.578406	2.27275	0.13297	-1.57019	0	0
ENSRNOG00000049517	Tnfaip3	chr1:15954044-15963939	1.46183	0.922988	2.04739	1.92724	2.70405	0.597275	2.07109	0.359219	1.14917	0.400712	-1.86926	0	0
ENSRNOG00000016848	Fzd4	chr1:159893042-159896963	8.50712	10.0661	5.51139	2.50375	12.8525	9.24158	8.957	2.13363	7.27048	2.39806	-1.27777	0	0
ENSRNOG00000017289	-	chr1:159994859-159995377	0	0	0	0	0	0	0	0	0	0		0	0
ENSRNOG00000017307	Prss23	chr1:160037253-160045625	21.1037	24.4701	27.5497	24.1584	21.3733	16.2889	23.3422	2.10767	21.6391	2.6798	-1.11881	0	0
ENSRNOG00000050403	-	chr1:160076817-160077000	0	0	0	0	0	0	0	0	0	0		0	0
ENSRNOG00000017311	Me3	chr1:160166288-160360861	32.1819	21.4003	22.7905	24.505	20.8182	21.83	25.2635	3.50988	22.5784	0.972389	-1.16052	0	0
ENSRNOG00000033733	Ccdc81	chr1:160368529-160416901	0	0.0469412	0	0	0	0	0	0	0.0156471	0.0156656		0	0
ENSRNOG00000031764	-	chr1:16041916-16042523	0	0.22955	0	0	0.468051	0.281451	0.156017	0.156202	0.170334	0.0865772	1.05263	0	0
ENSRNOG00000022941	-	chr1:160436419-160436824	0	0	0	0	0	0	0	0	0	0		0	0
ENSRNOG00000036296	-	chr1:160436733-160436839	0	0	0	0	0	0	0	0	0	0		0	0
ENSRNOG00000017383	l7Rn6	chr1:160451592-160474922	41.0638	50.3741	44.7951	47.3003	44.0877	64.9595	43.3155	1.14559	54.2113	5.45332	1.20668	0	0
ENSRNOG00000017509	Eed	chr1:160493753-160520834	5.91388	6.42017	5.2645	6.6154	4.77436	5.1709	5.31758	0.330411	6.06882	0.453022	1.10037	0	0
ENSRNOG00000022903	-	chr1:160551915-160552571	1.2306	0.670356	0.613981	0.227008	0.45172	0.269132	0.765434	0.237534	0.388832	0.141454	-2.04173	0	0
ENSRNOG00000018322	Picalm	chr1:160681970-160752079	13.3115	14.6803	18.2538	9.44131	15.312	9.58087	15.6258	1.43702	11.2342	1.72558	-1.44263	0	0
ENSRNOG00000030776	Sytl2	chr1:160843923-160863405	0	0	0	0	0	0	0	0	0	0		0	0
ENSRNOG00000022766	Ccdc89	chr1:160870464-160871577	0	0	0	0	0	0	0	0	0	0		0	0
ENSRNOG00000049636	-	chr1:16129220-16129985	0	0	0	0	0	0	0	0	0	0		0	0
ENSRNOG00000014697	-	chr1:162478380-162479187	0	0	0	0	0	0	0	0	0	0		0	0
ENSRNOG00000022732	Tmem126b	chr1:162508340-162520322	26.8785	31.5655	21.476	25.262	28.0816	40.608	25.4787	2.03367	32.4785	4.45875	1.22904	0	0
ENSRNOG00000022748	Tmem126a	chr1:162529249-162537179	27.4111	22.0847	20.8259	21.4823	19.8129	23.2475	22.6833	2.38474	22.2715	0.518673	-1.05635	0	0
ENSRNOG00000018987	CREBZF	chr1:162537393-162542285	2.91811	2.69596	2.7035	1.84477	3.40933	2.86142	3.01031	0.209154	2.46738	0.315323	-1.2654	0	0
ENSRNOG00000048071	Ccdc89	chr1:162572332-162573445	0	0	0	0	0	0	0	0	0	0		0	0
ENSRNOG00000049878	Sytl2	chr1:162580504-162600491	0	0	0	0	0	0	0	0	0	0		0	0
ENSRNOG00000022635	Dlg2	chr1:162798343-163514250	0.0698889	0.131089	0	0.0448942	0	0.0889594	0.0232963	0.0233239	0.0883142	0.0249139	3.65503	0	0
ENSRNOG00000012057	Olig3	chr1:16343567-16344930	0	0	0	0	0	0	0	0	0	0		0	0
ENSRNOG00000009462	Ccdc90b	chr1:163647742-163661295	13.8705	8.72762	6.45124	5.81255	10.486	10.8904	10.2692	2.14704	8.47686	1.47295	-1.25648	0	0
ENSRNOG00000009664	Ankrd42	chr1:163663270-163705736	0.276835	0.373408	0.264494	0.423273	0.237155	0.320696	0.259495	0.0117381	0.372459	0.0296503	1.38388	0	0
ENSRNOG00000009891	Pcf11	chr1:163712786-163737959	1.67436	2.15481	1.54735	1.55382	2.32487	1.299	1.84886	0.241098	1.66921	0.253999	-1.1488	0	0
ENSRNOG00000010224	Rab30	chr1:163889801-163905429	0.878623	0.927749	0.91807	0.731622	0.909956	0.60579	0.902216	0.0120412	0.755054	0.0937881	-1.23933	0	0
ENSRNOG00000022521	RGD1559690	chr1:163919410-163943710	0	0.037686	0	0	0	0.0986261	0	0	0.0454374	0.0287675		0	0
ENSRNOG00000010630	Prcp	chr1:163944734-163993907	1.27803	2.9139	2.59885	1.57228	2.41327	1.8053	2.09672	0.413323	2.09716	0.414364	-1.03696	0	0
ENSRNOG00000049106	-	chr1:16400079-16400638	0	0	0	0	0	0	0	0	0	0		0	0
ENSRNOG00000010769	Gm9934	chr1:164153041-164164771	0.271893	0	0	0.367861	0	0	0.090631	0.0907384	0.12262	0.122766	1.30447	0	0
ENSRNOG00000010763	Fam181b	chr1:164164155-164165644	0.356757	0	0.113174	0.021933	0.322602	0	0.264178	0.0762332	0.007311	0.00731967	-37.4776	0	0
ENSRNOG00000046332	-	chr1:165102931-165103308	0	0	0	0	0	0	0	0	0	0		0	0
ENSRNOG00000048904	-	chr1:165293755-165308610	0	0	0	0	0	0	0	0	0	0		0	0
ENSRNOG00000032343	-	chr1:165722930-165723413	0	0.359288	0.497973	0	0	0	0.165991	0.166188	0.119763	0.119905	-1.43753	0	0
ENSRNOG00000012074	Ifngr1	chr1:16607954-16626390	20.8781	26.4841	20.8241	16.6249	22.4109	17.5115	21.371	0.520784	20.2068	3.15278	-1.09693	0	0
ENSRNOG00000041624	-	chr1:166344526-166344620	0	0	0	0	0	0	0	0	0	0		0	0
ENSRNOG00000012259	Il22ra2	chr1:16641824-16655187	0	0	0	0	0	0	0	0	0	0		0	0
ENSRNOG00000045564	-	chr1:166554855-166559819	0	0	0	0	0	0	0	0	0	0		0	0
ENSRNOG00000011004	-	chr1:167023691-167024156	0.339934	1.10085	1.00197	0.371277	0	0	0.447301	0.294532	0.490709	0.323733	1.05772	0	0
ENSRNOG00000012286	Il20ra	chr1:16728323-16770911	0	0	0	0	0	0	0	0	0	0		0	0
ENSRNOG00000040447	Mir708	chr1:167436242-167436330	0	0	0	0	0	0	0	0	0	0		0	0
ENSRNOG00000045706	-	chr1:167495567-167495667	0	0	0	0	0	0	0	0	0	0		0	0
ENSRNOG00000011151	Tenm4	chr1:167615227-168094355	0.021641	0.084795	0.0979202	0.0607553	0.193213	0.0586509	0.104258	0.0496887	0.0680671	0.00839594	-1.58864	0	0
ENSRNOG00000046026	-	chr1:16788332-16788789	0.401657	0	1.19694	0.443267	0	0	0.532866	0.352117	0.147756	0.147931	-3.74047	0	0
ENSRNOG00000044605	5S_rRNA	chr1:168049997-168050133	0	0	0	0	0	0	0	0	0	0		0	0
ENSRNOG00000011476	Nars2	chr1:168135528-168218290	5.24918	3.12788	4.83967	3.37088	4.65772	2.70457	4.91552	0.175109	3.06778	0.194911	-1.66188	0	0
ENSRNOG00000011882	Gab2	chr1:168294281-168486053	2.19363	1.04044	0.625475	1.09001	2.51311	0.576332	1.77741	0.583994	0.902261	0.163785	-2.04318	0	0
ENSRNOG00000012311	Slc35d3	chr1:16846808-16850281	0	0	0	0	0	0	0	0	0	0		0	0
ENSRNOG00000024961	Usp35	chr1:168491300-168507039	0.179231	0.192511	0	0.196387	0.230881	0.366049	0.136704	0.0700422	0.251649	0.0572788	1.77485	0	0
ENSRNOG00000024793	Kctd21	chr1:168528832-168529713	0.822363	1.9687	1.01849	1.68329	1.5376	0.937847	1.12615	0.213626	1.52995	0.307665	1.30986	0	0
ENSRNOG00000012292	Alg8	chr1:168548584-168568611	0.209973	0.523742	1.02402	0.381658	0.620474	0.19259	0.618156	0.235277	0.365997	0.0960292	-1.75176	0	0
ENSRNOG00000012383	Ndufc2	chr1:168576228-168582496	355.509	350.382	247.448	292.271	307.178	386.462	303.378	31.2894	343.038	27.4699	1.0902	0	0
ENSRNOG00000012404	Thrsp	chr1:168587725-168592099	0	22.0778	11.619	1.84747	0.383367	1.37997	4.00079	3.81523	8.43508	6.83078	2.03278	1	0
ENSRNOG00000012322	Pex7	chr1:16860049-16923047	3.50802	3.14427	3.81097	3.79266	2.11632	1.38589	3.1451	0.522391	2.77427	0.719835	-1.17581	0	0
ENSRNOG00000012494	Kctd14	chr1:168624637-168630653	0.838263	0.598988	1.46093	0.771477	2.15288	1.47134	1.48402	0.380123	0.947268	0.267041	-1.62488	0	0
ENSRNOG00000012552	Ints4	chr1:168654457-168718199	5.77467	4.35335	4.66548	4.38712	5.88191	3.69924	5.44069	0.389299	4.14657	0.224143	-1.36087	0	0
ENSRNOG00000012584	Aamdc	chr1:168726361-168740676	23.9921	28.7847	23.0981	30.9598	23.1561	33.0047	23.4154	0.289161	30.9164	1.21985	1.27302	0	0
ENSRNOG00000024194	Rsf1	chr1:168756402-168872097	1.11726	1.22008	0.824292	0.91998	1.35783	0.675362	1.09979	0.154449	0.938474	0.157705	-1.21546	0	0
ENSRNOG00000012788	Clns1a	chr1:168883052-168903321	23.2163	19.8878	18.7425	16.9742	19.7996	21.3536	20.5861	1.35162	19.4052	1.28857	-1.1003	0	0
ENSRNOG00000033731	-	chr1:168894136-168894507	0.526721	0	0	0	0	0	0.175574	0.175782	0	0		0	0
ENSRNOG00000013358	Aqp11	chr1:168910172-168920364	0.294922	0	0.437272	0.217305	0.425839	0.524042	0.386011	0.0457181	0.247116	0.152191	-1.62014	0	0
ENSRNOG00000029784	Pak1	chr1:168974733-169089649	1.68242	0.762887	2.01814	1.72234	2.85653	0.947509	2.1857	0.349551	1.14425	0.294268	-1.98118	0	0
ENSRNOG00000031193	-	chr1:168996837-168997489	0	0	0	0	0	0	0	0	0	0		0	0
ENSRNOG00000045717	-	chr1:169095625-169096118	0	0	0	0	0	0	0	0	0	0		0	0
ENSRNOG00000028470	Gdpd4	chr1:169114815-169178538	0	0	0	0	0	0	0	0	0	0		0	0
ENSRNOG00000013641	Myo7a	chr1:169206711-169276704	0.0676008	0.0299195	0	0.0598851	0.0301384	0.0179382	0.0325797	0.019576	0.0359143	0.0124893	1.06284	0	0
ENSRNOG00000014251	Capn5	chr1:169278329-169336535	0.785981	1.14986	1.08872	1.03254	2.14045	0.621364	1.33838	0.410932	0.934588	0.160422	-1.4853	0	0
ENSRNOG00000014471	B3gnt6	chr1:169350715-169355747	0	0.167635	0	0	0	0	0	0	0.0558783	0.0559446		0	0
ENSRNOG00000036866	Acer3	chr1:169371623-169469541	0	0.42834	0.925792	0	1.82934	0.413288	0.918377	0.528724	0.280543	0.140505	-3.39528	0	0
ENSRNOG00000029825	-	chr1:16937969-16938411	1.09764	0.398154	0.544335	0	0.816995	0.477787	0.819657	0.15992	0.29198	0.147964	-2.9116	0	0
ENSRNOG00000027784	Tsku	chr1:169524020-169535753	1.01643	1.2405	1.73819	1.10719	2.10054	0.412553	1.61839	0.319015	0.920081	0.25697	-1.82435	0	0
ENSRNOG00000046422	-	chr1:169598728-169599151	0	0	0	0	0	0	0	0	0	0		0	0
ENSRNOG00000015058	Gucy2e	chr1:169603077-169637801	0	0	0	0	0	0	0	0	0	0		0	0
ENSRNOG00000031700	Map3k5	chr1:16961079-17160990	0.643218	1.22005	0.689135	0.891773	0.8129	0.762986	0.715084	0.0507323	0.95827	0.136229	1.29204	0	0
ENSRNOG00000015310	Lrrc32	chr1:169649229-169661088	3.67333	4.84105	4.96662	2.36369	3.59492	2.17761	4.07829	0.445269	3.12745	0.8595	-1.35251	0	0
ENSRNOG00000015560	2210018M11Rik	chr1:169748677-169814867	2.85551	2.2688	2.08387	2.27355	3.54261	1.40495	2.82733	0.421837	1.98243	0.289087	-1.47921	0	0
ENSRNOG00000015808	Prkrir	chr1:169866609-169882330	20.5196	20.6255	20.8269	19.5169	19.6948	16.9062	20.3471	0.3384	19.0162	1.10378	-1.10977	0	0
ENSRNOG00000015982	Wnt11	chr1:170000732-170016829	1.99931	2.25223	2.25605	3.3086	2.90983	1.75439	2.3884	0.271368	2.43841	0.45876	-1.01591	0	0
ENSRNOG00000042782	RGD1561870	chr1:170017047-170017356	0	0	0	0	0	0	0	0	0	0		0	0
ENSRNOG00000016206	Uvrag	chr1:170067081-170304150	0.631862	0.765388	0.772232	0.442837	0.388947	0.423517	0.59768	0.11209	0.543914	0.111009	-1.1397	0	0
ENSRNOG00000016573	Dgat2	chr1:170316040-170346306	34.7493	47.8014	32.0312	23.0432	25.4216	28.1185	30.734	2.77297	32.9877	7.55931	1.03485	0	0
ENSRNOG00000027228	Mogat2	chr1:170384256-170407542	0.315877	0.48589	0.188851	0.27966	0.281917	0.338616	0.262215	0.0380144	0.368055	0.0613989	1.35333	0	0
ENSRNOG00000027204	Map6	chr1:170429899-170494770	0.400141	0.219312	0.418341	0.804474	0.5271	0.417461	0.448527	0.0396831	0.480416	0.172033	1.0327	0	0
ENSRNOG00000016831	Serpinh1	chr1:170503595-170510775	33.0186	38.7608	83.5058	49.9854	84.1394	34.6746	66.8879	16.9557	41.1403	4.5826	-1.6863	1	1
ENSRNOG00000036859	Gdpd5	chr1:170582633-170619908	2.49659	3.70262	4.23765	4.62327	5.10917	3.6478	3.9478	0.768895	3.99123	0.316791	-1.02589	0	0
ENSRNOG00000017365	Klhl35	chr1:170627334-170632794	0.0785665	0.168209	0	0.086005	0	0	0.0261888	0.0262199	0.084738	0.0486195	3.11967	0	0
ENSRNOG00000017418	Rps3	chr1:170637737-170643027	215.979	293.043	192.908	195.687	175.994	352.652	194.96	11.6019	280.461	45.8008	1.38699	1	1
ENSRNOG00000030404	Arrb1	chr1:170706119-170772100	0.30812	0.844004	1.26996	0.255281	1.55141	0.20599	1.04316	0.376841	0.435092	0.205194	-2.48671	0	0
ENSRNOG00000035506	Mir326	chr1:170722070-170722165	0	0	0	0	0	0	0	0	0	0		0	0
ENSRNOG00000017922	Tpbgl	chr1:170793077-170794232	0.351934	0.768178	0.520982	0.769816	0.721519	0.443332	0.531478	0.106946	0.660442	0.108685	1.19811	0	0
ENSRNOG00000017976	Slco2b1	chr1:170827268-170863662	3.30953	5.81306	3.54794	3.68246	2.99871	4.56947	3.28539	0.159196	4.68833	0.618648	1.37587	0	0
ENSRNOG00000030788	-	chr1:170909945-170910865	0	0	0	0	0	0	0	0	0	0		0	0
ENSRNOG00000047064	-	chr1:170920698-170921607	0	0	0	0	0	0	0	0	0	0		0	0
ENSRNOG00000018078	Olr37	chr1:170957939-170958905	0	0	0	0	0	0	0	0	0	0		0	0
ENSRNOG00000018106	Neu3	chr1:171006739-171017255	5.72217	3.36826	4.22081	4.68977	5.38662	3.38469	5.10987	0.455499	3.81424	0.43831	-1.38949	0	0
ENSRNOG00000018083	-	chr1:171010025-171010409	0.495281	0.529289	0	1.06272	0	0.634125	0.165094	0.165289	0.742045	0.163362	4.33358	0	0
ENSRNOG00000018164	Spcs2	chr1:171032499-171052353	21.0879	20.8048	19.4167	19.0368	18.3488	20.5435	19.6178	0.798022	20.1284	0.551624	-1.01087	0	0
ENSRNOG00000026503	XRRA1	chr1:171052577-171097583	0	0	0	0	0	0	0	0	0	0		0	0
ENSRNOG00000026408	Rnf169	chr1:171124366-171179920	0.497009	0.267709	0.44386	0.706702	0.992349	0.831228	0.644406	0.174854	0.60188	0.171111	-1.11046	0	0
ENSRNOG00000018394	Chrdl2	chr1:171209851-171237286	1.61926	2.27517	1.86478	1.65765	1.14073	0.993074	1.54159	0.212844	1.64196	0.370631	1.02693	0	0
ENSRNOG00000018411	Pold3	chr1:171284864-171323242	1.39362	1.64792	1.36055	1.93522	0.864369	1.01031	1.20618	0.171375	1.53115	0.273632	1.22392	0	0
ENSRNOG00000016906	Lipt2	chr1:171371499-171373827	4.18252	2.89931	3.73302	2.83704	3.33991	2.85847	3.75182	0.243711	2.86494	0.0182862	-1.35825	0	0
ENSRNOG00000017054	Kcne3	chr1:171390839-171397803	0.314756	0.225463	0	0.23184	0.479873	0	0.264876	0.140921	0.152434	0.0763298	-1.80224	0	0
ENSRNOG00000017079	Pgm2l1	chr1:171438701-171487835	3.09358	2.91673	2.82009	3.48024	2.79636	2.22975	2.90334	0.0954777	2.87557	0.362	-1.04719	0	0
ENSRNOG00000017118	P4ha3	chr1:171496701-171531029	0	0.0688487	0.187142	0	0	0	0.0623807	0.0624546	0.0229496	0.0229768	-2.81922	0	0
ENSRNOG00000017227	Ppme1	chr1:171538085-171582879	11.9524	8.64409	8.84708	9.35366	9.0952	5.92178	9.96489	0.997512	7.97318	1.04719	-1.29627	0	0
ENSRNOG00000017608	C2cd3	chr1:171583396-171680309	0.653793	0.632148	0.637192	0.614429	0.68391	0.599289	0.658298	0.0136894	0.615289	0.00950657	-1.10968	0	0
ENSRNOG00000017716	Ucp3	chr1:171683565-171697137	32.6364	20.617	9.26395	30.9146	26.7151	79.1954	22.8718	7.02368	43.5757	18.0777	1.83692	1	1
ENSRNOG00000017854	Ucp2	chr1:171707620-171713990	8.03818	14.3031	22.9795	17.1197	22.999	16.0298	18.0056	4.9896	15.8175	0.820952	-1.18065	0	0
ENSRNOG00000017975	Dnajb13	chr1:171716971-171731341	0.0482982	0.052523	0.0721498	0	0	0.0649695	0.0401493	0.0212478	0.0391642	0.0199326	-1.06327	0	0
ENSRNOG00000025385	Coa4	chr1:171750589-171753818	7.3749	4.90105	5.30109	3.29855	6.85625	5.09094	6.51075	0.623823	4.43018	0.569138	-1.52427	0	0
ENSRNOG00000025375	-	chr1:171761000-171761308	0	1.08548	0	0	0	0	0	0	0.361827	0.362256		0	0
ENSRNOG00000018042	MRPL48	chr1:171765420-171807819	61.0545	59.5846	50.7041	56.2861	55.8775	63.5075	55.8787	2.99145	59.7927	2.08971	1.03169	0	0
ENSRNOG00000018176	Rab6a	chr1:171826277-171865057	30.4335	34.0472	27.0741	30.5908	32.2011	30.4901	29.9029	1.50541	31.7094	1.17066	1.0224	0	0
ENSRNOG00000018627	Plekhb1	chr1:171867145-171881413	7.29912	12.5266	8.81416	11.6842	3.12972	8.84666	6.41433	1.70156	11.0192	1.11445	1.65632	0	0
ENSRNOG00000018873	Fam168a	chr1:171925495-172076149	4.15904	2.96199	2.86999	3.63464	4.22305	2.76876	3.75069	0.441262	3.1218	0.26273	-1.24612	0	0
ENSRNOG00000049408	-	chr1:172038932-172042213	0	0	0	0	0	0	0	0	0	0		0	0
ENSRNOG00000025075	Relt	chr1:172081903-172089124	8.60214	6.99601	6.67014	5.23381	6.81022	6.20891	7.36083	0.622707	6.14624	0.510272	-1.24214	0	0
ENSRNOG00000019192	Arhgef17	chr1:172109214-172164079	6.84579	6.99978	5.48455	5.92671	8.38007	4.1224	6.90347	0.837353	5.68296	0.840517	-1.25993	0	0
ENSRNOG00000049574	rno-mir-3102	chr1:172118680-172118817	0	0	0	0	0	0	0	0	0	0		0	0
ENSRNOG00000019270	P2ry6	chr1:172169438-172194750	0.594488	0.355746	0.615176	0.463193	0.819836	0.377061	0.6765	0.0720017	0.398667	0.0328836	-1.75999	0	0
ENSRNOG00000019283	P2ry2	chr1:172227769-172233748	21.5573	12.4388	20.1651	16.06	21.3947	9.50818	21.039	0.440001	12.669	1.89709	-1.72241	1	0
ENSRNOG00000019319	Fchsd2	chr1:172337553-172585548	0.816279	1.21285	0.85568	0.364331	1.18102	0.591386	0.950993	0.115712	0.722856	0.253914	-1.36452	0	0
ENSRNOG00000012701	Map7	chr1:17239997-17290726	0.382053	0.669213	0.289037	0.532056	0.434509	0.599666	0.368533	0.0425852	0.600312	0.0396421	1.57053	0	0
ENSRNOG00000028974	-	chr1:172475051-172475901	0	0.758021	0.415465	0.30949	0.309965	0.181021	0.24181	0.12483	0.416177	0.175106	1.6594	0	0
ENSRNOG00000019413	Atg16l2	chr1:172590903-172603337	0.564501	0.560281	0.564763	0.414271	0.206785	0.365253	0.44535	0.119424	0.446602	0.058644	-1.03427	0	0
ENSRNOG00000019491	Stard10	chr1:172622994-172647498	36.3793	29.5574	26.7187	32.6948	23.4297	48.1266	28.8426	3.89074	36.7929	5.74555	1.22992	0	0
ENSRNOG00000019555	Arap1	chr1:172649119-172714995	2.99284	3.81148	3.46016	2.65123	3.31682	2.79611	3.25661	0.138386	3.08627	0.36544	-1.09442	0	0
ENSRNOG00000019560	Pde2a	chr1:172724782-172816712	5.57342	8.87937	5.55063	5.82067	6.18611	4.00564	5.77005	0.208379	6.23523	1.4238	1.04188	0	0
ENSRNOG00000035601	Mir139	chr1:172779846-172779914	0	0	0	0	0	0	0	0	0	0		0	0
ENSRNOG00000019687	Art2b	chr1:172857748-172867469	0	0	0	0	0	0	0	0	0	0		0	0
ENSRNOG00000019693	Clpb	chr1:172929520-173055807	27.5865	19.4206	26.9431	22.6324	21.7457	19.4144	25.4251	1.85124	20.4891	1.07291	-1.28704	0	0
ENSRNOG00000044463	5S_rRNA	chr1:173076328-173076425	0	0	0	0	0	0	0	0	0	0		0	0
ENSRNOG00000019706	Phox2a	chr1:173083447-173087400	0	0	0	0	0	0	0	0	0	0		0	0
ENSRNOG00000019730	Inppl1	chr1:173089238-173101408	15.0131	14.436	15.7835	18.7248	20.6709	11.979	17.1558	1.77365	15.0466	1.97347	-1.18257	0	0
ENSRNOG00000019890	FOLR2	chr1:173104847-173110514	3.44487	7.03018	8.74767	6.721	11.542	6.26546	7.91151	2.37735	6.67221	0.222363	-1.22982	0	0
ENSRNOG00000019902	Folr1	chr1:173124246-173133377	0.886693	0.553223	0.189796	0.142212	0.845623	0.337544	0.640704	0.226033	0.344326	0.118838	-1.92992	0	0
ENSRNOG00000019936	Anapc15	chr1:173173928-173176117	20.1	27.4345	24.6967	24.2335	19.9761	25.7375	21.5909	1.55514	25.8018	0.925705	1.1522	0	0
ENSRNOG00000023434	Tomt	chr1:173176766-173178816	0.145265	0.158589	0	0	0	0	0.0484217	0.0484791	0.052863	0.0529257	1.05259	0	0
ENSRNOG00000020016	Lamtor1	chr1:173182227-173187799	15.9598	13.34	12.7506	13.3795	9.34094	15.185	12.6838	1.91326	13.9682	0.609245	1.06179	0	0
ENSRNOG00000020124	Lrrc51	chr1:173188729-173207946	0	0	0.602365	0.299286	0	0.366458	0.200788	0.201026	0.221915	0.112772	1.0656	0	0
ENSRNOG00000000417	Numa1	chr1:173249829-173279637	11.8972	13.4775	12.2328	9.14841	14.242	12.9424	12.7907	0.732973	11.8561	1.36425	-1.11893	0	0
ENSRNOG00000020150	Il18bp	chr1:173280486-173281966	7.58113	3.21395	5.6895	1.49546	5.96302	5.33241	6.41122	0.590961	3.34727	1.11095	-1.98656	0	0
ENSRNOG00000013052	Bclaf1	chr1:17328180-17404737	5.21829	4.338	3.92733	3.46607	5.30358	2.17377	4.8164	0.445744	3.32595	0.629421	-1.50197	0	0
ENSRNOG00000020175	Rnf121	chr1:173285051-173347260	9.08094	13.5015	12.2881	12.0831	10.1236	8.42261	10.4975	0.945638	11.3357	1.51481	1.04114	0	0
ENSRNOG00000020188	TRPC2	chr1:173347641-173381696	0.38138	0.297795	0.307118	0.341082	0.463342	0.414431	0.383947	0.0451697	0.351103	0.034081	-1.1342	0	0
ENSRNOG00000036817	-	chr1:173351229-173351753	0	0	0	0	0	0	0	0	0	0		0	0
ENSRNOG00000020242	Art5	chr1:173381704-173391662	39.7624	47.8038	0	32.6187	24.0024	57.3649	21.2549	11.574	45.9291	7.21339	2.08341	1	1
ENSRNOG00000020251	Art1	chr1:173390958-173395510	419.348	391.193	292.547	321.52	286.816	568.872	332.904	43.3051	427.195	73.7257	1.23724	1	1
ENSRNOG00000020293	Chrna10	chr1:173395616-173399814	0	0	0	0	0	0	0	0	0	0		0	0
ENSRNOG00000020347	Nup98	chr1:173402760-173497459	4.6311	4.23619	4.47206	3.32795	5.1194	3.7037	4.74085	0.194993	3.75595	0.263797	-1.30915	0	0
ENSRNOG00000020371	Pgap2	chr1:173497658-173523297	3.2003	2.98446	3.77415	3.58858	2.72741	2.75905	3.23395	0.302995	3.1107	0.247937	-1.07827	0	0
ENSRNOG00000020393	Rhog	chr1:173524754-173536314	13.5195	16.3559	17.837	14.5914	14.5283	15.2366	15.2949	1.30551	15.3946	0.516071	-1.03046	0	0
ENSRNOG00000020425	Stim1	chr1:173562501-173722020	37.5937	43.9647	43.5786	40.5802	48.2797	31.7187	43.1507	3.09586	38.7545	3.6554	-1.15483	0	0
ENSRNOG00000045752	Rrm1	chr1:173726993-173751294	9.23235	8.64405	8.89125	9.39139	8.17727	5.15368	8.76696	0.31122	7.72971	1.3075	-1.17636	0	0
ENSRNOG00000030134	-	chr1:173766530-173767543	0	0	0	0	0	0	0	0	0	0		0	0
ENSRNOG00000030042	Olr39	chr1:173773513-173774503	0	0	0	0	0	0	0	0	0	0		0	0
ENSRNOG00000018541	Olr40	chr1:173791154-173792216	0	0	0	0	0	0	0	0	0	0		0	0
ENSRNOG00000012071	Olr41	chr1:173846399-173847341	0	0	0	0	0	0	0	0	0	0		0	0
ENSRNOG00000050986	-	chr1:173851658-173852201	0	0	0	0	0	0	0	0	0	0		0	0
ENSRNOG00000018537	-	chr1:173870213-173871156	0	0	0	0	0	0	0	0	0	0		0	0
ENSRNOG00000018517	Trim21	chr1:173874144-173885518	1.25334	1.03494	1.79814	1.15702	1.4342	1.96808	1.49523	0.160393	1.38668	0.293175	-1.11837	0	0
ENSRNOG00000018514	Olr43	chr1:173905379-173906330	0	0	0	0	0	0	0	0	0	0		0	0
ENSRNOG00000018512	Olr44	chr1:173917268-173918216	0	0	0	0	0	0	0	0	0	0		0	0
ENSRNOG00000018508	Olr45	chr1:173933532-173934486	0	0	0	0	0	0	0	0	0	0		0	0
ENSRNOG00000018506	Olr46	chr1:173944068-173945013	0	0	0	0	0	0	0	0	0	0		0	0
ENSRNOG00000018503	Bcl2l1	chr1:173950471-173950984	0.281963	0	0	0	0	0	0.0939877	0.0940991	0	0		0	0
ENSRNOG00000018501	Olr47	chr1:173954681-173955641	0	0	0	0	0	0	0	0	0	0		0	0
ENSRNOG00000018497	Olr48	chr1:173971765-173972838	0	0	0	0	0	0	0	0	0	0		0	0
ENSRNOG00000050377	Olfr555	chr1:173995978-173996926	0	0	0	0	0	0	0	0	0	0		0	0
ENSRNOG00000047148	Olfr556	chr1:174010841-174011970	0	0	0	0	0	0	0	0	0	0		0	0
ENSRNOG00000047229	Trim68	chr1:174021169-174027149	5.36331	4.98925	2.91183	4.47979	4.03483	2.32228	4.10332	0.709349	3.93044	0.818388	-1.0828	0	0
ENSRNOG00000048369	Olfr557	chr1:174039993-174040962	0	0	0	0	0	0	0	0	0	0		0	0
ENSRNOG00000018551	Olr63	chr1:174053615-174054569	0.533267	1.53794	2.31645	1.37086	0.390187	1.49603	1.07997	0.620354	1.46828	0.0502479	1.31082	0	0
ENSRNOG00000046732	Olr61	chr1:174060378-174061341	0	0	0	0	0	0	0	0	0	0		0	0
ENSRNOG00000050496	Olr60	chr1:174068496-174069459	0	0	0	0	0	0	0	0	0	0		0	0
ENSRNOG00000018606	Olr59	chr1:174082185-174088103	0.244776	0.0518142	0.285871	0.108335	0.32854	0.203234	0.286396	0.0242107	0.121128	0.044229	-2.45231	0	0
ENSRNOG00000018612	-	chr1:174093912-174094856	0	0	0	0	0	0	0	0	0	0		0	0
ENSRNOG00000015407	Olr57	chr1:174113481-174114426	0	0	0	0	0	0	0	0	0	0		0	0
ENSRNOG00000015412	Olr56	chr1:174120903-174121683	0	0	0	0	0	0	0	0	0	0		0	0
ENSRNOG00000031110	Olr53	chr1:174145936-174146881	0	0	0	0	0	0	0	0	0	0		0	0
ENSRNOG00000048866	-	chr1:174167368-174168259	0	0	0	0	0	0	0	0	0	0		0	0
ENSRNOG00000015424	Olr51	chr1:174181196-174182147	0	0	0	0	0	0	0	0	0	0		0	0
ENSRNOG00000015432	Olr50	chr1:174190054-174191029	0	0	0	0	0	0	0	0	0	0		0	0
ENSRNOG00000015444	Olr49	chr1:174204247-174205174	0	0	0	0	0	0	0	0	0	0		0	0
ENSRNOG00000050663	-	chr1:174246796-174247752	0	0	0	0	0	0	0	0	0	0		0	0
ENSRNOG00000047871	-	chr1:174256401-174273340	0	0	0	0	0	0	0	0	0	0		0	0
ENSRNOG00000048436	Or51t1	chr1:174266689-174267730	0	0	0	0	0	0	0	0	0	0		0	0
ENSRNOG00000034083	Olr67	chr1:174292074-174293013	0	0	0	0	0	0	0	0	0	0		0	0
ENSRNOG00000015649	Olr68	chr1:174311507-174312476	0	0	0	0	0	0	0	0	0	0		0	0
ENSRNOG00000015657	Olr69	chr1:174317077-174318829	0	0	0	0	0	0	0	0	0	0		0	0
ENSRNOG00000015673	Olr70	chr1:174334418-174335360	0	0	0	0	0	0	0	0	0	0		0	0
ENSRNOG00000047528	Olr72	chr1:174350680-174351688	0	0	0	0	0	0	0	0	0	0		0	0
ENSRNOG00000015689	Olr74	chr1:174371238-174372183	0	0	0	0	0	0	0	0	0	0		0	0
ENSRNOG00000050328	Olr75	chr1:174379606-174380566	0	0	0	0	0	0	0	0	0	0		0	0
ENSRNOG00000013436	Pde7b	chr1:17438265-17650684	5.02881	2.21663	2.93012	2.62957	8.13012	2.36277	5.36302	1.51217	2.40299	0.121033	-2.31478	0	0
ENSRNOG00000042648	-	chr1:174391855-174393185	0	0	0	0	0	0	0	0	0	0		0	0
ENSRNOG00000045576	Olr77	chr1:174398171-174399131	0	0	0	0	0	0	0	0	0	0		0	0
ENSRNOG00000015760	Olr78	chr1:174411846-174412794	0	0	0	0	0	0	0	0	0	0		0	0
ENSRNOG00000015764	Olr79	chr1:174418784-174419726	0	0	0	0	0	0	0	0	0	0		0	0
ENSRNOG00000015769	Olr80	chr1:174447321-174457306	0	0	0	0	0	0	0	0	0	0		0	0
ENSRNOG00000048540	Olr81	chr1:174467183-174468122	0	0	0	0	0	0	0	0	0	0		0	0
ENSRNOG00000033200	Olr82	chr1:174482569-174483514	0	0	0	0	0	0	0	0	0	0		0	0
ENSRNOG00000050132	Olr83	chr1:174500662-174501601	0	0	0	0	0	0	0	0	0	0		0	0
ENSRNOG00000030275	Olr84	chr1:174515335-174516319	0	0	0	0	0	0	0	0	0	0		0	0
ENSRNOG00000015785	Olr85	chr1:174522198-174523134	0	0	0	0	0	0	0	0	0	0		0	0
ENSRNOG00000021332	Olr86	chr1:174552377-174553316	0	0	0	0	0	0	0	0	0	0		0	0
ENSRNOG00000021290	Olr87	chr1:174564355-174565294	0	0	0	0	0	0	0	0	0	0		0	0
ENSRNOG00000050189	Olr89	chr1:174585042-174585993	0	0	0	0	0	0	0	0	0	0		0	0
ENSRNOG00000050723	-	chr1:174597969-174598809	0	0	0	0	0	0	0	0	0	0		0	0
ENSRNOG00000048810	Olr91	chr1:174620376-174621324	0	0	0	0	0	0	0	0	0	0		0	0
ENSRNOG00000015811	Olr92	chr1:174628151-174629096	0	0	0	0	0	0	0	0	0	0		0	0
ENSRNOG00000047377	Olr93	chr1:174636814-174637759	0	0	0	0	0	0	0	0	0	0		0	0
ENSRNOG00000036811	Olr94	chr1:174643033-174644005	0	0	0	0	0	0	0	0	0	0		0	0
ENSRNOG00000045808	Olr95	chr1:174651339-174652284	0	0	0	0	0	0	0	0	0	0		0	0
ENSRNOG00000015832	Olr96	chr1:174661920-174662877	0	0	0	0	0	0	0	0	0	0		0	0
ENSRNOG00000011001	Olr97	chr1:174673147-174674062	0	0	0	0	0	0	0	0	0	0		0	0
ENSRNOG00000033060	Olr98	chr1:174690695-174691643	0	0	0	0	0	0	0	0	0	0		0	0
ENSRNOG00000050285	Olr101	chr1:174717256-174718377	0	0	0	0	0	0	0	0	0	0		0	0
ENSRNOG00000045842	Olr103	chr1:174744384-174745335	0	0	0	0	0	0	0	0	0	0		0	0
ENSRNOG00000015876	Olr104	chr1:174756122-174757082	0	0	0	0	0	0	0	0	0	0		0	0
ENSRNOG00000015885	Olr105	chr1:174770000-174770948	0	0	0	0	0	0	0	0	0	0		0	0
ENSRNOG00000015893	Olr106	chr1:174780539-174781511	0	0	0	0	0	0	0	0	0	0		0	0
ENSRNOG00000015901	Olr107	chr1:174792990-174793944	0	0	0	0	0	0	0	0	0	0		0	0
ENSRNOG00000015909	Olr108	chr1:174807848-174808790	0	0	0	0	0	0	0	0	0	0		0	0
ENSRNOG00000015919	Olr109	chr1:174811710-174812824	0	0	0	0	0	0	0	0	0	0		0	0
ENSRNOG00000015924	Olr110	chr1:174824189-174825155	0	0	0	0	0	0	0	0	0	0		0	0
ENSRNOG00000015926	Olr111	chr1:174848752-174849700	0	0	0	0	0	0	0	0	0	0		0	0
ENSRNOG00000015933	Olr112	chr1:174860881-174861844	0	0	0	0	0	0	0	0	0	0		0	0
ENSRNOG00000015940	Olr113	chr1:174870482-174871424	0	0	0	0	0	0	0	0	0	0		0	0
ENSRNOG00000048293	Olr114	chr1:174877832-174878777	0	0	0	0	0	0	0	0	0	0		0	0
ENSRNOG00000046188	Olr115	chr1:174892393-174893347	0	0	0	0	0	0	0	0	0	0		0	0
ENSRNOG00000042552	-	chr1:174946016-174946899	0	0	0	0	0	0	0	0	0	0		0	0
ENSRNOG00000033350	Olr119	chr1:174960403-174961357	0	0	0	0	0	0	0	0	0	0		0	0
ENSRNOG00000049485	Olr120	chr1:174968335-174969280	0	0	0	0	0	0	0	0	0	0		0	0
ENSRNOG00000048603	Olr121	chr1:174979302-174980256	0	0	0	0	0	0	0	0	0	0		0	0
ENSRNOG00000029978	Olr122	chr1:174990531-174991482	0	0	0	0	0	0	0	0	0	0		0	0
ENSRNOG00000032984	-	chr1:175005184-175006125	0	0	0	0	0	0	0	0	0	0		0	0
ENSRNOG00000016018	Olr124	chr1:175012984-175013932	0	0	0	0	0	0	0	0	0	0		0	0
ENSRNOG00000016027	Olr125	chr1:175028770-175029730	0	0	0	0	0	0	0	0	0	0		0	0
ENSRNOG00000029612	Olr126	chr1:175042945-175043896	0	0	0	0	0	0	0	0	0	0		0	0
ENSRNOG00000034039	Olr127	chr1:175065023-175065971	0	0	0	0	0	0	0	0	0	0		0	0
ENSRNOG00000016052	Olr128	chr1:175087437-175088400	0	0	0	0	0	0	0	0	0	0		0	0
ENSRNOG00000031230	-	chr1:175098755-175100086	33.7357	122.874	343.758	112.128	175.539	248.013	184.344	89.7102	161.005	43.6662	-1.18753	1	0
ENSRNOG00000047098	Hbb-b1	chr1:175104275-175111736	16.5375	50.0677	150.072	53.3352	73.2212	107.611	79.9436	38.7402	70.338	18.6825	-1.17882	0	0
ENSRNOG00000048955	-	chr1:175127945-175129363	121.761	377.28	879.794	354.34	492.161	901.656	497.905	219.104	544.425	178.95	1.05424	0	0
ENSRNOG00000049424	Hbb	chr1:175134673-175136088	537.557	1718.63	4017.17	1692.09	2558.25	3850.1	2370.99	1010.03	2420.27	715.802	-1.01606	0	0
ENSRNOG00000030879	Hbg1	chr1:175156123-175157676	0	0	0	0	0	0	0	0	0	0		0	0
ENSRNOG00000030784	Hbe2	chr1:175163759-175165388	0	0	0	0	0	0	0	0	0	0		0	0
ENSRNOG00000029286	Hbe1	chr1:175167414-175168866	0	0	0	0	0	0	0	0	0	0		0	0
ENSRNOG00000025163	Olr129	chr1:175193579-175194515	0	0	0	0	0	0	0	0	0	0		0	0
ENSRNOG00000050164	Olr130	chr1:175202159-175203083	0	0	0	0	0	0	0	0	0	0		0	0
ENSRNOG00000048465	Olr131	chr1:175212353-175213277	0	0	0	0	0	0	0	0	0	0		0	0
ENSRNOG00000029051	Olr132	chr1:175230192-175231140	0	0	0	0	0	0	0	0	0	0		0	0
ENSRNOG00000016661	-	chr1:175249687-175250645	0	0	0	0	0	0	0	0	0	0		0	0
ENSRNOG00000043392	Olr135	chr1:175271307-175272246	0	0	0	0	0	0	0	0	0	0		0	0
ENSRNOG00000024877	Olr136	chr1:175283896-175284850	0	0	0	0	0	0	0	0	0	0		0	0
ENSRNOG00000024789	-	chr1:175297760-175304351	0	0	0	0	0	0	0	0	0	0		0	0
ENSRNOG00000049544	Olr137	chr1:175305612-175306578	0	0	0	0	0	0	0	0	0	0		0	0
ENSRNOG00000042948	-	chr1:175311672-175312552	0	0	0	0	0	0	0	0	0	0		0	0
ENSRNOG00000048713	Olr139	chr1:175335369-175336317	0	0	0	0	0	0	0	0	0	0		0	0
ENSRNOG00000049204	Olr140	chr1:175358546-175359494	0	0	0	0	0	0	0	0	0	0		0	0
ENSRNOG00000016946	Olr141	chr1:175363242-175364193	0	0	0	0	0	0	0	0	0	0		0	0
ENSRNOG00000016954	Olr142	chr1:175378975-175379920	0	0	0	0	0	0	0	0	0	0		0	0
ENSRNOG00000016964	Olr143	chr1:175390067-175391006	0	0	0	0	0	0	0	0	0	0		0	0
ENSRNOG00000016979	Olr144	chr1:175397137-175398082	0	0	0	0	0	0	0	0	0	0		0	0
ENSRNOG00000048582	Olr145	chr1:175416893-175417838	0	0	0	0	0	0	0	0	0	0		0	0
ENSRNOG00000016986	-	chr1:175426736-175427685	0	0	0	0	0	0	0	0	0	0		0	0
ENSRNOG00000016993	Olr148	chr1:175452980-175453952	0	0	0	0	0	0	0	0	0	0		0	0
ENSRNOG00000036807	RGD1562433	chr1:175467117-175468650	0	0	0	0	0	0	0	0	0	0		0	0
ENSRNOG00000023833	Ubqln3	chr1:175479395-175481843	0	0	0	0	0	0	0	0	0	0		0	0
ENSRNOG00000017016	Ubqlnl	chr1:175489503-175491342	0	0	0	0	0	0	0	0	0	0		0	0
ENSRNOG00000017039	RGD1310717	chr1:175494582-175502416	0	0	0	0	0	0	0	0	0	0		0	0
ENSRNOG00000017138	Olr149	chr1:175512205-175513156	0	0	0	0	0	0	0	0	0	0		0	0
ENSRNOG00000017143	Olr150	chr1:175525827-175526760	0	0	0	0	0	0	0	0	0	0		0	0
ENSRNOG00000017147	Trim6	chr1:175550132-175563324	0	0.103609	0.0727098	0	0	0	0.0242366	0.0242653	0.0345363	0.0345773	1.37389	0	0
ENSRNOG00000042686	Trim34	chr1:175577161-175583070	0.603792	1.03702	1.45231	0.531367	0.554666	0.943706	0.870256	0.291718	0.837364	0.155536	-1.07792	0	0
ENSRNOG00000017191	Trim5	chr1:175586844-175603800	4.83172	6.02586	7.42988	4.58253	6.9242	6.22728	6.39527	0.796228	5.61189	0.518568	-1.18196	0	0
ENSRNOG00000031202	-	chr1:175670444-175674660	0.223085	0.473273	0	0	0	0	0.0743617	0.0744498	0.157758	0.157945	2.04545	0	0
ENSRNOG00000024179	-	chr1:175685490-175686819	0.0943691	0.101118	0	0	0	0	0.0314564	0.0314937	0.033706	0.033746	1.03311	0	0
ENSRNOG00000017211	Olr152	chr1:175692604-175693546	0	0	0	0	0	0	0	0	0	0		0	0
ENSRNOG00000017214	Olr153	chr1:175702364-175703339	0	0	0	0	0	0	0	0	0	0		0	0
ENSRNOG00000049348	-	chr1:175715868-175755018	0	0	0	0	0	0	0	0	0	0		0	0
ENSRNOG00000050696	Olr156	chr1:175735385-175736285	0	0	0	0	0	0	0	0	0	0		0	0
ENSRNOG00000050668	Olr158	chr1:175774360-175775320	0	0	0	0	0	0	0	0	0	0		0	0
ENSRNOG00000046999	Olr159	chr1:175782776-175783742	0	0	0	0	0	0	0	0	0	0		0	0
ENSRNOG00000049190	Olr160	chr1:175797522-175798491	0	0	0	0	0	0	0	0	0	0		0	0
ENSRNOG00000047359	Olr161	chr1:175806970-175807930	0	0	0	0	0	0	0	0	0	0		0	0
ENSRNOG00000047589	Olr162	chr1:175820753-175821713	0	0	0	0	0	0	0	0	0	0		0	0
ENSRNOG00000049233	Olr163	chr1:175834474-175835440	0	0	0	0	0	0	0	0	0	0		0	0
ENSRNOG00000045716	-	chr1:175856281-175859803	0	0	0	0	0	0	0	0	0	0		0	0
ENSRNOG00000048709	Olr164	chr1:175877603-175878569	0	0	0	0	0	0	0	0	0	0		0	0
ENSRNOG00000049329	Olr165	chr1:175905402-175906371	0	0	0	0	0	0	0	0	0	0		0	0
ENSRNOG00000048532	Olr167	chr1:175936950-175937910	0	0	0	0	0	0	0	0	0	0		0	0
ENSRNOG00000029647	Olr168	chr1:175976533-175977493	0	0	0	0	0	0	0	0	0	0		0	0
ENSRNOG00000029375	Olr170	chr1:175996607-175997573	0	0	0	0	0	0	0	0	0	0		0	0
ENSRNOG00000017288	RGD1565607	chr1:176019972-176021487	0	0	0	0	0	0	0	0	0	0		0	0
ENSRNOG00000031652	Olr171	chr1:176035348-176036299	0	0	0	0	0	0	0	0	0	0		0	0
ENSRNOG00000048276	Olr172	chr1:176043061-176044018	0	0	0	0	0	0	0	0	0	0		0	0
ENSRNOG00000049250	Olr174	chr1:176061823-176062780	0	0	0	0	0	0	0	0	0	0		0	0
ENSRNOG00000017308	Olr175	chr1:176087086-176088052	0	0	0	0	0	0	0	0	0	0		0	0
ENSRNOG00000049186	Olr176	chr1:176094893-176095850	0	0	0	0	0	0	0	0	0	0		0	0
ENSRNOG00000031954	Vom2r8	chr1:176189368-176229413	0	0	0	0	0	0	0	0	0	0		0	0
ENSRNOG00000039034	Vom1r1	chr1:176374470-176375367	0	0	0	0	0	0	0	0	0	0		0	0
ENSRNOG00000045983	Olr307	chr1:176504647-176505580	0	0	0	0	0	0	0	0	0	0		0	0
ENSRNOG00000017234	Olr155	chr1:176527725-176528697	0	0	0	0	0	0	0	0	0	0		0	0
ENSRNOG00000047479	Olr156	chr1:176535353-176536253	0	0	0	0	0	0	0	0	0	0		0	0
ENSRNOG00000017252	-	chr1:176553595-176554989	0	0	0	0	0	0	0	0	0	0		0	0
ENSRNOG00000048992	-	chr1:176575571-176576023	0	0	0	0	0	0	0	0	0	0		0	0
ENSRNOG00000049214	-	chr1:176590570-176591437	0	0	0	0	0	0	0	0	0	0		0	0
ENSRNOG00000047558	Olr157	chr1:176608725-176609715	0	0	0	0	0	0	0	0	0	0		0	0
ENSRNOG00000049474	Olr158	chr1:176630232-176631192	0	0	0	0	0	0	0	0	0	0		0	0
ENSRNOG00000048158	Olr159	chr1:176638648-176639614	0	0	0	0	0	0	0	0	0	0		0	0
ENSRNOG00000047881	Olr160	chr1:176673138-176674107	0	0	0	0	0	0	0	0	0	0		0	0
ENSRNOG00000046291	Olr161	chr1:176682586-176683546	0	0	0	0	0	0	0	0	0	0		0	0
ENSRNOG00000048983	Olr162	chr1:176696369-176697329	0	0	0	0	0	0	0	0	0	0		0	0
ENSRNOG00000046945	Olr163	chr1:176711381-176712347	0	0	0	0	0	0	0	0	0	0		0	0
ENSRNOG00000043303	Usp17l5	chr1:176733304-176734819	0	0	0	0	0	0	0	0	0	0		0	0
ENSRNOG00000046718	Olr164	chr1:176754550-176755516	0	0	0	0	0	0	0	0	0	0		0	0
ENSRNOG00000048219	Olr165	chr1:176782273-176783242	0	0	0	0	0	0	0	0	0	0		0	0
ENSRNOG00000049739	Olr167	chr1:176814406-176815366	0	0	0	0	0	0	0	0	0	0		0	0
ENSRNOG00000048628	Olr179	chr1:176857033-176857972	0	0	0	0	0	0	0	0	0	0		0	0
ENSRNOG00000033813	Olr180	chr1:176868261-176869212	0	0	0	0	0	0	0	0	0	0		0	0
ENSRNOG00000050959	Olr181	chr1:176894258-176895197	0	0	0	0	0	0	0	0	0	0		0	0
ENSRNOG00000027423	Olr183	chr1:176904651-176905593	0	0	0	0	0	0	0	0	0	0		0	0
ENSRNOG00000017341	Olr184	chr1:176915703-176916657	0	0	0	0	0	0	0	0	0	0		0	0
ENSRNOG00000017344	Olr185	chr1:176925561-176926515	0	0	0	0	0	0	0	0	0	0		0	0
ENSRNOG00000049981	Olr186	chr1:176932153-176933095	0	0	0	0	0	0	0	0	0	0		0	0
ENSRNOG00000017351	Olr188	chr1:176959216-176960155	0	0	0	0	0	0	0	0	0	0		0	0
ENSRNOG00000049717	Olr189	chr1:176966520-176967462	0	0	0	0	0	0	0	0	0	0		0	0
ENSRNOG00000017357	Olr190	chr1:176980797-176981745	0	0	0	0	0	0	0	0	0	0		0	0
ENSRNOG00000017362	Olfr682-ps1	chr1:176985886-176987849	0	0	0	0	0	0	0	0	0	0		0	0
ENSRNOG00000017366	Olr192	chr1:177005302-177006241	0	0	0	0	0	0	0	0	0	0		0	0
ENSRNOG00000030947	Olr193	chr1:177019243-177020185	0	0	0	0	0	0	0	0	0	0		0	0
ENSRNOG00000046579	Olr194	chr1:177048518-177049469	0	0	0	0	0	0	0	0	0	0		0	0
ENSRNOG00000050768	Olr196	chr1:177087190-177088141	0	0	0	0	0	0	0	0	0	0		0	0
ENSRNOG00000017379	Olr197	chr1:177099404-177100358	0	0	0	0	0	0	0	0	0	0		0	0
ENSRNOG00000049227	Olr198	chr1:177117624-177118590	0	0	0	0	0	0	0	0	0	0		0	0
ENSRNOG00000029755	Olr199	chr1:177133479-177134430	0	0	0	0	0	0	0	0	0	0		0	0
ENSRNOG00000048852	Olr200	chr1:177155184-177156150	0	0	0	0	0	0	0	0	0	0		0	0
ENSRNOG00000017387	Olr201	chr1:177181895-177182840	0	0	0	0	0	0	0	0	0	0		0	0
ENSRNOG00000025819	Olr202	chr1:177192984-177193953	0	0	0	0	0	0	0	0	0	0		0	0
ENSRNOG00000049480	Olfr692	chr1:177213106-177213952	0	0	0	0	0	0	0	0	0	0		0	0
ENSRNOG00000030818	RGD1561034	chr1:177219834-177223009	0.637911	0.138342	0.554456	0.562051	0.82741	0.864443	0.673259	0.0808486	0.521612	0.21083	-1.33871	0	0
ENSRNOG00000017408	Fam160a2	chr1:177223331-177245718	4.487	5.04927	3.35376	4.59437	4.79223	4.44548	4.211	0.4381	4.69637	0.181823	1.07529	0	0
ENSRNOG00000017609	Cnga4	chr1:177249671-177253809	0	0	0	0	0	0	0	0	0	0		0	0
ENSRNOG00000017679	Cckbr	chr1:177269043-177279480	0	0	0	0	0	0	0	0	0	0		0	0
ENSRNOG00000017914	Prkcdbp	chr1:177323466-177325064	26.6556	54.3823	49.5305	33.9944	32.3557	46.873	36.1806	6.88293	45.0832	5.96018	1.2014	0	0
ENSRNOG00000017977	Smpd1	chr1:177389587-177393430	43.5184	38.4355	43.3181	47.4883	44.2032	39.672	43.6799	0.26828	41.8653	2.83744	-1.08213	0	0
ENSRNOG00000018020	Apbb1	chr1:177393535-177409951	7.57492	6.25543	5.51552	4.85052	5.41147	5.19605	6.1673	0.705284	5.434	0.423155	-1.17714	0	0
ENSRNOG00000018257	Hpx	chr1:177429399-177436973	0.0751859	0	0.112048	0	0.497299	0.303421	0.228178	0.135141	0.10114	0.10126	-2.33992	0	0
ENSRNOG00000018356	Trim3	chr1:177447513-177470193	6.97963	6.14349	6.09514	5.02429	7.26004	6.12595	6.77827	0.351442	5.76458	0.370617	-1.21956	0	0
ENSRNOG00000018440	Arfip2	chr1:177472246-177476928	5.2154	5.17619	5.64031	3.35681	4.21627	4.79528	5.02399	0.422578	4.44276	0.554654	-1.17287	0	0
ENSRNOG00000050846	TIMM10B	chr1:177477125-177478411	8.91752	8.10081	6.43585	8.92609	7.2428	11.1829	7.53206	0.731716	9.40327	0.922249	1.20368	0	0
ENSRNOG00000043327	-	chr1:177518358-177525362	0	0	0	0	0.353497	0	0.117832	0.117972	0	0		0	0
ENSRNOG00000018766	Rrp8	chr1:177580523-177584545	1.33358	2.16774	1.39054	2.41329	1.98429	1.64179	1.56947	0.208307	2.07427	0.227833	1.27427	0	0
ENSRNOG00000018993	Ilk	chr1:177584792-177591044	31.1321	30.0696	31.2506	30.4859	32.7912	28.5596	31.7246	0.535013	29.705	0.585883	-1.10769	0	0
ENSRNOG00000019178	Taf10	chr1:177591011-177592280	51.2448	45.4084	45.0251	45.5436	38.3264	58.8695	44.8654	3.7345	49.9405	4.46996	1.07322	0	0
ENSRNOG00000019212	Tpp1	chr1:177593886-177600020	26.7638	27.3772	36.5445	26.6722	28.3739	19.3432	30.5607	3.03136	24.4642	2.57162	-1.29564	0	0
ENSRNOG00000031643	Dchs1	chr1:177600833-177620711	0.870239	1.07986	1.52535	1.04402	2.21078	0.782329	1.53546	0.387473	0.968736	0.0938873	-1.64394	0	0
ENSRNOG00000019497	Mrpl17	chr1:177657944-177659630	81.2352	63.9234	68.3228	76.2161	73.0701	78.6346	74.2094	3.77523	72.9247	4.55988	-1.05545	0	0
ENSRNOG00000046061	Olr229	chr1:177698758-177699703	0	0	0	0	0	0	0	0	0	0		0	0
ENSRNOG00000045631	Olr208	chr1:177746850-177747801	0	0	0	0	0	0	0	0	0	0		0	0
ENSRNOG00000045692	Olr209	chr1:177766495-177767446	0	0	0	0	0	0	0	0	0	0		0	0
ENSRNOG00000029365	Olr210	chr1:177800339-177801290	0	0	0	0	0	0	0	0	0	0		0	0
ENSRNOG00000048223	Olr211	chr1:177804702-177805629	0	0	0	0	0	0	0	0	0	0		0	0
ENSRNOG00000048519	Olr213	chr1:177844505-177845432	0	0	0	0	0	0	0	0	0	0		0	0
ENSRNOG00000050279	Olr214	chr1:177867950-177868901	0	0	0	0	0	0	0	0	0	0		0	0
ENSRNOG00000050698	Olr215	chr1:177891431-177892379	0	0	0	0	0	0	0	0	0	0		0	0
ENSRNOG00000043455	-	chr1:177904275-177905049	0	0	0	0	0	0	0	0	0	0		0	0
ENSRNOG00000050569	Olr217	chr1:177919177-177920128	0	0	0	0	0	0	0	0	0	0		0	0
ENSRNOG00000048022	Olr218	chr1:177931075-177932026	0	0	0	0	0	0	0	0	0	0		0	0
ENSRNOG00000047623	Olr219	chr1:177936805-177937729	0	0	0	0	0	0	0	0	0	0		0	0
ENSRNOG00000025755	Olr220	chr1:177967175-177968099	0	0	0	0	0	0	0	0	0	0		0	0
ENSRNOG00000048930	Olr221	chr1:177993264-177994188	0	0	0	0	0	0	0	0	0	0		0	0
ENSRNOG00000019581	Olr222	chr1:178013691-178014624	0	0	0	0	0	0	0	0	0	0		0	0
ENSRNOG00000019583	Olr223	chr1:178032390-178033341	0	0	0	0	0	0	0	0	0	0		0	0
ENSRNOG00000029766	Olr224	chr1:178049072-178050017	0	0	0	0	0	0	0	0	0	0		0	0
ENSRNOG00000029142	Olr226	chr1:178063980-178064964	0	0	0	0	0	0	0	0	0	0		0	0
ENSRNOG00000019594	Olr227	chr1:178100277-178101231	0	0	0	0	0	0	0	0	0	0		0	0
ENSRNOG00000047136	Olr229	chr1:178166920-178167865	0	0	0	0	0	0	0	0	0	0		0	0
ENSRNOG00000019599	Olr230	chr1:178183989-178184943	0	0	0	0	0	0	0	0	0	0		0	0
ENSRNOG00000014313	Myb	chr1:17818417-17848370	0	0	0.0817073	0	0	0	0.0272358	0.0272681	0	0		0	0
ENSRNOG00000019600	Olr231	chr1:178193085-178194033	0	0	0	0	0	0	0	0	0	0		0	0
ENSRNOG00000049748	Olr232	chr1:178200624-178201572	0	0	0	0	0	0	0	0	0	0		0	0
ENSRNOG00000046869	Olr233	chr1:178213425-178214373	0	0	0	0	0	0	0	0	0	0		0	0
ENSRNOG00000033512	Olr234	chr1:178279342-178280287	0	0	0	0	0	0	0	0	0	0		0	0
ENSRNOG00000023847	Nlrp14	chr1:178325006-178343076	0	0	0	0	0	0	0	0	0	0		0	0
ENSRNOG00000021946	Rbmxl2	chr1:178415979-178424090	0	0	0	0	0	0	0	0	0	0		0	0
ENSRNOG00000046444	-	chr1:178520971-178521071	0	0	0	0	0	0	0	0	0	0		0	0
ENSRNOG00000019613	Syt9	chr1:178591097-178768239	0	0	0	0	0	0	0	0	0	0		0	0
ENSRNOG00000036790	Olfml1	chr1:178792339-178816630	1.94656	3.66567	3.1952	2.19068	3.98265	2.64653	3.04147	0.593476	2.83429	0.436537	-1.11299	0	0
ENSRNOG00000019667	Ppfibp2	chr1:178818984-178964741	1.95379	1.04617	1.00307	0.944834	2.39412	1.24453	1.78366	0.410959	1.07851	0.0881174	-1.7153	0	0
ENSRNOG00000019751	Cyb5r2	chr1:178970104-178978337	0.653347	0.544645	1.11692	0.543486	1.70485	0.899287	1.15837	0.30461	0.662473	0.118548	-1.81357	0	0
ENSRNOG00000031368	-	chr1:178993967-178995132	11.016	6.263	5.53078	6.93184	7.71105	4.10472	8.08594	1.59639	5.76652	0.854049	-1.45435	0	0
ENSRNOG00000019794	Ovch2	chr1:179007229-179027399	0	0	0	0	0	0	0	0	0	0		0	0
ENSRNOG00000050756	Olr235	chr1:179048449-179049388	0	0	0	0	0	0	0	0	0	0		0	0
ENSRNOG00000046456	Olr237	chr1:179055442-179056387	0	0	0	0	0	0	0	0	0	0		0	0
ENSRNOG00000030863	Olr239	chr1:179072434-179073373	0	0	0	0	0	0	0	0	0	0		0	0
ENSRNOG00000030648	Olr240	chr1:179097226-179098156	0	0	0	0	0	0	0	0	0	0		0	0
ENSRNOG00000049483	Olr241	chr1:179126748-179127681	0	0	0	0	0	0	0	0	0	0		0	0
ENSRNOG00000050447	Olr242	chr1:179153426-179154359	0	0	0	0	0	0	0	0	0	0		0	0
ENSRNOG00000045879	Olr244	chr1:179210502-179211447	0	0	0	0	0	0	0	0	0	0		0	0
ENSRNOG00000030215	Olr245	chr1:179238393-179239377	0	0	0	0	0	0	0	0	0	0		0	0
ENSRNOG00000050375	Olr246	chr1:179260362-179261301	0	0	0	0	0	0	0	0	0	0		0	0
ENSRNOG00000048525	Olr247	chr1:179279144-179280089	0	0	0	0	0	0	0	0	0	0		0	0
ENSRNOG00000046628	Olfr482	chr1:179317572-179318538	0	0	0	0	0	0	0	0	0	0		0	0
ENSRNOG00000028802	Olr250	chr1:179344325-179345273	0	0	0	0	0	0	0	0	0	0		0	0
ENSRNOG00000050593	Olr251	chr1:179364313-179365258	0	0	0	0	0	0	0	0	0	0		0	0
ENSRNOG00000036787	Olr252	chr1:179390643-179391615	0	0	0	0	0	0	0	0	0	0		0	0
ENSRNOG00000034216	Olr255	chr1:179473924-179474896	0	0	0	0	0	0	0	0	0	0		0	0
ENSRNOG00000046861	-	chr1:179500867-179501821	0	0	0	0	0	0	0	0	0	0		0	0
ENSRNOG00000045878	Olr257	chr1:179540470-179541415	0	0	0	0	0	0	0	0	0	0		0	0
ENSRNOG00000009791	Olr259	chr1:179556219-179557161	0	0	0	0	0	0	0	0	0	0		0	0
ENSRNOG00000047602	Olr260	chr1:179588307-179589240	0	0	0	0	0	0	0	0	0	0		0	0
ENSRNOG00000009748	Olr262	chr1:179604374-179605331	0	0	0	0	0	0	0	0	0	0		0	0
ENSRNOG00000047215	Olr263	chr1:179614049-179614994	0	0	0	0	0	0	0	0	0	0		0	0
ENSRNOG00000041471	-	chr1:179620126-179620249	0	0	0	0	0	0	0	0	0	0		0	0
ENSRNOG00000021766	-	chr1:179675637-179676574	0	0	0	0	0	0	0	0	0	0		0	0
ENSRNOG00000036784	-	chr1:179704375-179704660	0	0	0	0	0	0	0	0	0	0		0	0
ENSRNOG00000049197	Olr267	chr1:179713668-179969176	0	0	0	0	0	0	0	0	0	0		0	0
ENSRNOG00000014531	Hbs1l	chr1:17974954-18051508	39.3444	35.3632	39.1065	39.554	31.3234	26.299	36.5914	2.63804	33.7387	3.91628	-1.12487	0	0
ENSRNOG00000021727	Olr1875	chr1:179876856-179877783	0	0	0	0	0	0	0	0	0	0		0	0
ENSRNOG00000034061	Olr271	chr1:179929578-179930523	0	0	0	0	0	0	0	0	0	0		0	0
ENSRNOG00000046162	Olr278	chr1:179940924-179941869	0	0	0	0	0	0	0	0	0	0		0	0
ENSRNOG00000047847	-	chr1:180011054-180014331	0	0	0	0	0	0	0	0	0	0		0	0
ENSRNOG00000049778	Olfr513	chr1:180045152-180046088	0	0	0	0	0	0	0	0	0	0		0	0
ENSRNOG00000045976	-	chr1:180076406-180077177	0	0	0	0	0	0	0	0	0	0		0	0
ENSRNOG00000049516	-	chr1:180116733-180117679	0	0	0	0	0	0	0	0	0	0		0	0
ENSRNOG00000047813	Olr281	chr1:180120830-180121775	0	0	0	0	0	0	0	0	0	0		0	0
ENSRNOG00000045907	Olr203	chr1:180172054-180173002	0	0	0	0	0	0	0	0	0	0		0	0
ENSRNOG00000045560	-	chr1:180244451-180245506	0.102248	0.108425	0	0	0.231684	0	0.111311	0.0671142	0.0361417	0.0361845	-3.19434	0	0
ENSRNOG00000042292	-	chr1:180337370-180338503	0	0	0	0.0999346	0	0	0	0	0.0333115	0.033351		0	0
ENSRNOG00000032092	Olr285	chr1:180378258-180379194	0	0	0	0	0	0	0	0	0	0		0	0
ENSRNOG00000045734	-	chr1:180409001-180413107	0	0	0	0	0	0	0	0	0	0		0	0
ENSRNOG00000030782	Olr283	chr1:180431277-180432252	0	0	0	0	0	0	0	0	0	0		0	0
ENSRNOG00000047675	Olr282	chr1:180444623-180445604	0	0	0	0	0	0	0	0	0	0		0	0
ENSRNOG00000049832	Olr281	chr1:180457834-180458815	0	0	0	0	0	0	0	0	0	0		0	0
ENSRNOG00000015082	Nlrp10	chr1:180511614-180519172	0	0	0	0	0	0	0	0	0	0		0	0
ENSRNOG00000015221	EIF3F	chr1:180523035-180532243	113.144	117.762	124.127	127.642	93.0489	134.847	110.107	9.10989	126.75	4.95799	1.1099	0	0
ENSRNOG00000046566	Tub	chr1:180597529-180615868	0.119719	0.0658985	0.0895789	0.133602	0.532766	0.156674	0.247355	0.14314	0.118725	0.0272722	-2.16088	0	0
ENSRNOG00000014691	Ric3	chr1:180623993-180672685	0	0.581843	0	0.100211	0	0	0	0	0.227351	0.179804		0	0
ENSRNOG00000014907	Aldh8a1	chr1:18065378-18084260	0.154595	0.0827702	0.227679	0.0859403	0.677484	0.101406	0.353253	0.163677	0.0900388	0.00576361	-4.0692	0	0
ENSRNOG00000041603	-	chr1:180662941-180663055	0	0	0	0	0	0	0	0	0	0		0	0
ENSRNOG00000014629	Lmo1	chr1:180718642-180753889	0.884119	2.71731	1.08617	2.08705	2.55964	2.103	1.50998	0.528689	2.30245	0.207725	1.47017	0	0
ENSRNOG00000014590	Stk33	chr1:180898552-180940208	0	0	0	0	0	0	0	0	0	0		0	0
ENSRNOG00000014373	Trim66	chr1:181055796-181108418	0	0	0.0340969	0	0	0	0.0113656	0.0113791	0	0		0	0
ENSRNOG00000030186	-	chr1:18111937-18112574	0	0	0	0	0	0	0	0	0	0		0	0
ENSRNOG00000014214	Rpl27a	chr1:181121467-181124486	21.962	19.5142	14.3951	21.9634	14.2823	28.4807	16.8798	2.54432	23.3194	2.67891	1.33198	0	0
ENSRNOG00000013934	St5	chr1:181125789-181275226	2.12771	1.74621	3.22854	1.51361	3.93413	0.956311	3.09679	0.526236	1.40538	0.234636	-2.28545	0	0
ENSRNOG00000013848	-	chr1:181162772-181163764	0.262285	0.289707	0.392177	0	0	0.358743	0.218154	0.115479	0.21615	0.110027	-1.04679	0	0
ENSRNOG00000038673	-	chr1:181260687-181261319	0	0	0	0	0	0	0	0	0	0		0	0
ENSRNOG00000013744	Akip1	chr1:181316273-181324845	2.98697	5.47326	3.29172	5.09583	3.27835	6.78243	3.18568	0.0995478	5.78384	0.51165	1.7505	0	0
ENSRNOG00000013713	BC051019	chr1:181324234-181335547	0	0	0	0	0	0	0	0	0	0		0	0
ENSRNOG00000013702	Ascl3	chr1:181336884-181337409	0.668638	1.89916	1.54862	1.14393	2.28445	1.37435	1.50057	0.467617	1.47248	0.223734	-1.05696	0	0
ENSRNOG00000013591	Tmem9b	chr1:181347008-181364639	15.3538	19.4888	17.8274	15.032	15.1042	15.4845	16.0951	0.870156	16.6684	1.4179	-1.0015	0	0
ENSRNOG00000013290	Nrip3	chr1:181370496-181396068	0.0589784	0.219563	0.221334	0.0651346	0	0.0795695	0.0934375	0.0662544	0.121422	0.0493053	1.25292	0	0
ENSRNOG00000013123	Scube2	chr1:181421061-181479784	0.245518	0.220902	0.123289	0.321412	0.0913919	0.595929	0.1534	0.0470262	0.379414	0.112211	2.38471	0	0
ENSRNOG00000012206	Dennd5a	chr1:181508455-181572938	10.9991	12.299	14.555	11.7483	11.4119	7.10017	12.322	1.12417	10.3825	1.6508	-1.23093	0	0
ENSRNOG00000010752	Tmem41b	chr1:181591181-181605545	11.5592	14.8363	8.3806	16.1213	8.93681	8.53968	9.62554	0.981235	13.1658	2.34537	1.31877	0	0
ENSRNOG00000010427	Ipo7	chr1:181641920-181696091	19.551	17.4752	16.0878	14.4607	20.2872	14.2892	18.642	1.2962	15.4084	1.03583	-1.25484	0	0
ENSRNOG00000010087	Zfp143	chr1:181702290-181738044	2.50892	2.74019	2.21131	2.19008	2.69929	1.65393	2.47317	0.142165	2.19473	0.313957	-1.16876	0	0
ENSRNOG00000010017	Wee1	chr1:181767889-181786292	2.60357	3.30175	3.30338	1.00575	2.04393	1.22603	2.65029	0.364754	1.84451	0.732257	-1.49027	0	0
ENSRNOG00000043180	-	chr1:181825606-181825899	0	1.08648	1.49419	0	0	0	0.498063	0.498654	0.36216	0.362589	-1.42639	0	0
ENSRNOG00000009910	Swap70	chr1:181861341-181922717	1.98355	2.85792	2.09661	1.69806	2.13351	0.867458	2.07122	0.0451658	1.80781	0.577896	-1.1883	0	0
ENSRNOG00000009812	RGD1559442	chr1:181947529-182408115	1.42599	1.92615	1.54304	1.74338	2.49206	1.53104	1.82036	0.337944	1.73352	0.1143	-1.08913	0	0
ENSRNOG00000027030	Adm	chr1:182433108-182435280	2.41311	3.10612	1.5341	2.36517	3.42984	2.30975	2.45902	0.548383	2.59368	0.257023	1.01696	0	0
ENSRNOG00000018262	Ampd3	chr1:182574032-182618403	8.05509	2.8879	3.19663	1.10087	4.074	0.67432	5.10857	1.49664	1.55436	0.678847	-3.40879	1	0
ENSRNOG00000050468	B430319F04Rik	chr1:182574141-182574741	0	0	0	0	0	0	0	0	0	0		0	0
ENSRNOG00000017900	rnf141	chr1:182622486-182645144	10.479	7.33766	7.93559	4.58694	10.0544	3.88053	9.48966	0.787577	5.26838	1.0558	-1.86822	1	0
ENSRNOG00000026902	Lyve1	chr1:182650924-182664312	2.81514	3.49105	3.17883	2.53502	3.76176	1.86707	3.25191	0.276025	2.63105	0.471814	-1.28193	0	0
ENSRNOG00000017767	Mrvi1	chr1:182668662-182780828	1.35007	2.28099	1.96523	1.34644	1.46387	1.19722	1.59306	0.189188	1.60822	0.339536	-1.0274	0	0
ENSRNOG00000017195	Ctr9	chr1:182823941-182853969	4.40803	3.57288	4.30048	3.05534	4.61862	2.63367	4.44238	0.0935417	3.0873	0.271919	-1.49242	0	0
ENSRNOG00000017158	Eif4g2	chr1:182868164-182880312	19.2161	18.8159	18.8558	15.975	20.0051	14.4823	19.359	0.339783	16.4244	1.27253	-1.22249	0	0
ENSRNOG00000029082	RGD1566189	chr1:183063224-183064130	0	0.157461	0.858598	0.632412	0.315439	0.951748	0.391346	0.251042	0.58054	0.231027	1.43027	0	0
ENSRNOG00000036293	-	chr1:183063360-183063466	0	0	0	0	0	0	0	0	0	0		0	0
ENSRNOG00000017021	Galnt18	chr1:183278638-183588615	3.59972	4.11057	3.89137	2.59588	5.22641	2.59356	4.23917	0.501344	3.1	0.505883	-1.41831	0	0
ENSRNOG00000026754	Usp47	chr1:183834045-183917156	20.5899	19.458	21.0801	19.5536	24.8299	14.8977	22.1666	1.34072	17.9698	1.5381	-1.27941	0	0
ENSRNOG00000016343	Dkk3	chr1:183922625-183961795	1.07032	1.99581	1.65544	0.812293	3.77643	0.898498	2.1674	0.823031	1.23553	0.381403	-1.81944	0	0
ENSRNOG00000023961	-	chr1:18405820-18406639	0	0	0	0	0	0	0	0	0	0		0	0
ENSRNOG00000016244	Mical2	chr1:184071796-184148676	13.8628	21.5572	16.8173	51.0265	6.50648	32.3316	12.3955	3.06919	34.9718	8.61907	2.72019	1	1
ENSRNOG00000016210	Micalcl	chr1:184172144-184211083	0.0386909	0.083727	0.0582313	0	0	0	0.0323074	0.0171305	0.027909	0.0279421	-1.20063	0	0
ENSRNOG00000015713	Parva	chr1:184227711-184383031	4.61108	4.93595	5.59251	6.73293	4.51638	3.76093	4.90666	0.344422	5.14327	0.865207	1.01065	0	0
ENSRNOG00000014979	RGD1560849	chr1:18435719-18532096	0	0.0720724	0	0	0	0	0	0	0.0240241	0.0240526		0	0
ENSRNOG00000015488	Tead1	chr1:184473371-184683039	15.7021	8.85869	10.3299	8.23279	20.602	6.66629	15.5447	2.96986	7.91926	0.652791	-2.03587	1	0
ENSRNOG00000043512	-	chr1:184568697-184568997	11.0423	17.0811	6.78127	7.21275	14.2968	14.785	10.7068	2.1786	13.0263	2.98492	1.17303	0	0
ENSRNOG00000014847	-	chr1:184739196-184740620	0.780606	0.964194	0.293006	0.871491	0.207652	0.368911	0.427088	0.17868	0.734865	0.185143	1.65897	0	0
ENSRNOG00000036773	-	chr1:184890449-184891902	0	0	0	0	0	0	0	0	0	0		0	0
ENSRNOG00000045087	5S_rRNA	chr1:184915067-184915178	0	0	0	0	0	0	0	0	0	0		0	0
ENSRNOG00000014448	ARNTL	chr1:185007567-185105409	1.19438	0.303681	1.64297	1.51575	1.19145	1.58659	1.34293	0.150199	1.13534	0.416826	-1.22682	0	0
ENSRNOG00000014341	Btbd10	chr1:185106508-185164263	3.54476	2.65097	2.46749	2.07111	3.62488	2.08123	3.21238	0.373603	2.26777	0.191849	-1.4692	0	0
ENSRNOG00000014318	Pth	chr1:185183455-185186388	0	0	0	0	0	0	0	0	0	0		0	0
ENSRNOG00000047878	-	chr1:185213426-185216215	0	0	0	0	0	0	0	0	0	0		0	0
ENSRNOG00000049730	-	chr1:185299043-185300070	6.34094	5.56924	7.23904	7.04883	8.44922	3.98947	7.34307	0.611551	5.53585	0.884366	-1.37577	0	0
ENSRNOG00000013176	Far1	chr1:185332183-185377699	2.94383	1.24812	1.11144	1.3244	2.05603	1.12399	2.0371	0.529677	1.23217	0.0584697	-1.71473	0	0
ENSRNOG00000033924	-	chr1:185334666-185335860	0	0	0	0.801094	0	0	0	0	0.267031	0.267348		0	0
ENSRNOG00000034303	Spon1	chr1:185603829-185902796	0.350476	0.841129	0.597464	0.776687	1.05255	0.595293	0.66683	0.205861	0.737703	0.0736822	1.06663	0	0
ENSRNOG00000012258	Rras2	chr1:185908263-185978450	6.29438	4.80597	5.27193	4.63569	5.48831	4.15726	5.68487	0.311458	4.53297	0.194412	-1.30074	0	0
ENSRNOG00000047605	Ptprk	chr1:18602549-18714240	2.80732	1.63083	1.85357	1.23186	1.68391	2.27866	2.11493	0.350055	1.71378	0.30538	-1.27995	0	0
ENSRNOG00000049082	-	chr1:186484968-186485970	0	0	0	0	0	0	0	0	0	0		0	0
ENSRNOG00000049428	-	chr1:18658510-18659076	0	0	0	0	0	0	0	0	0	0		0	0
ENSRNOG00000049777	-	chr1:18721968-18723219	2.79557	2.87502	3.20016	2.67619	1.38247	2.1541	2.4594	0.551639	2.56844	0.215227	1.0069	0	0
ENSRNOG00000046755	-	chr1:187288356-187289274	0	0	0	0	0	0	0	0	0	0		0	0
ENSRNOG00000049382	-	chr1:187437241-187438051	0	0	0	0	0	0	0	0	0	0		0	0
ENSRNOG00000050662	-	chr1:188449611-188450181	0	0	0	0	0	0	0	0	0	0		0	0
ENSRNOG00000049927	-	chr1:188497375-188497957	0	0	0	0	0	0	0	0	0	0		0	0
ENSRNOG00000046965	-	chr1:188620717-188621465	0	0	0	0	0	0	0	0	0	0		0	0
ENSRNOG00000039241	Ythdc2	chr1:189058203-189111184	1.19216	0.52424	0.658618	0.488558	0.792274	0.855837	0.881017	0.160474	0.622878	0.117073	-1.46701	0	0
ENSRNOG00000046555	-	chr1:18913748-18914525	0	0	0	0	0	0	0	0	0	0		0	0
ENSRNOG00000046631	-	chr1:189269661-189270235	0	0	0	0	0	0	0	0	0	0		0	0
ENSRNOG00000047868	-	chr1:189543561-189544355	0	0	0	0	0	0	0	0	0	0		0	0
ENSRNOG00000013969	Ahi1	chr1:18958622-19080397	0.684834	0.705711	1.03324	0.582269	0.895416	0.220594	0.871163	0.101425	0.502858	0.145734	-1.79683	0	0
ENSRNOG00000050154	-	chr1:189629138-189630192	0	0	0	0	0	0	0	0	0	0		0	0
ENSRNOG00000050686	-	chr1:189777729-189778387	0	0	0	0	0	0	0	0	0	0		0	0
ENSRNOG00000047039	-	chr1:189813643-189813749	0	0	0	0	0	0	0	0	0	0		0	0
ENSRNOG00000045688	-	chr1:189814595-189819681	0	0	0	0	0	0	0	0	0	0		0	0
ENSRNOG00000041637	-	chr1:190095553-190095660	0	0	0	0	0	0	0	0	0	0		0	0
ENSRNOG00000047929	-	chr1:190538634-190539395	0	0	0	0	0	0	0	0	0	0		0	0
ENSRNOG00000025122	-	chr1:190600376-190601347	1.66505	0.438857	0	0.915167	0	2.20845	0.555017	0.555675	1.18749	0.5293	2.06287	0	0
ENSRNOG00000012000	Copb1	chr1:190670320-190704747	11.3476	8.11782	7.36507	7.45259	11.4807	6.21317	10.0645	1.35184	7.26119	0.558753	-1.43759	0	0
ENSRNOG00000011745	Psma1	chr1:190708744-190719764	85.4297	67.5581	60.3942	69.7376	61.45	68.1743	69.0913	8.18457	68.49	0.649436	-1.04628	0	0
ENSRNOG00000032130	MP68	chr1:190738266-190738449	5.42885	17.5495	0	0	12.2332	0	5.88735	3.54305	5.84983	5.85677	-1.04383	0	0
ENSRNOG00000011417	Pde3b	chr1:190865613-191050207	0.165763	0.822	0.290116	0.154857	0.248577	0.11128	0.234819	0.0365941	0.362712	0.230261	1.48928	0	0
ENSRNOG00000031044	-	chr1:190886597-190886998	13.2968	21.3585	9.72872	12.9335	14.4177	17.7093	12.4811	1.41538	17.3338	2.44222	1.33902	0	0
ENSRNOG00000011367	Cyp2r1	chr1:191066154-191078364	0	0	0	0	0	0	0	0	0	0		0	0
ENSRNOG00000011130	Calca	chr1:191158062-191162954	0	0	0	0	0	0	0	0	0	0		0	0
ENSRNOG00000011074	Calcb	chr1:191246064-191249721	0	0	0	0	0	0	0	0	0	0		0	0
ENSRNOG00000046617	-	chr1:19126967-19149888	0	0	0	0	0	0	0	0	0	0		0	0
ENSRNOG00000024712	Insc	chr1:191272624-191380855	0.0471907	0.20305	0.139577	0.104795	0.308115	0.124084	0.164961	0.0764747	0.143976	0.0300927	-1.18835	0	0
ENSRNOG00000020456	Nucb2	chr1:192078546-192114979	5.85527	7.94094	8.16187	5.28208	4.97577	3.53793	6.33097	0.951131	5.58698	1.28167	-1.17529	0	0
ENSRNOG00000020477	-	chr1:192143318-192144623	2.89167	1.66245	2.8585	1.76208	3.70413	1.88127	3.15143	0.276842	1.7686	0.0633269	-1.84813	0	0
ENSRNOG00000020479	Pik3c2a	chr1:192182646-192297034	0.772081	0.869792	0.625766	0.47733	1.07416	0.450946	0.824002	0.132174	0.599356	0.135593	-1.42592	0	0
ENSRNOG00000020502	Rps13	chr1:192299621-192302049	1.62537	1.39852	0.967567	1.43501	2.90089	0.862953	1.83128	0.568191	1.23216	0.185123	-1.54148	0	0
ENSRNOG00000024602	Plekha7	chr1:192397588-192463974	0.111457	0.121038	0	0.246802	0	0.431944	0.0371523	0.0371964	0.266595	0.0904018	6.91851	0	0
ENSRNOG00000020436	RGD1311703	chr1:192525000-192536714	44.9777	37.7525	33.5427	31.9576	28.444	46.9964	35.6548	4.8941	38.9022	4.38441	1.05197	0	0
ENSRNOG00000015605	PTPRK	chr1:19260651-19574883	2.06416	1.6707	1.38992	1.58746	2.79475	1.53452	2.08294	0.406129	1.59756	0.0396818	-1.3523	0	0
ENSRNOG00000020514	Sox6	chr1:192644287-193151614	3.08839	4.53233	4.39111	6.22148	6.00358	3.62009	4.49436	0.844124	4.7913	0.762942	1.02786	0	0
ENSRNOG00000030807	Ybx1	chr1:193602582-193603551	17.9348	16.4183	17.6425	15.2692	10.0881	17.6347	15.2218	2.57128	16.4407	0.683763	1.04136	0	0
ENSRNOG00000041312	-	chr1:193679535-193679627	0	0	0	0	0	0	0	0	0	0		0	0
ENSRNOG00000018459	Xylt1	chr1:193935672-194215173	1.00261	0.376667	0.81717	0.685525	1.51596	0.365516	1.11191	0.209243	0.475903	0.104985	-2.42329	0	0
ENSRNOG00000018332	-	chr1:194587443-194588441	0.250965	0.412498	0.560163	0.692543	0.279693	0.675343	0.363607	0.0987442	0.593461	0.0907252	1.57365	0	0
ENSRNOG00000018320	Rps15a	chr1:194713997-194720803	13.8655	20.4611	15.5292	18.9343	14.8361	27.8787	14.7436	0.483063	22.4247	2.76566	1.46646	1	0
ENSRNOG00000017751	Arl6ip1	chr1:194724269-194733783	4.04071	6.07186	4.82636	3.45856	4.82337	3.46434	4.56348	0.261696	4.33159	0.87117	-1.0927	0	0
ENSRNOG00000047386	Smg1	chr1:194739744-194836241	2.265	2.17745	1.852	1.51184	3.65073	1.51081	2.58924	0.544614	1.73337	0.222305	-1.5493	0	0
ENSRNOG00000017136	SYT17	chr1:194982173-195048211	0	0.173201	0.117774	0	0	0.0536978	0.039258	0.0393045	0.0756329	0.0512483	1.8575	0	0
ENSRNOG00000036762	Itpripl2	chr1:195087794-195089402	1.04905	2.05766	1.66395	1.89876	3.33333	1.08038	2.01544	0.683242	1.67893	0.30313	-1.24506	0	0
ENSRNOG00000017012	Coq7	chr1:195121559-195137541	18.2095	13.2346	13.6515	15.945	19.6776	14.0313	17.1795	1.81636	14.4036	0.805221	-1.23706	0	0
ENSRNOG00000016679	Tmc7	chr1:195142159-195191670	0.205446	0.280121	0.461741	0.113868	0.809564	0	0.49225	0.175267	0.13133	0.0814303	-3.88755	0	0
ENSRNOG00000036760	Tmc5	chr1:195224592-195282791	0	0	0	0	0	0	0	0	0	0		0	0
ENSRNOG00000048270	Knop1	chr1:195311678-195316669	0	0	0	0	0	0	0	0	0	0		0	0
ENSRNOG00000050445	Gde1	chr1:195338335-195350223	41.019	43.0481	46.3649	54.8541	36.3603	48.097	41.2481	2.89378	48.6664	3.42402	1.13756	0	0
ENSRNOG00000027405	Ccp110	chr1:195365369-195387930	0.5788	0.454895	0.395848	0.31996	0.550529	0.194479	0.508392	0.0569283	0.323111	0.0752813	-1.63192	0	0
ENSRNOG00000016063	9030624J02Rik	chr1:195391542-195495011	6.77592	5.71563	5.9721	6.41343	8.35041	4.31564	7.03281	0.699299	5.48157	0.617516	-1.33069	0	0
ENSRNOG00000046147	Knop1	chr1:195509709-195514700	0	0	0	0	0	0	0	0	0	0		0	0
ENSRNOG00000036758	Iqck	chr1:195514698-195603567	0	0.338417	0	0.173163	0.349936	0	0.116645	0.116784	0.170527	0.0978173	1.40952	0	0
ENSRNOG00000016013	Gprc5b	chr1:195631488-195656026	2.80511	3.19236	2.79822	2.45154	3.34814	2.07994	2.98382	0.182385	2.57461	0.327358	-1.20203	0	0
ENSRNOG00000023863	Gpr139	chr1:195796294-195837147	0	0	0	0	0	0	0	0	0	0		0	0
ENSRNOG00000047754	-	chr1:19603220-19603323	0	0	0	0	0	0	0	0	0	0		0	0
ENSRNOG00000015716	Gp2	chr1:196108658-196124218	0	0	0	0	0	0	0	0	0	0		0	0
ENSRNOG00000015557	Umod	chr1:196127948-196141294	0	0	0	0	0	0	0	0	0	0		0	0
ENSRNOG00000015368	Pdilt	chr1:196149076-196179939	0	0	0	0	0	0	0	0	0	0		0	0
ENSRNOG00000031211	ACSM5	chr1:196174779-196209980	0	0.0957263	0	0.108497	0	0	0	0	0.0680744	0.0342769		0	0
ENSRNOG00000014976	Acsm2a	chr1:196227764-196266992	0	0	0	0	0	0	0	0	0	0		0	0
ENSRNOG00000042232	RGD1559600	chr1:196285720-196296800	0	0	0	0	0	0	0	0	0	0		0	0
ENSRNOG00000042084	Acsm1	chr1:196296871-196332415	0	0.0531939	0	0	0	0	0	0	0.0177313	0.0177523		0	0
ENSRNOG00000014726	Acsm4	chr1:196367994-196392439	0	0	0	0	0	0	0	0	0	0		0	0
ENSRNOG00000014946	Thumpd1	chr1:196394579-197295841	8.59414	7.60717	6.12267	5.61721	11.0072	3.89338	8.57467	1.41175	5.70592	1.07427	-1.55864	0	0
ENSRNOG00000032246	Acsm3	chr1:196449104-196475587	0	0.0629729	0	0	0.303907	0	0.101302	0.101422	0.020991	0.0210159	-5.00541	0	0
ENSRNOG00000014673	Eri2	chr1:196474507-196484254	0.40244	0.413362	0.437752	0.323761	0.942426	0.562949	0.594206	0.174615	0.433357	0.0698504	-1.42215	0	0
ENSRNOG00000014513	Exnef	chr1:196484322-196554085	0.0457957	0	0	0	0.210606	0.0626127	0.0854672	0.0640266	0.0208709	0.0208956	-4.24729	0	0
ENSRNOG00000014037	Dcun1d3	chr1:196562334-196600712	0.517845	0.315663	0.992047	0.483331	1.15005	0.575898	0.886647	0.190184	0.458297	0.0762493	-2.00658	0	0
ENSRNOG00000024530	LYRM1	chr1:196605006-196652808	1.79954	2.11256	1.04106	0.462553	0.960202	2.89979	1.26693	0.267641	1.82497	0.718965	1.38883	0	0
ENSRNOG00000050426	-	chr1:196767100-196794396	0	0	0	0	0	0	0	0	0	0		0	0
ENSRNOG00000048250	Tmem159	chr1:196800448-196819294	6.09368	8.07652	6.96373	5.73011	5.95798	8.64321	6.33846	0.315451	7.48328	0.892776	1.1383	0	0
ENSRNOG00000050038	Zp2	chr1:196829188-196840820	0.940406	0.229428	0.631749	0.294186	2.05673	0.220731	1.20963	0.433335	0.248115	0.0231994	-5.05652	0	0
ENSRNOG00000046181	Anks4b	chr1:196869691-196871500	0.115939	0.123621	0.0883269	0.0639211	0.13393	0	0.112732	0.0132775	0.062514	0.0357356	-1.87035	0	0
ENSRNOG00000046654	Crym	chr1:196874275-196889820	31.1931	2.72437	10.361	2.69361	9.61631	1.45061	17.0568	7.0798	2.28953	0.420051	-7.72688	1	1
ENSRNOG00000043296	Abca14	chr1:196898945-196996683	0	0	0	0	0	0	0	0	0	0		0	0
ENSRNOG00000029533	-	chr1:19695280-19696923	0	0.156892	0.857194	0.478445	0.321428	0.193915	0.392874	0.250312	0.276417	0.101698	-1.47415	0	0
ENSRNOG00000045399	5S_rRNA	chr1:196957744-196957843	0	0	0	0	0	0	0	0	0	0		0	0
ENSRNOG00000027505	Abca15	chr1:197000154-197106548	0	0	0	0	0	0	0	0	0	0		0	0
ENSRNOG00000048162	-	chr1:197057770-197059411	0	0	0	0	0	0	0	0	0	0		0	0
ENSRNOG00000043499	-	chr1:197066639-197068221	0.533159	0.391705	0.573626	0.499886	1.05278	0.100527	0.719855	0.16707	0.330706	0.119393	-2.25765	0	0
ENSRNOG00000015783	Abca16	chr1:197127447-197283158	0.0261977	0.0278785	0	0	0	0	0.00873257	0.00874292	0.00929283	0.00930385	1.02601	0	0
ENSRNOG00000022616	-	chr1:197309397-197315452	0	0	0	0	0	0	0	0	0	0		0	0
ENSRNOG00000036743	-	chr1:197387780-197407377	0	0	0	0	0	0	0	0	0	0		0	0
ENSRNOG00000036742	Uqcrc2	chr1:197480624-197511182	533.233	297.505	330.989	347.533	425.896	297.185	430.039	58.4888	314.074	16.7494	-1.42013	1	1
ENSRNOG00000016292	Pdzd9	chr1:197510330-197523570	0	0	0	0	0	0	0	0	0	0		0	0
ENSRNOG00000026107	BC030336	chr1:197530178-197596476	2.16485	1.98512	3.82963	1.19374	3.23083	0.962189	3.0751	0.487425	1.38035	0.310052	-2.31059	0	0
ENSRNOG00000016319	-	chr1:197560287-197560952	76.9175	89.7597	79.8099	85.519	68.3926	125.105	75.04	3.43104	100.128	12.5633	1.2865	1	0
ENSRNOG00000025110	Vwa3a	chr1:197606341-197667768	0	0	0.0349032	0	0	0.0633125	0.0116344	0.0116482	0.0211042	0.0211292	1.74893	0	0
ENSRNOG00000016448	Eef2k	chr1:197704703-197768158	25.8606	21.5807	26.3775	17.6223	22.8274	20.0527	25.0218	1.10863	19.7519	1.15391	-1.3139	0	0
ENSRNOG00000016960	Polr3e	chr1:197779116-197807240	5.19976	3.52247	4.18351	3.32698	4.6245	4.4912	4.66926	0.294567	3.78022	0.36037	-1.2811	0	0
ENSRNOG00000017260	Cdr2	chr1:197815830-197840738	1.03828	1.16157	2.31415	1.24775	2.07532	0.98372	1.80925	0.392066	1.13101	0.0778273	-1.65914	0	0
ENSRNOG00000028473	4933427G17Rik	chr1:197847746-197873009	0	0	0	0	0	0	0	0	0	0		0	0
ENSRNOG00000017330	Gm9905	chr1:197883911-197891408	0	3.18321	2.36236	4.24952	4.36164	3.83803	2.24133	1.26204	3.75692	0.310845	1.61612	0	0
ENSRNOG00000025940	Mettl9	chr1:197891177-197936219	9.44891	7.52858	7.31094	5.62664	8.17624	8.13014	8.31203	0.621638	7.09512	0.755391	-1.21507	0	0
ENSRNOG00000017277	Igsf6	chr1:197923321-197933796	0.225757	0.390796	0.416923	0.152239	0.742065	0.246739	0.461582	0.150887	0.263258	0.0694412	-1.81853	0	0
ENSRNOG00000017487	Otoa	chr1:197955646-198022468	0.185262	0	0.137183	0.0339427	0.0682172	0	0.130221	0.034007	0.0113142	0.0113276	-11.9374	0	0
ENSRNOG00000044773	5S_rRNA	chr1:198011256-198011364	0	0	0	0	0	0	0	0	0	0		0	0
ENSRNOG00000050254	-	chr1:19804124-19807410	0	0	0	0	0	0	0	0	0	0		0	0
ENSRNOG00000017659	Hs3st2	chr1:198266875-198393452	0	0	0	0	0	0	0	0	0	0		0	0
ENSRNOG00000045583	-	chr1:198380844-198383737	0	0	0	0	0	0	0	0	0	0		0	0
ENSRNOG00000025793	Usp31	chr1:198532742-198568863	0.549398	0.859623	0.577486	0.35627	0.567399	0.652732	0.564761	0.00822463	0.622875	0.146244	1.06337	0	0
ENSRNOG00000017842	Scnn1g	chr1:198620973-198655013	0.03614	0.276537	0.0538889	0	0.0813933	0	0.0571407	0.0131799	0.092179	0.0922883	1.55537	0	0
ENSRNOG00000028519	-	chr1:19866198-19866921	0	0	0	0	0	0	0	0	0	0		0	0
ENSRNOG00000025353	-	chr1:198699310-198716100	0	0	0	0	0	0	0	0	0	0		0	0
ENSRNOG00000018599	Gga2	chr1:198729099-198856172	3.30933	2.81364	2.42388	2.35815	3.8404	2.0187	3.1912	0.413647	2.39683	0.230566	-1.38093	0	0
ENSRNOG00000018751	Cog7	chr1:198858775-199170252	3.65069	3.66242	3.16891	3.25876	3.94824	2.11768	3.58928	0.227328	3.01295	0.463103	-1.23557	0	0
ENSRNOG00000030981	Scnn1b	chr1:198932511-198953461	0	0.688372	0.461358	0	0.197404	0	0.219587	0.133802	0.229457	0.229729	1.00749	0	0
ENSRNOG00000018243	Ubfd1	chr1:199088151-199099547	12.705	14.9447	11.3533	11.6159	9.64943	18.151	11.2359	0.885066	14.9039	1.88887	1.2789	0	0
ENSRNOG00000018129	Ndufab1	chr1:199110334-199120094	666.35	564.785	449.704	533.387	522.563	734.01	546.206	63.7232	610.727	62.378	1.07805	1	0
ENSRNOG00000025126	Palb2	chr1:199127041-199151114	0.115949	0.494911	0.130278	0.192839	0.199096	0.237238	0.148441	0.0256935	0.308329	0.0942788	2.00266	0	0
ENSRNOG00000018048	Dctn5	chr1:199151317-199167998	19.9063	20.1722	17.1591	16.1448	16.9826	13.4606	18.016	0.947644	16.5925	1.95267	-1.12616	0	0
ENSRNOG00000018815	Plk1	chr1:199178258-199188238	0.0969878	0.268128	0	0.0540018	0.108242	0.06483	0.0684099	0.0343996	0.128987	0.0697234	1.81791	0	0
ENSRNOG00000018974	Ern2	chr1:199188291-199205123	0	0	0	0	0	0	0	0	0	0		0	0
ENSRNOG00000019112	Chp2	chr1:199230967-199233950	2.24041	8.60175	6.76433	1.98515	3.05056	3.90461	4.01843	1.39438	4.8305	1.96768	1.159	0	0
ENSRNOG00000012061	Prkcb	chr1:199295066-199639137	0.237449	0.283717	0.0592792	0.131219	0.428175	0.0997642	0.241634	0.106638	0.171567	0.0568729	-1.46076	0	0
ENSRNOG00000050726	-	chr1:199458880-199473978	0	0	0	0	0	0	0	0	0	0		0	0
ENSRNOG00000012362	Cacng3	chr1:199676987-199771889	0	0	0	0	0.314414	0.190984	0.104805	0.104929	0.0636613	0.0637368	-1.70749	0	0
ENSRNOG00000012806	Rbbp6	chr1:199993668-200024682	2.48346	2.79399	2.22717	2.14493	2.97504	1.94289	2.56189	0.219684	2.29394	0.257044	-1.15833	0	0
ENSRNOG00000048403	-	chr1:200082482-200082559	0	0	0	0	0	0	0	0	0	0		0	0
ENSRNOG00000024737	Tnrc6a	chr1:200136261-200204255	1.70293	1.67536	1.88503	1.59334	2.63076	1.84748	2.07291	0.284173	1.70539	0.0749738	-1.26069	0	0
ENSRNOG00000046438	RGD1560695	chr1:20022540-20023212	0	0	0	0	0	0	0	0	0	0		0	0
ENSRNOG00000013407	Slc5a11	chr1:200246620-200285416	0	0	0	0	0	0	0	0	0	0		0	0
ENSRNOG00000013836	Arhgap17	chr1:200297803-200387135	7.31067	7.13557	6.22883	4.91799	5.65543	4.41735	6.39831	0.485858	5.4903	0.836222	-1.20871	0	0
ENSRNOG00000014565	Lcmt1	chr1:200394430-200450381	10.1265	12.2075	7.2686	11.7655	8.60634	8.55393	8.66715	0.826543	10.8423	1.15265	1.20613	0	0
ENSRNOG00000014652	Aqp8	chr1:200483631-200489429	0	0	0	0	0	0	0	0	0	0		0	0
ENSRNOG00000024245	Zkscan2	chr1:200499514-200517858	0	0	0	0	0	0	0	0	0	0		0	0
ENSRNOG00000024217	-	chr1:200595900-200596773	0.157252	0.170001	0.230324	0.518467	0.346558	0.423906	0.244711	0.0551847	0.370791	0.104163	1.46091	0	0
ENSRNOG00000015130	-	chr1:200648795-200650366	0.862664	0.361326	0.812888	1.04656	0.448354	0.34786	0.707969	0.130755	0.585249	0.230962	-1.25466	0	0
ENSRNOG00000048424	Paip2l1	chr1:200756031-200757543	6.95095	5.04664	3.98305	3.8772	3.05193	5.63797	4.66198	1.17702	4.85394	0.517955	1.00386	0	0
ENSRNOG00000042147	-	chr1:200899711-200900121	0.432765	0.459292	0.641884	0.939047	0.968105	1.14614	0.680918	0.155952	0.84816	0.203658	1.20096	0	0
ENSRNOG00000049316	-	chr1:201294784-201303219	0	0	0	0	0	0	0	0	0	0		0	0
ENSRNOG00000011134	Lama2	chr1:20155193-20597569	2.81501	3.16997	4.10992	2.20655	7.37583	3.09734	4.76692	1.35857	2.82462	0.310113	-1.75037	0	0
ENSRNOG00000047840	-	chr1:201774453-201781039	0	0	0	0	0	0	0	0	0	0		0	0
ENSRNOG00000048512	-	chr1:201802552-201802872	0	0	0	0	0	0	0	0	0	0		0	0
ENSRNOG00000019206	NUPR1	chr1:201816733-201818736	0	0	0	0	0	0	0	0	0	0		0	0
ENSRNOG00000015976	Snurf	chr1:202123031-202145397	24.3359	21.0044	17.1952	23.4644	19.6886	22.3564	20.4066	2.09485	22.2751	0.712147	1.05244	0	0
ENSRNOG00000021990	-	chr1:202483758-202484392	0.236947	0	0	0	0	0	0.0789823	0.079076	0	0		0	0
ENSRNOG00000016331	RGD1561206	chr1:202490046-202490988	2.49336	2.02131	1.36803	2.32878	2.91253	1.41891	2.25797	0.461678	1.923	0.267534	-1.21785	0	0
ENSRNOG00000036722	RGD1560936	chr1:203336784-203337868	0	0	0	0	0	0.485888	0	0	0.161963	0.162155		0	0
ENSRNOG00000042706	4930571K23Rik	chr1:203724527-203726928	0	0	0	0	0	0	0	0	0	0		0	0
ENSRNOG00000015180	Kdm8	chr1:203825918-203840778	12.8681	10.6028	10.2435	12.5121	9.10674	10.0472	10.7394	1.11509	11.054	0.747352	-1.00766	0	0
ENSRNOG00000015218	Nsmce1	chr1:203844088-203869649	34.2144	31.6552	20.633	21.3342	21.1889	34.7524	25.3454	4.44265	29.2473	4.06111	1.11258	0	0
ENSRNOG00000015441	Il4r	chr1:203940372-203952928	4.94779	4.75196	4.10885	2.51016	5.77052	4.34307	4.94239	0.480259	3.8684	0.690117	-1.32513	0	0
ENSRNOG00000015773	Il21r	chr1:203980784-204008629	0.0424143	0.184092	0.125939	0.281003	0.0932475	0.0564625	0.0872003	0.0243292	0.173852	0.0650982	1.92225	0	0
ENSRNOG00000016218	Gtf3c1	chr1:204017340-204083109	4.00312	3.54531	4.277	3.6211	5.00884	3.45709	4.42965	0.300548	3.54117	0.0474471	-1.29741	0	0
ENSRNOG00000016635	D430042O09Rik	chr1:204112870-204249196	0.428361	0.634875	0.256311	0.306433	0.693698	0.388346	0.459457	0.127367	0.443218	0.0988198	-1.07518	0	0
ENSRNOG00000016702	Gsg1l	chr1:204256602-204329093	0	1.10048	1.12522	0.27211	1.12432	0.671232	0.749847	0.375368	0.681274	0.239466	-1.14157	0	0
ENSRNOG00000016722	Xpo6	chr1:204484095-204573897	1.39403	2.16302	1.85646	1.22032	2.65997	1.35384	1.97015	0.370279	1.57906	0.294862	-1.29406	0	0
ENSRNOG00000047346	-	chr1:204658849-204661335	0	0	0	0	0	0	0	0	0	0		0	0
ENSRNOG00000017429	Lat	chr1:204747719-204752745	0	0.202978	0.414035	0	0	0.36802	0.138012	0.138175	0.190333	0.106552	1.32967	0	0
ENSRNOG00000017621	Spns1	chr1:204753274-204760552	15.2764	17.042	15.0388	20.3254	14.1191	14.1166	14.8114	0.353315	17.1613	1.79544	1.11712	0	0
ENSRNOG00000017994	Nfatc2ip	chr1:204767891-204782663	1.79805	1.30715	0.718557	0.988601	1.05611	0.737803	1.19091	0.319206	1.01118	0.164939	-1.22152	0	0
ENSRNOG00000031947	Rpl36	chr1:204795682-204796003	0	1.5595	0	0	0	0	0	0	0.519833	0.52045		0	0
ENSRNOG00000018311	Cd19	chr1:204797141-204803557	0.0434068	0.0468746	0	0.0478032	0.193411	0	0.0789393	0.0586609	0.0315593	0.0158006	-2.59429	0	0
ENSRNOG00000018462	Rabep2	chr1:204820052-204836433	0	0	0	0	0	0	0	0	0	0		0	0
ENSRNOG00000047124	Atp2a1	chr1:204836392-204854008	6821.54	8457.99	8673.63	9514.61	5919.01	6879.63	7138.06	811.747	8284.08	766.515	1.11895	1	1
ENSRNOG00000049181	Sh2b1	chr1:204857973-204865893	14.8295	14.3343	17.6915	16.807	18.0641	9.78876	16.8617	1.02299	13.6434	2.05767	-1.28184	0	0
ENSRNOG00000018604	Tufm	chr1:204882341-204885949	83.1763	69.7458	83.6427	94.3167	93.4671	67.8875	86.762	3.35921	77.3167	8.52702	-1.16388	0	0
ENSRNOG00000018686	Atxn2l	chr1:204886853-204898240	6.25835	6.44628	7.11391	5.13818	6.78717	4.75041	6.71981	0.24956	5.44496	0.513631	-1.28002	0	0
ENSRNOG00000018761	Eif3c	chr1:204943166-204961361	33.2209	39.7767	46.4161	32.8113	40.121	36.8471	39.9193	3.81498	36.4784	2.02157	-1.13501	0	0
ENSRNOG00000019103	Cln3	chr1:204965144-204976424	8.50949	10.1696	7.41025	6.94337	10.19	9.05358	8.70325	0.80923	8.72218	0.947079	-1.03493	0	0
ENSRNOG00000017403	Apobr	chr1:204978095-204982599	0.292497	0.3144	0.259304	0.323622	0.386565	0.279658	0.312789	0.0381575	0.305893	0.0134009	-1.06056	0	0
ENSRNOG00000019170	Il27	chr1:204982442-204987653	0	0	0	0	0	0	0	0	0	0		0	0
ENSRNOG00000049563	-	chr1:205007696-205008016	0	0	0	0	0	0	0	0	0	0		0	0
ENSRNOG00000050922	NUPR1	chr1:205023243-205023826	0	0	0	0	0	0	0	0	0	0		0	0
ENSRNOG00000019245	CCDC101	chr1:205046258-205079492	13.3299	14.5724	13.1006	17.1621	9.31543	17.534	11.9153	1.30317	16.4228	0.932529	1.32889	0	0
ENSRNOG00000019342	Sult1a1	chr1:205079583-205083124	19.3566	40.0777	21.7258	20.4983	11.0344	35.1811	17.3723	3.24574	31.919	5.88969	1.7715	1	1
ENSRNOG00000019369	Slx1b	chr1:205093519-205099060	3.62285	3.37989	3.65357	2.82921	4.05073	3.62843	3.77572	0.137956	3.27918	0.236426	-1.19423	0	0
ENSRNOG00000047988	RGD1565363	chr1:205099359-205099958	52.3965	69.3317	39.6705	49.9114	47.4804	61.7946	46.5158	3.7096	60.3459	5.65946	1.25082	1	0
ENSRNOG00000019430	Coro1a	chr1:205102882-205107856	3.58361	5.39915	4.58807	2.65171	3.95458	4.29668	4.04209	0.293593	4.11585	0.799201	-1.01859	0	0
ENSRNOG00000048269	-	chr1:205143699-205152686	0	0	0	0	0	0	0	0	0	0		0	0
ENSRNOG00000019601	Mapk3	chr1:205172640-205178843	11.9812	14.1842	12.5229	12.2901	12.3349	11.1861	12.2797	0.158983	12.5535	0.876475	-1.01456	0	0
ENSRNOG00000019685	Gdpd3	chr1:205179489-205189018	0	0	0	0	0	0	0	0	0	0		0	0
ENSRNOG00000019721	Ypel3	chr1:205190392-205193684	81.7303	80.581	71.0398	55.8035	58.5416	77.0603	70.4372	6.70872	71.1483	7.74858	-1.02681	0	0
ENSRNOG00000019771	Tbx6	chr1:205194664-205198574	0	0.0690514	0.0911032	0	0	0	0.0303677	0.0304037	0.0230171	0.0230444	-1.3684	0	0
ENSRNOG00000019813	Ppp4c	chr1:205198900-205205448	12.2555	11.6044	11.9794	8.48105	9.52625	9.09351	11.2537	0.868431	9.72632	0.956672	-1.20005	0	0
ENSRNOG00000023647	Aldoa	chr1:205208254-205212211	7434.04	8704.06	9416.48	11972.9	5755.57	11793.9	7535.36	1059.28	10823.6	1062.3	1.38489	1	1
ENSRNOG00000019914	Fam57b	chr1:205239663-205246007	0.418682	0.534393	0.308445	0.153256	0.151701	0.456851	0.292943	0.0775514	0.3815	0.116434	1.25562	0	0
ENSRNOG00000036713	RGD1563217	chr1:205246275-205247261	0	0	0	0	0	0	0	0	0	0		0	0
ENSRNOG00000019920	Doc2a	chr1:205264652-205268291	0	0	0	0	0	0	0	0	0	0		0	0
ENSRNOG00000019960	Ino80e	chr1:205267669-205278256	8.55459	8.24311	8.09291	6.54286	6.46465	9.56783	7.70405	0.634621	8.11793	0.876512	1.01595	0	0
ENSRNOG00000029061	Hirip3	chr1:205278317-205281341	5.9809	4.23148	5.54929	4.94499	6.09741	2.81085	5.87587	0.166914	3.99577	0.627988	-1.52519	0	0
ENSRNOG00000019964	TAOK2	chr1:205281970-205300874	5.88786	5.6338	4.4704	5.04944	6.5352	3.4232	5.63115	0.610442	4.70215	0.662133	-1.24209	0	0
ENSRNOG00000020000	Tmem219	chr1:205305036-205334839	3.35086	3.86739	2.52501	3.00726	1.94769	3.21702	2.60785	0.407655	3.36389	0.259237	1.24367	0	0
ENSRNOG00000020010	Kctd13	chr1:205340999-205359303	1.38281	0.780829	0.482006	0.430273	0.425098	1.03924	0.763305	0.310556	0.750114	0.176672	-1.05542	0	0
ENSRNOG00000027213	Asphd1	chr1:205359579-205362551	0.115622	0	0	0.126783	0	0	0.0385407	0.0385864	0.042261	0.0423111	1.05723	0	0
ENSRNOG00000027098	Sez6l2	chr1:205363569-205383913	0.243227	0.212637	0.247946	0.026606	0.210047	0.161843	0.23374	0.0119387	0.133695	0.0555819	-1.8133	0	0
ENSRNOG00000024144	Cdipt	chr1:205389728-205393866	7.28926	8.41793	9.59451	6.10603	9.22	6.58387	8.70126	0.715075	7.03594	0.705462	-1.28266	0	0
ENSRNOG00000020182	Mvp	chr1:205401190-205428861	15.2253	19.4703	23.7058	12.6719	16.7767	16.0254	18.5693	2.61011	16.0559	1.96491	-1.19954	0	0
ENSRNOG00000020217	PAGR1	chr1:205429225-205431124	6.75473	8.79061	7.48763	6.20355	7.50057	8.6155	7.24764	0.246777	7.86989	0.83569	1.04693	0	0
ENSRNOG00000029366	PRRT2	chr1:205431760-205435296	0	0	0	0	0.0971458	0.117422	0.0323819	0.0324203	0.0391407	0.0391871	1.16539	0	0
ENSRNOG00000020273	Maz	chr1:205437134-205440514	15.0514	17.2141	19.1593	21.1641	16.9807	18.9015	17.0638	1.18798	19.0932	1.14565	1.07882	0	0
ENSRNOG00000020281	Kif22	chr1:205441132-205449441	0.0506636	0	0	0	0.342446	0	0.131037	0.106838	0	0		0	0
ENSRNOG00000047950	KIF22	chr1:205456383-205467610	0	0	0	0	0	0	0	0	0	0		0	0
ENSRNOG00000016857	Zg16	chr1:205474984-205477337	0	0	0	0	0	0	0	0	0	0		0	0
ENSRNOG00000050338	-	chr1:205496199-205496277	0	0	0	0	0	0	0	0	0	0		0	0
ENSRNOG00000016978	AI467606	chr1:205519719-205521652	0.500928	0.423073	0.743333	0.368301	0.369321	0.889856	0.537861	0.109666	0.56041	0.165676	1.00458	0	0
ENSRNOG00000016980	Qprt	chr1:205534750-205550041	0.392046	1.25582	0.572878	1.07375	1.67249	0.63907	0.879138	0.40057	0.989547	0.183167	1.08524	0	0
ENSRNOG00000036711	Spn	chr1:205566249-205567422	0.453668	0.871991	0.341449	0.254657	0	0.15146	0.265039	0.136583	0.426036	0.225225	1.54983	0	0
ENSRNOG00000017201	Cd2bp2	chr1:205629177-205632675	7.11646	6.8539	5.76104	6.76963	8.93194	3.63053	7.26981	0.919655	5.75135	1.06195	-1.31101	0	0
ENSRNOG00000017349	Tbc1d10b	chr1:205634748-205646405	9.53123	10.9397	11.3519	14.5204	10.5738	11.4867	10.4856	0.528052	12.3156	1.11497	1.13242	0	0
ENSRNOG00000017645	Mylpf	chr1:205649521-205652320	13697.5	30124.4	16992.2	37375.9	16433.9	47408.5	15707.9	1019.23	38302.9	5016.91	2.35105	1	1
ENSRNOG00000017804	Sept1	chr1:205652475-205656341	0.618905	0.890962	0.716443	0.826794	0.605877	0.360494	0.647075	0.0349287	0.69275	0.167356	1.03221	0	0
ENSRNOG00000017837	Zfp553	chr1:205673586-205677062	3.7676	3.41308	3.89696	4.26393	4.0644	3.87253	3.90965	0.0860154	3.84985	0.246172	-1.05329	0	0
ENSRNOG00000043225	Zfp771	chr1:205692998-205694000	22.1101	27.1171	19.2911	26.9231	15.8574	51.3593	19.0862	1.81005	35.1332	8.12288	1.77478	1	1
ENSRNOG00000017850	Dctpp1	chr1:205696306-205699698	8.1634	10.2781	4.55206	7.8204	4.90833	11.1801	5.8746	1.15038	9.75953	1.00511	1.60176	0	0
ENSRNOG00000048397	Sephs2	chr1:205712721-205714893	23.4851	19.9047	16.6558	20.951	20.294	23.768	20.145	1.9752	21.5412	1.15499	1.03098	0	0
ENSRNOG00000017980	Itgal	chr1:205742368-205780279	0.344668	0.449295	0.41064	0.329472	0.204489	0.0304558	0.319932	0.0608543	0.269741	0.12469	-1.23017	0	0
ENSRNOG00000029490	Zfp768	chr1:205791202-205793534	17.5927	12.8309	13.7546	21.2133	20.3933	12.5546	17.2469	1.92649	15.5329	2.84467	-1.15162	0	0
ENSRNOG00000046480	-	chr1:205828270-205830240	2.43864	0.643781	0.379333	0.369656	0.935182	0.32902	1.25105	0.615822	0.447486	0.0989634	-2.89967	0	0
ENSRNOG00000031003	-	chr1:205835437-205837482	0.709892	0.6882	0.587268	0.347162	0.173464	0.517548	0.490208	0.162472	0.517637	0.0985659	1.0181	0	0
ENSRNOG00000018379	Zfp688	chr1:205864685-205867558	1.15723	1.42013	1.72822	0.962667	0.949819	2.59854	1.27842	0.233008	1.66045	0.487861	1.25227	0	0
ENSRNOG00000029821	Zfp689	chr1:205892548-205898917	2.39447	2.1819	3.51767	3.49452	2.90991	2.0824	2.94068	0.32499	2.58627	0.45557	-1.17931	0	0
ENSRNOG00000018518	Prr14	chr1:205910769-205914314	8.60127	7.89303	10.3953	10.4023	8.73748	9.39533	9.24468	0.577334	9.23022	0.729917	-1.0388	0	0
ENSRNOG00000042728	Fbrs	chr1:205933260-205938141	6.63975	6.46551	6.8245	5.128	6.16209	4.07049	6.54211	0.197588	5.22133	0.693777	-1.29954	0	0
ENSRNOG00000018637	Srcap	chr1:205962861-205981323	0.998675	0.529566	0.692056	0.392393	2.39647	0.516908	1.3624	0.525178	0.479622	0.0438194	-2.94617	0	0
ENSRNOG00000050282	-	chr1:206013297-206015031	4.73595	7.04604	8.97191	5.715	8.33045	6.2085	7.3461	1.31971	6.32318	0.388954	-1.20497	0	0
ENSRNOG00000018725	Phkg2	chr1:206027399-206039924	0	0	0	0	0	0	0	0	0	0		0	0
ENSRNOG00000050421	PHKG2	chr1:206042506-206054689	0	0	0	0	0	0	0	0	0	0		0	0
ENSRNOG00000028771	Gm166	chr1:206054802-206059914	0.452278	0.330047	0.566128	0.422098	0.846299	0.601973	0.621568	0.117212	0.451373	0.079946	-1.42826	0	0
ENSRNOG00000018840	Rnf40	chr1:206060190-206074819	4.71647	3.93495	4.50751	3.06224	5.40357	3.04974	4.87585	0.270988	3.34898	0.293356	-1.51005	0	0
ENSRNOG00000018877	Zfp629	chr1:206078604-206084317	2.89692	2.00933	2.0287	2.55239	3.55448	1.09745	2.8267	0.442376	1.88639	0.424983	-1.55418	0	0
ENSRNOG00000035957	5S_rRNA	chr1:206109728-206109847	0	0	0	0	0	0	0	0	0	0		0	0
ENSRNOG00000018916	Bcl7c	chr1:206178925-206182756	12.9062	11.2248	11.6459	8.42712	9.92129	17.8896	11.4911	0.866163	12.5138	2.80992	1.04997	0	0
ENSRNOG00000040387	-	chr1:206182455-206182530	0	0	0	0	0	0	0	0	0	0		0	0
ENSRNOG00000018962	Ctf1	chr1:206186716-206191927	9.95972	8.88736	4.69805	7.17192	7.55069	7.87842	7.40282	1.52251	7.97923	0.498354	1.03923	0	0
ENSRNOG00000030907	Ctf2	chr1:206192652-206200996	0	0	0	0.260308	0	0	0	0	0.0867693	0.0868722		0	0
ENSRNOG00000018986	Fbxl19	chr1:206219420-206238674	0.29204	0.446817	0.306139	0.360787	0.62801	0.267124	0.40873	0.109846	0.358243	0.05195	-1.18335	0	0
ENSRNOG00000039730	Orai3	chr1:206239786-206244645	4.99328	4.91565	5.57618	4.2499	5.31901	3.16533	5.29616	0.168856	4.11029	0.510677	-1.33641	0	0
ENSRNOG00000019045	RGD1311624	chr1:206257267-206270414	3.69418	3.58567	4.0017	2.58629	4.57277	3.55443	4.08955	0.257708	3.24213	0.328433	-1.30827	0	0
ENSRNOG00000019080	Hsd3b7	chr1:206270897-206274168	6.55085	5.52628	5.54979	3.76439	8.14732	3.13771	6.74932	0.757277	4.14279	0.715855	-1.68974	0	0
ENSRNOG00000019193	Stx1b	chr1:206274271-206293050	0	0.191872	0.10425	0.0394513	0.0774212	0.0472888	0.0605571	0.0312904	0.0928707	0.0496111	1.47863	0	0
ENSRNOG00000047975	-	chr1:206299223-206299869	4.24416	5.00132	4.7823	2.32392	3.62516	5.01431	4.21721	0.334706	4.11318	0.8957	-1.06341	0	0
ENSRNOG00000019302	Stx4	chr1:206310317-206317403	31.1628	27.384	35.837	26.4606	30.8498	27.1757	32.6165	1.61468	27.0068	0.279957	-1.25262	0	0
ENSRNOG00000016683	Zfp668	chr1:206334470-206336683	0.975896	1.57401	2.2104	1.69528	1.68307	1.89564	1.62312	0.358053	1.72164	0.0938888	1.02268	0	0
ENSRNOG00000026115	-	chr1:206346139-206349456	1.38745	1.17207	1.21132	0.836507	1.15041	0.602377	1.24973	0.0711553	0.870318	0.165519	-1.48933	0	0
ENSRNOG00000048377	Zfp646	chr1:206349634-206351371	2.86106	2.1033	5.35246	1.33715	2.12748	1.92551	3.447	0.977138	1.78865	0.231787	-1.99879	0	0
ENSRNOG00000026040	Prss53	chr1:206354406-206358841	0.358813	0.70786	0.526022	0.65822	0.1273	0.46902	0.337378	0.115736	0.6117	0.0728512	1.74811	0	0
ENSRNOG00000050828	Vkorc1	chr1:206361381-206363943	19.48	29.5586	26.764	22.8349	21.9652	31.7331	22.7364	2.14031	28.0422	2.68143	1.18915	0	0
ENSRNOG00000019485	Bckdk	chr1:206374936-206379462	114.17	90.4247	100.153	90.5993	72.3467	98.8412	95.5566	12.3047	93.2884	2.78015	-1.06239	0	0
ENSRNOG00000019585	Kat8	chr1:206383424-206395703	18.4141	16.1723	15.4026	17.4723	12.8212	17.6567	15.546	1.61804	17.1004	0.467663	1.06056	0	0
ENSRNOG00000019616	Prss8	chr1:206395298-206399592	0	0	0	0	0	0	0	0	0	0		0	0
ENSRNOG00000033343	Prss36	chr1:206402345-206418143	0.644883	0.370364	0.756484	0.613894	0.364661	1.11471	0.588676	0.116687	0.699656	0.219371	1.14592	0	0
ENSRNOG00000023360	Fus	chr1:206435551-206449420	10.8287	8.13835	8.54431	4.27063	10.2033	1.90043	9.85877	0.682383	4.7698	1.8201	-2.14376	1	0
ENSRNOG00000019675	Pycard	chr1:206460800-206462095	4.51821	4.9294	4.76162	2.29158	5.79025	2.68427	5.02336	0.390292	3.30175	0.822656	-1.57799	0	0
ENSRNOG00000022099	Trim72	chr1:206472854-206480749	139.447	88.65	137.357	80.9528	189.022	80.1204	155.275	16.9041	83.2411	2.71834	-1.93472	1	1
ENSRNOG00000019728	Itgam	chr1:206522888-206573171	0.326162	0.738777	1.19146	0.551491	1.38424	0.598353	0.967287	0.325743	0.62954	0.0563354	-1.59362	0	0
ENSRNOG00000036703	Itgax	chr1:206583798-206603987	0.0276643	0.090927	0.0826476	0.0305715	0.123047	0.0373521	0.0777863	0.0276745	0.0529502	0.0191116	-1.52366	0	0
ENSRNOG00000019782	Itgad	chr1:206632106-206669617	0.0827454	0.181024	0.0409915	0.212867	0.182425	0.0739991	0.102054	0.042004	0.155963	0.0420502	1.47346	0	0
ENSRNOG00000019851	COX6A2	chr1:206669983-206670730	5469.98	3907.31	4416.94	4700.27	3701.55	5534.23	4529.49	514.203	4713.94	470.258	1.00342	0	0
ENSRNOG00000019884	9130023H24Rik	chr1:206700080-206701094	0.868298	0.804162	0.731232	0.823922	0.814779	0.662933	0.80477	0.0399301	0.763672	0.0507517	-1.09299	0	0
ENSRNOG00000019935	Armc5	chr1:206701593-206708360	3.57073	4.6696	2.68605	2.34113	4.34087	4.55668	3.53255	0.478653	3.8558	0.758936	1.05238	0	0
ENSRNOG00000019965	Tgfb1i1	chr1:206710119-206716908	2.0849	4.65978	4.97259	3.01474	3.77083	2.65891	3.60944	0.838494	3.44448	0.617003	-1.08685	0	0
ENSRNOG00000020039	Slc5a2	chr1:206728634-206734756	0	0.23665	0	0.380055	0	0	0	0	0.205568	0.110939		0	0
ENSRNOG00000020144	RGD1310127	chr1:206733724-206763393	1.61669	0.994595	2.56245	1.12431	1.46947	2.14939	1.88287	0.342843	1.42277	0.36567	-1.37259	0	0
ENSRNOG00000020165	Ahsp	chr1:206767225-206768198	0	1.75374	9.03042	3.96473	3.70605	4.75198	4.24549	2.62388	3.49015	0.89852	-1.26164	0	0
ENSRNOG00000042592	Rgs10	chr1:206829265-206870538	8.28713	16.6927	7.19894	9.22377	10.6217	20.9159	8.70259	1.01086	15.6108	3.42235	1.72951	1	0
ENSRNOG00000020271	Tial1	chr1:206892010-206913052	12.0759	11.0618	9.10368	10.1987	8.75341	7.73864	9.97766	1.05523	9.66638	0.996732	-1.07058	0	0
ENSRNOG00000049463	-	chr1:206904864-206905347	0	0	0	0	0	0	0	0	0	0		0	0
ENSRNOG00000020298	Bag3	chr1:206989243-207013176	98.3775	56.5889	82.3724	59.818	90.9015	34.7075	90.5505	4.62909	50.3715	7.89661	-1.86449	1	1
ENSRNOG00000020388	Inpp5f	chr1:207085285-207164061	1.41131	1.33119	1.24546	1.01961	1.20217	0.835335	1.28631	0.063811	1.06205	0.144877	-1.25619	0	0
ENSRNOG00000020394	RGD1306730	chr1:207165764-207210643	5.06701	3.50043	4.00831	3.58168	3.1957	2.67427	4.09034	0.542398	3.25213	0.290222	-1.3045	0	0
ENSRNOG00000020411	Sec23ip	chr1:207214642-207257112	4.36154	3.88356	3.68983	3.71627	5.03028	2.22507	4.36055	0.387414	3.27497	0.52779	-1.38098	0	0
ENSRNOG00000011245	Arhgap18	chr1:20730431-20879837	3.45749	3.39381	2.52924	3.57584	5.64207	3.48347	3.87627	0.923763	3.48437	0.0526118	-1.15383	0	0
ENSRNOG00000016374	Fgfr2	chr1:207626733-207731841	0.989615	0.462247	0.6771	0.23055	0.393878	0.10095	0.686864	0.172248	0.264582	0.105802	-2.69255	0	0
ENSRNOG00000024414	Ate1	chr1:207845502-208113961	2.85993	1.99492	1.55454	1.94118	2.4327	1.05025	2.28239	0.38471	1.66212	0.30669	-1.42423	0	0
ENSRNOG00000042148	-	chr1:207898085-207899085	0	0	0	0	0	0	0	0	0	0		0	0
ENSRNOG00000019173	-	chr1:208042282-208043285	0	0	0	0	0	0	0	0	0	0		0	0
ENSRNOG00000020457	Tacc2	chr1:208087505-208360445	28.3306	35.9525	28.2955	23.1726	44.4104	30.2944	33.6788	5.37215	29.8065	3.70168	-1.17192	0	0
ENSRNOG00000020452	Nsmce4a	chr1:208135293-208142382	14.6475	13.162	7.54472	10.1024	11.9527	7.91776	11.3816	2.07264	10.3941	1.52269	-1.13572	0	0
ENSRNOG00000036675	Btbd16	chr1:208368883-208423112	0	0	0	0	0	0.0791018	0	0	0.0263673	0.0263985		0	0
ENSRNOG00000020497	Plekha1	chr1:208462230-208513823	4.6958	4.32946	3.53204	2.3859	4.65897	1.98975	4.2956	0.382382	2.9017	0.723837	-1.53541	0	0
ENSRNOG00000020533	Htra1	chr1:208531987-208581539	22.7775	34.6914	32.6726	32.5265	33.7317	19.7082	29.7273	3.49244	28.9754	4.68108	-1.06409	0	0
ENSRNOG00000020560	-	chr1:208708958-208723007	1.43371	6.12317	5.36212	1.19757	0.462561	1.6935	2.41946	1.49957	3.00475	1.56763	1.19739	0	0
ENSRNOG00000022900	4933402N03Rik	chr1:208733479-208736444	0	0	0	0	0	0	0	0	0	0		0	0
ENSRNOG00000022737	5430419D17Rik	chr1:208783863-208873351	0	0	0	0	0	0	0	0	0	0		0	0
ENSRNOG00000029945	Cuzd1	chr1:208914609-208927737	0	0	0	0	0	0	0	0	0	0		0	0
ENSRNOG00000026440	RGD1559891	chr1:208934108-208934819	0	0	0	0	0	0	0	0	0	0		0	0
ENSRNOG00000026419	RGD1560958	chr1:208937739-208939067	0	0	0	0	0	0	0	0	0	0		0	0
ENSRNOG00000026035	FAM24A	chr1:208945987-208949090	0	0	0	0	0	0	0	0	0	0		0	0
ENSRNOG00000020597	RGD1305014	chr1:208958025-208974579	2.45995	1.3685	2.04327	1.50846	1.22919	1.83033	1.9108	0.361839	1.5691	0.136885	-1.26305	0	0
ENSRNOG00000020605	RGD1564300	chr1:208982376-208992787	24.2234	25.194	15.1384	27.4696	19.6399	22.6828	19.6672	2.62576	25.1155	1.38403	1.23125	0	0
ENSRNOG00000025651	Ikzf5	chr1:208995434-209013481	9.03772	7.45522	4.65445	6.45004	5.77465	5.35743	6.48894	1.31634	6.4209	0.606473	-1.04817	0	0
ENSRNOG00000020624	Acadsb	chr1:209013683-209048776	43.827	20.9236	23.7438	15.6354	24.5831	16.1644	30.718	6.56677	17.5745	1.68351	-1.81286	1	1
ENSRNOG00000020424	Ppapdc1a	chr1:209449939-209577459	0	0.116228	0	0	0	0	0	0	0.0387427	0.0387886		0	0
ENSRNOG00000020430	Wdr11	chr1:209788416-209832826	2.76551	1.59642	1.76057	1.57992	1.97077	1.4335	2.16562	0.306386	1.53661	0.0518376	-1.46174	0	0
ENSRNOG00000020446	-	chr1:209921697-209922132	2.48066	0.439083	1.85214	0	0.95148	0.569783	1.76143	0.444286	0.336289	0.17253	-5.43257	0	0
ENSRNOG00000030796	-	chr1:21019069-21020033	0	0	0	0	0	0	0	0	0	0		0	0
ENSRNOG00000034038	-	chr1:210213114-210242660	0	0	0	0	0	0	0	0	0	0		0	0
ENSRNOG00000020637	Hmx3	chr1:210520995-210522960	0	0	0	0	0	0	0	0	0	0		0	0
ENSRNOG00000020638	Hmx2	chr1:210526869-210534531	0	0	0	0	0	0	0	0	0	0		0	0
ENSRNOG00000020643	BUB3	chr1:210535690-210567637	4.89332	4.28657	3.8605	3.67915	3.99154	3.67823	4.24845	0.32503	3.88132	0.202867	-1.13528	0	0
ENSRNOG00000047057	Gpr26	chr1:210974994-210991992	0	0	0	0	0	0	0	0	0	0		0	0
ENSRNOG00000015902	Cpxm2	chr1:211048999-211083066	4.25267	10.3288	12.9931	12.025	30.576	4.71985	15.9406	7.74966	9.02455	2.20996	-1.83203	1	0
ENSRNOG00000016267	Chst15	chr1:211242706-211272037	0.934443	0.7951	1.18544	0.806893	0.785242	0.576681	0.968375	0.116905	0.726225	0.074938	-1.38301	0	0
ENSRNOG00000016624	-	chr1:211504795-211505722	0	0	0	0	0	0	0	0	0	0		0	0
ENSRNOG00000016807	Oat	chr1:211555926-211575708	70.0821	53.3006	68.5765	56.5372	46.8585	53.082	61.839	7.51176	54.3066	1.11841	-1.18104	0	0
ENSRNOG00000017006	Nkx1-2	chr1:211596784-211599221	0	0	0	0	0	0	0	0	0	0		0	0
ENSRNOG00000017097	Lhpp	chr1:211611520-211702233	2.3642	2.18293	2.28801	1.63684	2.11135	2.32186	2.25452	0.0749764	2.04721	0.209316	-1.14221	0	0
ENSRNOG00000046586	-	chr1:211688549-211688603	0	0	0	0	0	0	0	0	0	0		0	0
ENSRNOG00000017125	Fam53b	chr1:211708687-211798528	7.66727	7.326	6.73767	7.62001	8.60301	4.69491	7.66932	0.539117	6.54697	0.931015	-1.21498	0	0
ENSRNOG00000017137	Mettl10	chr1:211824329-211848437	3.40621	1.78511	1.39813	1.31786	0.604681	1.74132	1.80301	0.834672	1.61476	0.149166	-1.15809	0	0
ENSRNOG00000017222	Fam175b	chr1:211854577-211880154	10.125	7.17477	6.23957	7.63797	8.08406	5.64506	8.14954	1.12343	6.81927	0.602852	-1.23951	0	0
ENSRNOG00000017294	Zranb1	chr1:211953387-211990331	12.6681	12.1848	9.99078	13.401	11.6288	10.5433	11.4292	0.780215	12.043	0.828968	1.01594	0	0
ENSRNOG00000017326	Ctbp2	chr1:211993863-212033074	6.18262	5.9182	7.41497	4.91858	9.07281	3.24566	7.5568	0.838327	4.69415	0.780538	-1.66968	0	0
ENSRNOG00000017661	-	chr1:212222821-212223468	0	0	0	0	0	0.24363	0	0	0.08121	0.0813063		0	0
ENSRNOG00000026848	Tex36	chr1:212603755-212618068	0	0.169661	0	0	0	0	0	0	0.0565537	0.0566207		0	0
ENSRNOG00000017728	RGD1306820	chr1:212655636-212692701	1.52752	1.43628	1.19998	1.13594	1.77697	1.05439	1.50149	0.167268	1.20887	0.116254	-1.28824	0	0
ENSRNOG00000017756	Mmp21	chr1:212694185-212699853	0	0	0	0	0	0	0	0	0	0		0	0
ENSRNOG00000017810	Uros	chr1:212705707-212726235	6.50751	5.64703	6.51216	5.15717	5.78141	6.47456	6.26703	0.2431	5.75959	0.384895	-1.12856	0	0
ENSRNOG00000018066	Bccip	chr1:212726541-212738954	34.7825	29.3177	25.6002	27.5905	22.6932	24.5878	27.692	3.64755	27.1653	1.38349	-1.05728	0	0
ENSRNOG00000018119	Dhx32	chr1:212738508-212790818	11.7436	7.13337	8.72217	8.08603	10.5938	6.37745	10.3532	0.881513	7.19895	0.494899	-1.49162	0	0
ENSRNOG00000018327	Fank1	chr1:212790892-212897407	0.082179	0	0	0	0	0	0.027393	0.0274255	0	0		0	0
ENSRNOG00000018384	Adam12	chr1:212904286-213226787	0	0	0.0551362	0.0410288	0.326953	0.244034	0.127363	0.101176	0.0950209	0.0755315	-1.3902	0	0
ENSRNOG00000045607	-	chr1:212915587-212915669	0	0	0	0	0	0	0	0	0	0		0	0
ENSRNOG00000048386	-	chr1:213201991-213202762	0	0	0	0	0	0	0	0	0	0		0	0
ENSRNOG00000027542	-	chr1:213272093-213306797	0.371152	0.0794269	0.444721	0.247911	0.169826	0.101466	0.328566	0.0822598	0.142935	0.052935	-2.38418	0	0
ENSRNOG00000050803	-	chr1:213347148-213362721	0	0	0.20366	0	0	0	0.0678867	0.0679671	0	0		0	0
ENSRNOG00000018683	Dock1	chr1:213838802-214349252	1.16722	1.6801	1.54497	1.1003	1.50586	0.767556	1.40602	0.120073	1.18265	0.266943	-1.23307	0	0
ENSRNOG00000033881	Fam196a	chr1:214053081-214108141	0	0.0268493	0	0	0	0	0	0	0.00894977	0.00896038		0	0
ENSRNOG00000036653	Nps	chr1:214442728-214446510	0	0	0	0	0	0	0	0	0	0		0	0
ENSRNOG00000011711	-	chr1:21453417-21453913	0	0	0	0.318712	0	0.387968	0	0	0.23556	0.119606		0	0
ENSRNOG00000018917	Foxi2	chr1:214587308-214588960	0	0	0	0	0	0	0	0	0	0		0	0
ENSRNOG00000028288	Clrn3	chr1:214683449-214698947	0	0	0	0	0	0	0	0	0	0		0	0
ENSRNOG00000015717	Ptpre	chr1:214879097-214919139	0.555928	0.302117	0.713033	0.258871	0.970733	0.286032	0.746565	0.121055	0.28234	0.0126347	-2.74251	0	0
ENSRNOG00000028137	Mki67	chr1:214925927-214952235	0	0.0183768	0.0258736	0.0285162	0.0993514	0	0.0417417	0.0297927	0.015631	0.00835551	-2.76972	0	0
ENSRNOG00000011720	L3mbtl3	chr1:21510155-21584250	0.667157	0.721544	0.88468	0.486437	0.531264	0.630822	0.694367	0.103048	0.612934	0.0685375	-1.17497	0	0
ENSRNOG00000033517	-	chr1:21603256-21604069	832.908	720.456	748.873	817.137	611.852	793.502	731.211	64.4979	777.032	29.1335	1.02457	0	0
ENSRNOG00000039955	Samd3	chr1:21613314-21643309	0	0	0	0	0	0	0	0	0	0		0	0
ENSRNOG00000016038	Mgmt	chr1:216161434-216388310	6.72823	13.6524	7.67117	4.69444	3.56467	8.46222	5.98802	1.24335	8.93635	2.59986	1.43888	0	0
ENSRNOG00000016102	Ebf3	chr1:216447389-216565356	1.12645	1.80195	1.84397	1.07077	1.56894	1.46421	1.51312	0.20925	1.44564	0.211528	-1.08559	0	0
ENSRNOG00000050554	9430038I01Rik	chr1:216635511-216673147	1.82159	5.87929	4.39004	2.64539	2.59946	2.27191	2.93703	0.761318	3.59886	1.14666	1.18142	0	0
ENSRNOG00000047887	-	chr1:21664676-21665063	0	0	0	0	0	0	0	0	0	0		0	0
ENSRNOG00000016227	Glrx3	chr1:216692883-216724091	64.5579	68.014	51.5271	52.3336	52.3918	69.1615	56.1589	4.21188	63.1697	5.4346	1.08452	0	0
ENSRNOG00000050801	-	chr1:21725562-21731087	0	0	0	0	0	0	0	0	0	0		0	0
ENSRNOG00000016737	Tcerg1l	chr1:217478055-217666989	0	0	0	0	0.127535	0	0.0425117	0.0425621	0	0		0	0
ENSRNOG00000050987	-	chr1:217765032-217770548	0	0	0	0	0	0	0	0	0	0		0	0
ENSRNOG00000016935	Mapk1ip1	chr1:218122519-218123311	13.7717	8.11075	8.24648	10.7693	9.40871	10.9554	10.4756	1.68383	9.94515	0.919861	-1.0925	0	0
ENSRNOG00000016940	Ppp2r2d	chr1:218132462-218166449	12.0728	7.99921	10.0804	11.8763	8.54411	13.9833	10.2324	1.02269	11.2863	1.75455	1.06345	0	0
ENSRNOG00000017243	Bnip3	chr1:218174696-218191883	94.8403	56.2182	60.3715	43.0777	45.3425	79.8896	66.8514	14.6689	59.7285	10.7834	-1.16087	0	0
ENSRNOG00000049569	-	chr1:21819062-21819643	0	0	0	0	0	0	0	0	0	0		0	0
ENSRNOG00000011855	-	chr1:21819547-21820021	0	0	0	0	0	0	0	0	0	0		0	0
ENSRNOG00000027590	Jakmip3	chr1:218277852-218347771	0	0.0171104	0.0240438	0	0	0	0.0080146	0.0080241	0.00570347	0.00571023	-1.45746	0	0
ENSRNOG00000027582	Dpysl4	chr1:218349770-218365280	0.116569	0.0851846	0.231693	0	0.425598	0.205596	0.257953	0.090277	0.0969269	0.0597108	-2.76026	0	0
ENSRNOG00000006962	Stk32c	chr1:218367083-218446952	0.140492	0.151606	0	0	0.204108	0.120986	0.114867	0.0603694	0.090864	0.0463388	-1.31116	0	0
ENSRNOG00000017538	Lrrc27	chr1:218470408-218499898	0.156582	0.173642	0.353826	0.087755	0.179527	0.214537	0.229978	0.0623509	0.158645	0.0374034	-1.50354	0	0
ENSRNOG00000036649	Pwwp2b	chr1:218506151-218524764	6.43633	5.45388	7.77379	6.53623	5.7204	7.58113	6.64351	0.602459	6.52375	0.614844	-1.05622	0	0
ENSRNOG00000017635	Inpp5a	chr1:218656328-218844831	15.1248	10.9012	17.3619	10.9457	14.2307	8.82471	15.5725	0.932305	10.2239	0.700527	-1.57977	1	0
ENSRNOG00000017748	Nkx6-2	chr1:218846383-218847924	0	0	0	0	0	0	0	0	0	0		0	0
ENSRNOG00000005953	E030019B06Rik	chr1:218867079-218882831	0	0	0	0	0	0	0	0	0	0		0	0
ENSRNOG00000027374	9330101J02Rik	chr1:218907326-218944361	0	0	0	0	0	0	0	0	0	0		0	0
ENSRNOG00000047783	Tmem200a	chr1:21895331-21896789	0	0	0	0	0	0	0	0	0	0		0	0
ENSRNOG00000026462	RGD1559962	chr1:21902739-21903803	0	0	0	0.113631	0	0	0	0	0.037877	0.0379219		0	0
ENSRNOG00000033646	Gpr123	chr1:219095293-219133257	0.186283	0	0	0	0.14922	0	0.111834	0.056999	0	0		0	0
ENSRNOG00000027240	Kndc1	chr1:219152238-219196635	0	0	0	0	0	0	0	0	0	0		0	0
ENSRNOG00000050207	Utf1	chr1:219200177-219201304	0	0	0	0	0	0	0	0	0	0		0	0
ENSRNOG00000035553	Mir202	chr1:219214574-219214646	0	0	0	0	0	0	0	0	0	0		0	0
ENSRNOG00000036648	6430531B16Rik	chr1:219230244-219236189	0	0.13055	0	0	0	0	0	0	0.0435167	0.0435683		0	0
ENSRNOG00000017897	Adam8	chr1:219236990-219248402	0.0418898	0.045915	0.250958	0.140728	0.0927925	0	0.128547	0.0630194	0.0622143	0.0414832	-2.14301	0	0
ENSRNOG00000018137	Tubgcp2	chr1:219251911-219272444	9.64792	6.36371	8.72949	6.33778	9.79065	4.156	9.38935	0.332889	5.61916	0.732487	-1.73307	0	0
ENSRNOG00000018272	Zfp511	chr1:219277463-219281869	6.91046	4.1121	3.29442	3.29295	4.65101	3.18213	4.95196	1.0559	3.52906	0.293618	-1.45536	0	0
ENSRNOG00000046776	Msx3	chr1:219428376-219431305	0.146582	0.10465	0.217299	0.16058	0.323297	0.192423	0.229059	0.0514119	0.152551	0.0256843	-1.55735	0	0
ENSRNOG00000018337	Caly	chr1:219452503-219463693	1.60137	0.378709	0.344163	0.516947	0.759502	0.45303	0.901678	0.37026	0.449562	0.0399909	-2.08025	0	0
ENSRNOG00000018446	Prap1	chr1:219472905-219476700	0	0	0	0	0	0	0	0	0	0		0	0
ENSRNOG00000018476	Fuom	chr1:219478362-219482873	0	0	0.158279	0	0	0	0.0527597	0.0528222	0	0		0	0
ENSRNOG00000018522	Echs1	chr1:219484862-219493689	0	0	0	0	0	0	0	0	0	0		0	0
ENSRNOG00000018838	Paox	chr1:219493098-219518141	8.70417	4.65223	6.18103	3.36405	4.99705	5.58363	6.62742	1.09448	4.5333	0.644254	-1.51629	0	0
ENSRNOG00000018860	Mtg1	chr1:219521208-219533905	33.8988	21.2289	24.9042	24.7973	21.6156	33.1502	26.8062	3.67552	26.3921	3.53675	-1.05345	0	0
ENSRNOG00000018927	Sprn	chr1:219536512-219536956	0	0.423716	0	0	0	0.484512	0	0	0.302743	0.152566		0	0
ENSRNOG00000018955	Olr286	chr1:219547269-219548208	0	0	0	0	0	0	0	0	0	0		0	0
ENSRNOG00000018956	Olr287	chr1:219566172-219567108	0	0	0	0	0	0	0	0	0	0		0	0
ENSRNOG00000021485	Olr288	chr1:219592777-219593734	0	0	0	0	0	0	0	0	0	0		0	0
ENSRNOG00000018978	Cd163l1	chr1:219609866-219620922	0.0321139	0	0	0	0.0681389	0	0.0334176	0.0197041	0	0		0	0
ENSRNOG00000036647	5830411N06Rik	chr1:219628310-219723659	0	0.0388213	0	0	0.0780368	0.0472264	0.0260123	0.0260431	0.0286826	0.0145623	1.06313	0	0
ENSRNOG00000031903	Olr289	chr1:219748606-219749536	0	0	0	0	0	0	0	0	0	0		0	0
ENSRNOG00000048805	Olfr525	chr1:219801259-219814968	0	0	0	0	0	0	0	0	0	0		0	0
ENSRNOG00000042762	-	chr1:219834363-219834798	0	0	0	0	0	0	0	0	0	0		0	0
ENSRNOG00000033387	Olr295	chr1:219840417-219841350	0	0	0	0	0	0	0	0	0	0		0	0
ENSRNOG00000046995	Olr297	chr1:219869514-219870438	0	0	0	0	0	0	0	0	0	0		0	0
ENSRNOG00000030817	Olr298	chr1:219917107-219918025	0	0	0	0	0	0	0	0	0	0		0	0
ENSRNOG00000031394	Olr299	chr1:219936291-219937221	0	0	0	0	0	0	0	0	0	0		0	0
ENSRNOG00000033032	Olr300	chr1:219964818-219965742	0	0	0	0	0	0	0	0	0	0		0	0
ENSRNOG00000045957	Olr302	chr1:219995478-219996411	0	0	0	0	0	0	0	0	0	0		0	0
ENSRNOG00000047015	Olr303	chr1:220018977-220019901	0	0	0	0	0	0	0	0	0	0		0	0
ENSRNOG00000049502	Olr304	chr1:220055033-220055966	0	0	0	0	0	0	0	0	0	0		0	0
ENSRNOG00000047875	Olr305	chr1:220091535-220092534	0	0	0	0	0	0	0	0	0	0		0	0
ENSRNOG00000047643	Olr306	chr1:220116944-220117877	0	0	0	0	0	0	0	0	0	0		0	0
ENSRNOG00000050992	Olr308	chr1:220181280-220182213	0	0	0	0	0	0	0	0	0	0		0	0
ENSRNOG00000047518	Olr309	chr1:220229218-220230151	0	0	0	0	0	0	0	0	0	0		0	0
ENSRNOG00000045726	Olr310	chr1:220242236-220243169	0	0	0	0	0	0	0	0	0	0		0	0
ENSRNOG00000050359	Olr311	chr1:220269157-220270090	0	0	0	0	0	0	0	0	0	0		0	0
ENSRNOG00000050629	Olr312	chr1:220298670-220299606	0	0	0	0	0	0	0	0	0	0		0	0
ENSRNOG00000029226	Olr313	chr1:220321114-220322050	0	0	0	0	0	0	0	0	0	0		0	0
ENSRNOG00000045841	Olr315	chr1:220345991-220346924	0	0	0	0	0	0	0	0	0	0		0	0
ENSRNOG00000012458	Cyp2e1	chr1:220406309-220416726	0	0.889152	0.103419	0.0756464	0	0.186939	0.034473	0.0345139	0.383912	0.254956	10.7374	0	0
ENSRNOG00000024073	Syce1	chr1:220418169-220429340	0	0	0	0	0	0	0	0	0	0		0	0
ENSRNOG00000048275	RGD1309350	chr1:220472619-220475780	0	0	0	0	0	0	0	0	0	0		0	0
ENSRNOG00000012744	RGD1309350	chr1:220502567-220505787	0	0	0	0	0	0	0	0	0	0		0	0
ENSRNOG00000033991	-	chr1:220508794-220512296	0	0	0	0	0	0	0	0	0	0		0	0
ENSRNOG00000012847	Scgb1c1	chr1:220520588-220521808	0	0	0.544085	0	0	0	0.181362	0.181577	0	0		0	0
ENSRNOG00000012858	Odf3	chr1:220522826-220526034	0	0	0	0	0	0	0	0	0	0		0	0
ENSRNOG00000013165	Bet1l	chr1:220528198-220530992	7.66091	7.61544	6.54183	6.3731	6.26341	7.75934	6.82205	0.427568	7.24929	0.440583	1.02454	0	0
ENSRNOG00000013256	Ric8a	chr1:220531947-220538535	7.9397	6.97409	6.51181	7.35264	5.50547	6.66546	6.65233	0.707042	6.9974	0.198949	1.01417	0	0
ENSRNOG00000013828	Sirt3	chr1:220539134-220561047	21.9597	17.1978	16.1858	13.1284	23.7008	11.5201	20.6154	2.27382	13.9488	1.69156	-1.53289	1	0
ENSRNOG00000014109	Psmd13	chr1:220561619-220574027	64.7154	64.0742	63.4042	57.2184	46.4665	62.7774	58.1954	5.8836	61.3567	2.10522	1.01653	0	0
ENSRNOG00000014656	Cox8b	chr1:220574320-220575819	5158.22	3799.88	3546.58	3171.32	3341.85	6223.95	4015.55	575.065	4398.38	931.747	1.05608	1	1
ENSRNOG00000045677	Nlrp6	chr1:220602487-220608414	0	0	0	0	0	0	0	0	0	0		0	0
ENSRNOG00000014685	Nlrp6	chr1:220611579-220617711	0	0	0	0	0	0	0	0	0	0		0	0
ENSRNOG00000014783	Athl1	chr1:220658975-220663578	1.00625	1.25951	1.72759	1.42641	2.01218	0.643128	1.58201	0.299726	1.10968	0.238483	-1.47864	0	0
ENSRNOG00000014923	Ifitm5	chr1:220665958-220666911	0	0	0	0	0	0.605703	0	0	0.201901	0.20214		0	0
ENSRNOG00000014936	Ifitm2	chr1:220671381-220672562	49.7525	72.3602	69.2115	51.6085	46.3628	67.9204	55.1089	7.12729	63.963	6.3163	1.11906	0	0
ENSRNOG00000004273	Ifitm1	chr1:220687944-220689004	6.1329	21.5417	11.4975	6.89083	9.89517	11.6676	9.17519	1.5918	13.3667	4.31894	1.40461	0	0
ENSRNOG00000015078	Ifitm3	chr1:220730713-220731861	55.0423	84.8556	79.1431	59.9507	67.2676	63.6202	67.151	6.96579	69.4755	7.77187	-1.00248	0	0
ENSRNOG00000036645	Ifitm6	chr1:220737290-220738225	0	0	0	0	0	0	0	0	0	0		0	0
ENSRNOG00000024760	B4galnt4	chr1:220789703-220800586	0	0.0304662	0.0415368	0	0.0608077	0	0.0341148	0.0179629	0.0101554	0.0101674	-3.48417	0	0
ENSRNOG00000015152	Pkp3	chr1:220806127-220817136	0.0337857	0.0735341	0.0497357	0	0	0	0.0278405	0.0146793	0.0245114	0.0245404	-1.17805	0	0
ENSRNOG00000015593	Sigirr	chr1:220817753-220826497	0.6733	2.08087	2.30803	1.40055	1.77056	0.988465	1.58396	0.481611	1.48996	0.318881	-1.10261	0	0
ENSRNOG00000015830	Ano9	chr1:220828334-220840561	0	0	0.0740698	0	0	0	0.0246899	0.0247192	0	0		0	0
ENSRNOG00000045795	Pddc1	chr1:220869369-220874744	0	0	0	0	0	0	0	0	0	0		0	0
ENSRNOG00000018448	Cend1	chr1:220887402-220890392	0	0	0	0	0	0	0	0	0	0		0	0
ENSRNOG00000018450	Slc25a22	chr1:220890717-220898559	0	0	0	0	0	0	0	0	0	0		0	0
ENSRNOG00000049179	Pidd	chr1:220899073-220904282	0	0	0	0	0	0	0	0	0	0		0	0
ENSRNOG00000002116	Rplp2	chr1:220908602-220910873	0	0	0	0	0	0	0	0	0	0		0	0
ENSRNOG00000047551	PNPLA2	chr1:220915079-220919368	0	0	0	0	0	0	0	0	0	0		0	0
ENSRNOG00000050158	EFCAB4A	chr1:220923215-220925982	0	0	0	0	0	0	0	0	0	0		0	0
ENSRNOG00000019215	CD151	chr1:220927012-220930990	0	0	0	0	0	0	0	0	0	0		0	0
ENSRNOG00000019293	Polr2l	chr1:220932290-220935362	0	0	0	0	0	0	0	0	0	0		0	0
ENSRNOG00000049324	TSPAN4	chr1:220943454-220953637	0	0	0	0	0	0	0	0	0	0		0	0
ENSRNOG00000019351	Chid1	chr1:220956822-220991829	0	0	0	0	0	0	0	0	0	0		0	0
ENSRNOG00000015912	Ptdss2	chr1:221040329-221067014	12.6328	9.42897	9.83304	9.18681	9.80238	10.5923	10.7561	0.939517	9.73603	0.43432	-1.14584	0	0
ENSRNOG00000016416	Rnh1	chr1:221068621-221076550	39.0599	43.6623	34.1224	36.6922	34.9857	58.2401	36.056	1.52429	46.1982	6.35578	1.23536	0	0
ENSRNOG00000016611	HRAS1	chr1:221095945-221099225	31.6645	57.8405	29.7326	63.4065	32.3067	72.1231	31.2346	0.77446	64.4567	4.16126	1.98966	1	1
ENSRNOG00000016697	Lrrc56	chr1:221100368-221114723	0.642499	0.451256	0.539934	0.452944	0.100015	0.486161	0.427483	0.166587	0.463454	0.0113776	1.04529	0	0
ENSRNOG00000017050	RGD1307439	chr1:221114667-221118709	0	0	0	0	0	0	0	0	0	0		0	0
ENSRNOG00000017109	Rassf7	chr1:221121399-221123321	0.0722868	0.079319	0.106651	0	0.156975	0	0.111971	0.0246208	0.0264397	0.026471	-4.3924	0	0
ENSRNOG00000035616	Mir3574	chr1:221125887-221126005	0	0	0	0	0	0	0	0	0	0		0	0
ENSRNOG00000017299	Phrf1	chr1:221133585-221166439	3.03536	3.66854	4.39434	2.99914	4.80796	2.77446	4.07922	0.536048	3.14738	0.268849	-1.34425	0	0
ENSRNOG00000017414	Irf7	chr1:221166926-221169993	8.51108	8.4017	9.34774	5.1487	11.4097	8.54437	9.75617	0.86234	7.36492	1.11019	-1.37393	0	0
ENSRNOG00000017762	CDHR5	chr1:221172657-221181061	0.302202	0.167397	0.0756437	0.0563021	0	0.136498	0.125949	0.0908994	0.120066	0.0331453	-1.088	0	0
ENSRNOG00000017873	Sct	chr1:221182401-221183204	0	0	0	0	0	0	0	0	0	0		0	0
ENSRNOG00000017927	Drd4	chr1:221195843-221199031	0	0.104163	0	0	0	0	0	0	0.034721	0.0347622		0	0
ENSRNOG00000017960	Deaf1	chr1:221201337-221234579	4.94915	5.69499	4.24051	4.7654	4.04194	5.79946	4.41053	0.275668	5.41995	0.329051	1.18482	0	0
ENSRNOG00000018061	TMEM80	chr1:221234794-221243404	12.2035	14.2841	12.6805	11.8955	8.43087	12.0435	11.105	1.34571	12.741	0.773631	1.1062	0	0
ENSRNOG00000018336	Eps8l2	chr1:221245324-221270579	4.57521	0.757966	1.26205	0.315865	2.41162	0.416351	2.74963	0.972395	0.496727	0.13396	-5.74128	1	0
ENSRNOG00000018367	Taldo1	chr1:221292656-221303008	42.8859	35.8079	43.82	31.3064	32.3379	31.6495	39.6813	3.68594	32.9213	1.44843	-1.25015	0	0
ENSRNOG00000046382	Pddc1	chr1:221306159-221311533	0	0	0	0	0	0	0	0	0	0		0	0
ENSRNOG00000045680	CEND1	chr1:221325211-221325661	0	0	0	0	0	0	0	0	0	0		0	0
ENSRNOG00000049944	SLC25A22	chr1:221328848-221331875	0	0	0	0	0	0	0	0	0	0		0	0
ENSRNOG00000018710	Pidd	chr1:221336351-221340993	0	0	0	0	0	0	0	0	0	0		0	0
ENSRNOG00000037607	RPLP2	chr1:221345637-221347627	0	0	0	0	0	0	0	0	0	0		0	0
ENSRNOG00000018736	Pnpla2	chr1:221351749-221356832	0	0	0	0	0	0	0	0	0	0		0	0
ENSRNOG00000019199	Efcab4a	chr1:221357614-221362986	0	0	0	0	0	0	0	0	0	0		0	0
ENSRNOG00000046094	Cd151	chr1:221363750-221368241	0	0	0	0	0	0	0	0	0	0		0	0
ENSRNOG00000048562	Polr2l	chr1:221369238-221371076	0	0	0	0	0	0	0	0	0	0		0	0
ENSRNOG00000029810	Tspan4	chr1:221371201-221390853	0	0	0	0	0	0	0	0	0	0		0	0
ENSRNOG00000050181	CHID1	chr1:221393661-221421732	0	0	0	0	0	0	0	0	0	0		0	0
ENSRNOG00000019534	Ap2a2	chr1:221451395-221523284	32.2233	25.2357	32.6908	36.4623	22.0419	22.978	28.9853	3.47846	28.2253	4.17468	-1.0651	0	0
ENSRNOG00000019764	Muc6	chr1:221525646-221547124	0	0	0	0	0	0	0	0	0	0		0	0
ENSRNOG00000046602	Muc2	chr1:221600314-221611289	0	0	0	0	0	0	0	0	0	0		0	0
ENSRNOG00000046385	Muc5ac	chr1:221662500-221671770	0	0	0	0.0326446	0	0	0	0	0.0108815	0.0108944		0	0
ENSRNOG00000019846	Muc5b	chr1:221691899-221724124	0	0	0	0	0	0	0	0	0	0		0	0
ENSRNOG00000019861	Tollip	chr1:221737398-221758265	8.49926	9.46279	7.74259	8.58539	9.15705	6.02682	8.4663	0.409136	8.025	1.03192	-1.09421	0	0
ENSRNOG00000020021	Brsk2	chr1:221840643-221860773	0.0495124	0	0	0.110825	0.32545	0.197408	0.124987	0.101365	0.102744	0.0571976	-1.26172	0	0
ENSRNOG00000020044	Mob2	chr1:221867616-221924073	46.2147	42.127	35.4862	33.5273	30.2083	51.912	37.3031	4.71469	42.5221	5.31718	1.09905	0	0
ENSRNOG00000029394	Dusp8	chr1:221943574-221950984	3.94115	2.19081	5.09028	4.42196	2.72948	3.37993	3.9203	0.682392	3.3309	0.645308	-1.22071	0	0
ENSRNOG00000047715	-	chr1:221970321-221981234	0	0	0	0	0	0	0	0	0	0		0	0
ENSRNOG00000020154	-	chr1:222014914-222319382	0	0	0	0	0	0	0	0	0	0		0	0
ENSRNOG00000046649	-	chr1:222031462-222064299	0	0	0	0	0	0	0	0	0	0		0	0
ENSRNOG00000028955	-	chr1:222040274-222048971	0	0	0	0	0	0	0	0	0	0		0	0
ENSRNOG00000012334	-	chr1:22211303-22211788	54.1755	46.8438	46.7954	53.9713	40.8902	58.1526	47.287	3.84756	52.9892	3.30521	1.08042	0	0
ENSRNOG00000047651	-	chr1:222118555-222145426	0	0	0	0	0	0	0	0	0	0		0	0
ENSRNOG00000050994	Cttn	chr1:222159088-222194541	0	0	0	0	0	0	0	0	0	0		0	0
ENSRNOG00000048049	-	chr1:222201863-222213716	0	0	0	0	0	0	0	0	0	0		0	0
ENSRNOG00000024991	-	chr1:222259891-222270080	0	0	0	0	0	0	0	0	0	0		0	0
ENSRNOG00000047548	-	chr1:222269210-222270185	0	0	0	0	0	0	0	0	0	0		0	0
ENSRNOG00000030626	-	chr1:222345526-222346346	0	0	0	0	0	0	0	0	0	0		0	0
ENSRNOG00000020163	-	chr1:222355213-222356904	0	0	0	0	0	0	0	0	0	0		0	0
ENSRNOG00000020131	-	chr1:222355770-222356463	0	0	0	0	0	0	0	0	0	0		0	0
ENSRNOG00000020164	RGD1563319	chr1:222417534-222432332	10.9966	33.3137	23.7508	34.2499	12.987	26.6445	15.9115	3.96625	31.4027	2.39724	1.90285	1	1
ENSRNOG00000020206	Ctsd	chr1:222436921-222448798	216.219	226.911	230.604	250.103	199.739	240.757	215.521	8.92737	239.257	6.74482	1.07034	0	0
ENSRNOG00000020245	Syt8	chr1:222500770-222502969	0.452028	0.391961	0.13534	0.0995913	0.199599	2.14456	0.262322	0.0967643	0.878704	0.639287	3.22964	0	0
ENSRNOG00000020276	Tnni2	chr1:222504402-222507025	8943	13810.3	10593.3	18818.9	9276.29	21294.3	9604.2	504.421	17974.5	2203.92	1.80444	1	1
ENSRNOG00000020300	LSP1	chr1:222524161-222557294	10.1264	12.5126	14.1385	12.3866	17.2975	11.6243	13.8541	2.07746	12.1745	0.277823	-1.18027	0	0
ENSRNOG00000046465	Gm14492	chr1:222555339-222555774	56.6176	81.0086	73.9304	96.6523	104.549	91.7858	78.3657	14.0298	89.8156	4.62763	1.10503	0	0
ENSRNOG00000020332	Tnnt3	chr1:222561417-222578412	11834.6	14678.5	14348.7	24263.9	11594.6	17592.9	12592.6	881.807	18845.1	2840.38	1.44288	1	1
ENSRNOG00000020354	Mrpl23	chr1:222596333-222604103	97.4373	84.6103	85.8976	104.299	62.4267	129.182	81.9205	10.3127	106.03	12.9111	1.24791	1	0
ENSRNOG00000040350	Mir675	chr1:222640799-222640883	21428.4	26452.3	35933.6	45558.3	30598.2	27635.7	29320.1	4240.8	33215.4	6188.21	1.09225	1	1
ENSRNOG00000020369	Igf2	chr1:222722921-222730430	10.2816	8.97047	13.4207	10.0535	12.7966	7.61141	12.1663	0.960555	8.87846	0.707308	-1.42126	0	0
ENSRNOG00000036246	Mir483	chr1:222726906-222726979	0	0	0	0	0	0	0	0	0	0		0	0
ENSRNOG00000020405	Ins2	chr1:222751789-222752853	0	0	0	0	0	0	0	0	0	0		0	0
ENSRNOG00000020410	Th	chr1:222935458-222942715	0	0	0	0	0	0.246104	0	0	0.0820347	0.0821319		0	0
ENSRNOG00000020434	Ascl2	chr1:223012686-223015038	0	0	0	0	0	0	0	0	0	0		0	0
ENSRNOG00000026039	Tspan32	chr1:223053444-223067726	0	0.285118	0	0	0	0.363497	0	0	0.216205	0.110576		0	0
ENSRNOG00000020451	Cd81	chr1:223099328-223115089	83.9055	84.821	121.136	91.6441	114.309	97.7916	106.45	11.4569	91.4189	3.75042	-1.20771	1	0
ENSRNOG00000032677	Tssc4	chr1:223116609-223118239	5.62936	5.5797	5.42365	5.30522	6.58594	5.07683	5.87965	0.358528	5.32058	0.145541	-1.14616	0	0
ENSRNOG00000020484	Trpm5	chr1:223119450-223136561	0	0	0	0	0	0.0398424	0	0	0.0132808	0.0132965		0	0
ENSRNOG00000020532	Kcnq1	chr1:223154712-223490460	0.602739	0.513177	0.739624	0.330855	0.219862	0.313715	0.520742	0.155727	0.385916	0.0638984	-1.39953	0	0
ENSRNOG00000047821	Smlr1	chr1:22337120-22358779	0	0	0	0	0	0	0	0	0	0		0	0
ENSRNOG00000020559	Cdkn1c	chr1:223521110-223523972	3.36915	3.79451	4.4277	6.38252	6.4462	3.71558	4.74768	0.903631	4.63087	0.87716	-1.06334	0	0
ENSRNOG00000020562	Slc22a18	chr1:223537695-223560895	1.26843	3.83991	2.76704	1.50091	1.94468	3.32933	1.99338	0.43381	2.89005	0.710878	1.39785	0	0
ENSRNOG00000020614	PHLDA2	chr1:223562822-223563762	0	0	0	0	0	0.494928	0	0	0.164976	0.165172		0	0
ENSRNOG00000020615	Nap1l4	chr1:223575633-223611023	87.589	81.0993	72.6021	95.4452	86.7822	79.1051	82.3244	4.87251	85.2165	5.15273	-1.00198	0	0
ENSRNOG00000020651	Cars	chr1:223619593-223661823	3.84853	6.07734	3.44874	6.00533	5.89873	6.24681	4.39867	0.759758	6.10983	0.0716616	1.33923	0	0
ENSRNOG00000012346	Epb41l2	chr1:22362881-22443605	3.4098	4.91239	4.99105	3.36157	5.32256	2.8508	4.57447	0.590846	3.70825	0.620595	-1.27945	0	0
ENSRNOG00000043486	Tnfrsf26	chr1:223668848-223688760	1.546	2.22031	2.04955	1.44985	1.73242	0.597621	1.77599	0.14716	1.42259	0.469184	-1.29483	0	0
ENSRNOG00000036644	Tnfrsf22	chr1:223705813-223714178	2.52953	6.34426	4.99718	4.94767	1.64537	3.13026	3.05736	1.00412	4.8074	0.931552	1.51604	0	0
ENSRNOG00000020713	Osbpl5	chr1:223725411-223779450	1.69656	2.97051	2.70263	2.27551	2.81524	1.46924	2.40481	0.356035	2.23842	0.43429	-1.11427	0	0
ENSRNOG00000046394	Mrgprg	chr1:223797557-223798460	0	0.204416	0	0.205003	0	0	0	0	0.136473	0.0683176		0	0
ENSRNOG00000047908	-	chr1:223809193-223827625	0	0.676097	0	0	0.893667	0	0.297889	0.298242	0.225366	0.225633	-1.37094	0	0
ENSRNOG00000020736	Nadsyn1	chr1:223843326-223869684	0.709141	1.58601	1.82579	0.72981	1.24139	1.85816	1.25877	0.322848	1.39133	0.340364	1.06568	0	0
ENSRNOG00000020776	Dhcr7	chr1:223874934-223890913	0.52397	0.712546	0.899939	0.384403	0.379816	0.234413	0.601242	0.155222	0.443787	0.14135	-1.40516	0	0
ENSRNOG00000036643	-	chr1:224014483-224014951	1.07791	2.30973	0.533552	1.1819	0.812955	0.97442	0.808139	0.157347	1.48868	0.415361	1.77608	0	0
ENSRNOG00000050206	Shank2	chr1:224028790-224445824	0	0	0	0	0	0	0	0	0	0		0	0
ENSRNOG00000048971	5S_rRNA	chr1:224271352-224271457	0	0	0	0	0	0	0	0	0	0		0	0
ENSRNOG00000047280	CTTN	chr1:224459485-224494902	0	0	0	0	0	0	0	0	0	0		0	0
ENSRNOG00000020857	Ppfia1	chr1:224501042-224577428	3.04307	1.81292	2.33189	1.84331	2.1555	1.55031	2.51015	0.271602	1.73551	0.0931266	-1.50012	0	0
ENSRNOG00000029588	-	chr1:224556181-224592483	0	0	0	0	0	0	0	0	0	0		0	0
ENSRNOG00000047035	Fadd	chr1:224600337-224606008	1.36812	1.35354	1.14643	0.947224	1.78272	0.901355	1.43242	0.186695	1.06737	0.143865	-1.3919	0	0
ENSRNOG00000020865	Ano1	chr1:224612596-224760372	1.94352	1.98223	1.36999	1.01518	1.8586	0.938571	1.72404	0.178925	1.31199	0.336245	-1.36291	0	0
ENSRNOG00000020888	Fgf3	chr1:224872402-224876327	0	0	0	0	0	0	0	0	0	0		0	0
ENSRNOG00000020890	Fgf4	chr1:224895195-224896606	0	0	0	0.268328	0	0	0	0	0.0894427	0.0895487		0	0
ENSRNOG00000020899	Fgf19	chr1:224927790-224931079	0	0	0	0	0	0	0	0	0	0		0	0
ENSRNOG00000020903	Oraov1	chr1:224945386-224952084	2.95428	3.21604	2.58197	1.87562	3.6526	1.68804	3.06295	0.314176	2.2599	0.481697	-1.40574	0	0
ENSRNOG00000032983	-	chr1:224954793-224955917	0	0	0	0	0	0	0	0	0	0		0	0
ENSRNOG00000020918	Ccnd1	chr1:224960135-224969658	1.81684	2.81439	2.87461	1.96742	4.88349	1.18575	3.19165	0.900412	1.98919	0.470831	-1.66415	0	0
ENSRNOG00000013373	Rmt1	chr1:225236070-225241739	0	0	0	0	0	0	0	0	0	0		0	0
ENSRNOG00000013387	Tpcn2	chr1:225286481-225316676	0.565361	0.392159	0.345851	0.214027	0.255761	0.103703	0.388991	0.0920489	0.23663	0.0841331	-1.705	0	0
ENSRNOG00000013426	Mrgprf	chr1:225337862-225344007	2.29863	3.9014	5.77036	3.47947	4.85294	1.86131	4.30731	1.0399	3.08073	0.622492	-1.45013	0	0
ENSRNOG00000013448	Mrgprd	chr1:225355622-225356582	0	0	0	0.169055	0	0	0	0	0.0563517	0.0564185		0	0
ENSRNOG00000013456	Ighmbp2	chr1:225376770-225399917	3.03078	2.86421	2.29172	4.87069	2.73894	3.00981	2.68715	0.215169	3.58157	0.646695	1.28508	0	0
ENSRNOG00000013845	Mrpl21	chr1:225399843-225408322	30.5508	24.278	22.2809	31.219	24.6501	37.1167	25.8273	2.46172	30.8712	3.71469	1.15245	0	0
ENSRNOG00000014254	Cpt1a	chr1:225437254-225497583	2.46287	2.25915	2.20392	1.37626	2.87521	2.02046	2.514	0.195695	1.88529	0.26399	-1.38306	0	0
ENSRNOG00000014671	Mtl5	chr1:225500670-225518960	0	0	0	0	0	0	0	0	0	0		0	0
ENSRNOG00000015156	Gal	chr1:225520965-225525829	0	0.210858	0	0	0	0	0	0	0.070286	0.0703693		0	0
ENSRNOG00000015540	Ppp6r3	chr1:225564227-225682638	11.8825	10.6155	10.5751	9.58572	12.8553	6.82854	11.771	0.661378	9.00992	1.13182	-1.35502	0	0
ENSRNOG00000015911	Lrp5	chr1:225689355-225793030	6.71796	5.42815	8.27702	5.23729	9.32458	3.90469	8.10652	0.758178	4.85671	0.479756	-1.73119	0	0
ENSRNOG00000025245	RGD1311946	chr1:225819323-225828032	2.78562	2.82636	4.00058	3.54778	3.38487	2.70938	3.39036	0.351155	3.02784	0.262465	-1.16136	0	0
ENSRNOG00000016597	-	chr1:225846365-225846971	1.24912	1.09024	1.5131	1.12238	2.28144	2.057	1.68122	0.310001	1.42321	0.317408	-1.22521	0	0
ENSRNOG00000016790	Suv420h1	chr1:225874423-225923708	3.45376	3.31458	2.11511	2.12664	4.06229	2.48569	3.21039	0.575805	2.6423	0.352173	-1.26017	0	0
ENSRNOG00000016791	Chka	chr1:225950375-225998825	0.55669	0.84325	0.877506	0.408718	0.820308	0.680286	0.751501	0.0989123	0.644085	0.126888	-1.21015	0	0
ENSRNOG00000047224	-	chr1:225963892-225963992	0	0	0	0	0	0	0	0	0	0		0	0
ENSRNOG00000017220	Tcirg1	chr1:226000344-226009795	3.66283	4.68884	3.57652	2.92991	3.61621	4.48728	3.61852	0.0249719	4.03534	0.55643	1.07522	0	0
ENSRNOG00000017446	Ndufs8	chr1:226013896-226017215	328.807	314.569	259.639	374.015	315.675	436.462	301.374	21.234	375.015	35.2327	1.19975	1	1
ENSRNOG00000017512	Aldh3b1	chr1:226018063-226038888	0.39469	0.424327	0.247947	0.12355	0.121437	0.146265	0.254691	0.079047	0.231381	0.0968104	-1.14167	0	0
ENSRNOG00000017703	Unc93b1	chr1:226043712-226054651	3.08932	5.341	4.51486	4.05612	5.60725	4.18746	4.40381	0.729846	4.52819	0.408652	-1.00869	0	0
ENSRNOG00000017872	Aldh3b2	chr1:226064193-226088209	0	0	0	0	0	0	0	0	0	0		0	0
ENSRNOG00000017901	Acy3	chr1:226104424-226107749	0.960701	2.78603	0.914399	1.74343	0.576798	1.18186	0.817299	0.121135	1.90377	0.47053	2.24585	0	0
ENSRNOG00000017944	Tbx10	chr1:226114097-226116913	0.114927	0.378154	0	0	0	0.153634	0.038309	0.0383544	0.177263	0.109931	4.46132	0	0
ENSRNOG00000017955	Nudt8	chr1:226118369-226119800	92.9949	67.8071	72.7379	70.8047	92.8055	95.7556	86.1794	6.72896	78.1225	8.86943	-1.14414	0	0
ENSRNOG00000018029	Doc2g	chr1:226120915-226124439	7.16359	3.72395	3.33599	2.63361	2.67632	1.51169	4.39197	1.40049	2.62308	0.639403	-1.7366	0	0
ENSRNOG00000018117	Ndufv1	chr1:226124945-226130037	360.839	247.365	311.536	307.068	302.761	240.112	325.045	18.0966	264.848	21.2386	-1.27292	1	1
ENSRNOG00000049240	-	chr1:226135050-226135128	0	0	0	0	0	0	0	0	0	0		0	0
ENSRNOG00000018237	Gstp1	chr1:226162329-226164798	79.3117	71.1002	75.4751	68.1502	48.9075	98.3968	67.8981	9.57101	79.2157	9.63968	1.12487	0	0
ENSRNOG00000018287	RGD1307603	chr1:226180243-226182891	0	0	0	0	0	0	0	0	0	0		0	0
ENSRNOG00000018339	Cabp2	chr1:226200976-226205487	0	0.29843	0	0	0	0	0	0	0.0994767	0.0995946		0	0
ENSRNOG00000018391	Cdk2ap2	chr1:226216691-226218360	19.9276	25.0722	22.6102	20.9762	18.8743	28.3192	20.4707	1.11344	24.7892	2.12698	1.16755	0	0
ENSRNOG00000013202	Akap7	chr1:22621733-22744656	3.70662	2.37761	2.81671	1.46496	1.26737	0.799786	2.5969	0.713521	1.54745	0.457884	-1.74057	0	0
ENSRNOG00000018553	Pitpnm1	chr1:226219371-226232745	2.86684	3.37047	2.89341	2.32906	3.00265	2.6467	2.92097	0.0416049	2.78208	0.30852	-1.08896	0	0
ENSRNOG00000022289	Aip	chr1:226232509-226240238	21.238	26.1397	23.3954	26.1513	13.896	29.2459	19.5098	2.87857	27.179	1.0347	1.34316	0	0
ENSRNOG00000022153	Tmem134	chr1:226244710-226250208	102.04	99.9861	68.645	91.2009	72.4922	137.062	81.0591	10.5616	109.416	14.0702	1.30145	1	0
ENSRNOG00000022044	Cabp4	chr1:226254102-226258660	0.140583	0.0760131	0.315298	0.154515	0.156516	0.18232	0.204132	0.0558389	0.137616	0.0318679	-1.53849	0	0
ENSRNOG00000021912	Gpr152	chr1:226261371-226262931	0	0.0871798	0	0	0	0	0	0	0.0290599	0.0290944		0	0
ENSRNOG00000032303	RPL35A	chr1:226265940-226266273	0	0	0	0	0	0	0	0	0	0		0	0
ENSRNOG00000021828	Coro1b	chr1:226268589-226273903	10.692	13.8727	12.7431	10.3608	12.6983	14.2734	12.0445	0.677159	12.8356	1.24428	1.02749	0	0
ENSRNOG00000021724	Ptprcap	chr1:226274620-226276779	0.731891	1.41854	1.73444	0.480239	1.88552	0.37757	1.45062	0.362429	0.758783	0.3316	-1.98284	0	0
ENSRNOG00000021689	Rps6kb2	chr1:226276852-226283539	8.90205	8.81349	8.73558	6.78251	4.02252	9.38042	7.22005	1.60138	8.32547	0.789584	1.11177	0	0
ENSRNOG00000018603	RGD1308234	chr1:226285565-226292919	3.89315	4.71033	4.51494	5.71402	7.98196	3.2008	5.46335	1.27354	4.54172	0.731252	-1.24765	0	0
ENSRNOG00000021510	Tbc1d10c	chr1:226302643-226309430	14.2814	19.0496	8.89803	13.841	7.30667	21.9381	10.162	2.11279	18.2762	2.37201	1.73402	1	0
ENSRNOG00000018708	Ppp1ca	chr1:226310594-226314221	162.388	175.823	138.698	156.949	110.751	228.095	137.279	14.9409	186.956	21.3042	1.31305	1	1
ENSRNOG00000018729	Rad9a	chr1:226314742-226321102	2.0694	2.08364	2.03797	1.85481	1.96209	1.34597	2.02315	0.031889	1.76147	0.218259	-1.19126	0	0
ENSRNOG00000018752	Clcf1	chr1:226338539-226342117	0.0608476	0.399185	0.089529	0.0670641	0	0.495335	0.0501255	0.0264263	0.320528	0.12989	6.1653	0	0
ENSRNOG00000018765	Pold4	chr1:226351248-226352915	17.669	16.2367	14.7117	14.9015	10.1058	22.8936	14.1622	2.20314	18.0106	2.47467	1.22616	0	0
ENSRNOG00000018878	Ssh3	chr1:226382005-226389511	1.84251	1.83558	1.69891	1.27713	1.66915	1.21716	1.73686	0.0535841	1.44329	0.197141	-1.24814	0	0
ENSRNOG00000028247	Ankrd13d	chr1:226390564-226402786	0.0468697	0.10242	0.209037	0.0516964	0	0.0614966	0.0853022	0.0634047	0.071871	0.0155527	-1.231	0	0
ENSRNOG00000018985	Adrbk1	chr1:226406332-226414442	22.7402	20.1642	21.2525	20.4503	18.53	19.225	20.8409	1.23414	19.9465	0.370522	-1.08368	0	0
ENSRNOG00000019145	Kdm2a	chr1:226436268-226508225	6.07107	6.4002	6.88322	4.95108	6.92817	4.36043	6.62749	0.278841	5.23724	0.606683	-1.3125	0	0
ENSRNOG00000019220	Rhod	chr1:226536282-226550218	0	0	0	0	0.176014	0	0.0586713	0.0587409	0	0		0	0
ENSRNOG00000019306	Syt12	chr1:226557952-226587017	0.150736	0	0	0	0	0.0652739	0.0502453	0.0503049	0.021758	0.0217838	-2.39514	0	0
ENSRNOG00000036641	2010003K11Rik	chr1:226611404-226613312	0.190079	0	0	0.102265	0	0	0.0633597	0.0634348	0.0340883	0.0341287	-1.92779	0	0
ENSRNOG00000027267	-	chr1:226616254-226617340	0	0	0	0	0	0.73734	0	0	0.24578	0.246071		0	0
ENSRNOG00000019372	Pc	chr1:226626840-226726328	12.9215	13.3378	13.847	12.3378	10.9383	12.2764	12.5689	0.858992	12.6507	0.344431	-1.03048	0	0
ENSRNOG00000019356	Lrfn4	chr1:226716516-226719809	0.0905348	0.442808	0.728631	0.396904	1.05336	0.292346	0.624175	0.283143	0.377353	0.0445739	-1.71558	0	0
ENSRNOG00000019468	Rce1	chr1:226727306-226730406	2.26873	1.97332	2.04224	1.81064	2.49696	2.35446	2.26931	0.131422	2.04614	0.161345	-1.1503	0	0
ENSRNOG00000026579	Gm960	chr1:226730592-226778314	0	0	0	0	0	0	0	0	0	0		0	0
ENSRNOG00000019564	Sptbn2	chr1:226828797-226869726	0.0107696	0.0349345	0.0160582	0	0.0472686	0.0276873	0.0246988	0.0114012	0.0208739	0.0106572	-1.22723	0	0
ENSRNOG00000019650	Rbm4b	chr1:226874270-226884602	2.04466	1.39529	1.51713	0.675925	1.3579	1.72499	1.6399	0.207782	1.2654	0.310092	-1.34413	0	0
ENSRNOG00000048141	Rbm4	chr1:226903518-226913778	1.82555	1.80097	2.12802	1.72224	1.93984	2.33926	1.96447	0.0882843	1.95416	0.194118	-1.04265	0	0
ENSRNOG00000045568	Rbm14	chr1:226921906-226931866	0	0	0	0	0	0	0	0	0	0		0	0
ENSRNOG00000019691	Ccs	chr1:226940133-226961606	0	0	0	0	0	0	0	0	0	0		0	0
ENSRNOG00000050596	CCDC87	chr1:226961924-226964492	0	0	0	0	0	0	0	0	0	0		0	0
ENSRNOG00000050741	RBM4B	chr1:226978464-226978878	0	0	0	0	0	0	0	0	0	0		0	0
ENSRNOG00000045528	Rbm14	chr1:226988056-226998015	0	0	0	0	0	0	0	0	0	0		0	0
ENSRNOG00000047816	CCS	chr1:227006390-227027316	0	0	0	0	0	0	0	0	0	0		0	0
ENSRNOG00000025247	Ccdc87	chr1:227027474-227030165	0	0	0	0	0	0	0	0	0	0		0	0
ENSRNOG00000019708	Ctsf	chr1:227045195-227050974	21.4382	26.2617	21.1377	24.4666	24.8759	25.6758	22.4839	1.20055	25.468	0.529137	1.09212	0	0
ENSRNOG00000019745	Actn3	chr1:227051530-227067458	1689.86	2948.41	3150.8	3937.2	1599.24	2698.83	2146.63	503.36	3194.81	378.569	1.43494	1	1
ENSRNOG00000019825	Zdhhc24	chr1:227068277-227074385	1.62888	1.98271	1.5148	1.50136	2.36471	0.422435	1.83613	0.26665	1.30217	0.461839	-1.46248	0	0
ENSRNOG00000019832	Bbs1	chr1:227078589-227096525	3.36116	2.53263	3.1065	2.70757	4.11339	1.14394	3.52702	0.302621	2.12805	0.495224	-1.71901	0	0
ENSRNOG00000031485	Dpp3	chr1:227097124-227120710	0.484782	0.305423	0.598863	0.263932	0.354509	0.582001	0.479385	0.0706742	0.383785	0.0999473	-1.29553	0	0
ENSRNOG00000050301	-	chr1:22711606-22712109	0	0	0	0	0	0	0	0	0	0		0	0
ENSRNOG00000019950	Peli3	chr1:227124425-227135055	0.819771	0.449374	0.518751	0.90705	0.377103	0.611321	0.571875	0.130673	0.655915	0.134147	1.10584	0	0
ENSRNOG00000019970	mrpl11	chr1:227174537-227177359	66.6884	50.7117	54.2046	40.6135	56.69	61.0583	59.1943	3.81963	50.7945	5.90905	-1.20869	0	0
ENSRNOG00000020009	Npas4	chr1:227192030-227196795	0	0	0	0	0	0	0	0	0	0		0	0
ENSRNOG00000050201	Slc29a2	chr1:227238416-227244908	0	0	0	0	0	0	0	0	0	0		0	0
ENSRNOG00000046904	B3GNT1	chr1:227253962-227255453	0	0	0	0	0	0	0	0	0	0		0	0
ENSRNOG00000020117	Brms1	chr1:227256374-227265638	0	0	0	0	0	0	0	0	0	0		0	0
ENSRNOG00000050223	Rin1	chr1:227266475-227270972	0	0	0	0	0	0	0	0	0	0		0	0
ENSRNOG00000047071	CD248	chr1:227284378-227286673	0	0	0	0	0	0	0	0	0	0		0	0
ENSRNOG00000050278	CD248	chr1:227293086-227295381	0	0	0	0	0	0	0	0	0	0		0	0
ENSRNOG00000049951	Tmem151a	chr1:227305360-227305993	0	0	0	0	0	0	0	0	0	0		0	0
ENSRNOG00000020025	SLC29A2	chr1:227331877-227338362	0	0	0	0	0	0	0	0	0	0		0	0
ENSRNOG00000020110	B3gnt1	chr1:227347040-227349263	0	0	0	0	0	0	0	0	0	0		0	0
ENSRNOG00000047683	BRMS1	chr1:227354448-227358802	0	0	0	0	0	0	0	0	0	0		0	0
ENSRNOG00000020133	Rin1	chr1:227359503-227364152	0	0	0	0	0	0	0	0	0	0		0	0
ENSRNOG00000020197	Cd248	chr1:227377519-227380084	0	0	0	0	0	0	0	0	0	0		0	0
ENSRNOG00000046557	Tmem151a	chr1:227394606-227395239	0	0	0	0	0	0	0	0	0	0		0	0
ENSRNOG00000020201	Yif1a	chr1:227401142-227405550	19.4825	10.9707	16.3975	10.4495	18.1186	11.8579	17.9995	0.893609	11.0927	0.411608	-1.68297	1	0
ENSRNOG00000020247	Cnih2	chr1:227405546-227411186	0	0	0	0	0	0	0	0	0	0		0	0
ENSRNOG00000050510	Rab1b	chr1:227413057-227413663	58.4126	45.8803	48.6794	46.277	44.0133	44.7747	50.3684	4.24667	45.644	0.450016	-1.14453	0	0
ENSRNOG00000020299	Klc2	chr1:227423229-227433026	25.9506	28.4806	28.7046	31.7868	22.3512	23.2756	25.6688	1.84165	27.8477	2.48021	1.046	0	0
ENSRNOG00000020350	Pacs1	chr1:227445873-227574749	5.6559	3.42618	5.16909	4.17825	5.88981	3.83091	5.5716	0.212532	3.81178	0.217572	-1.51602	0	0
ENSRNOG00000020409	-	chr1:227541601-227542456	2.03267	2.78995	3.53228	1.91676	1.75599	1.50411	2.44031	0.552449	2.07027	0.379492	-1.22256	0	0
ENSRNOG00000020412	Sf3b2	chr1:227575698-227595347	21.4787	20.3559	22.8063	19.5631	23.5	13.0089	22.595	0.59369	17.6426	2.3309	-1.32832	0	0
ENSRNOG00000028743	Gal3st3	chr1:227598279-227608036	0	0.0572713	0.152214	0	0	0	0.050738	0.0507981	0.0190904	0.0191131	-2.75658	0	0
ENSRNOG00000020455	Cst6	chr1:227656558-227658267	0	0.312555	0	0.158422	0	0.188268	0	0	0.219748	0.0472524		0	0
ENSRNOG00000020460	Banf1	chr1:227673552-227675550	269.43	307.116	246.624	317.981	277.171	378.514	264.408	9.17952	334.537	22.2374	1.21988	1	1
ENSRNOG00000020463	Eif1ad	chr1:227675717-227680195	6.74587	5.43299	3.6381	4.10318	3.17566	4.77424	4.51988	1.1223	4.77014	0.384344	1.01754	0	0
ENSRNOG00000020475	Sart1	chr1:227691826-227700489	13.2505	9.65388	11.1753	8.46829	9.35974	5.98682	11.2618	1.12533	8.03633	1.08168	-1.45347	0	0
ENSRNOG00000027564	TSGA10IP	chr1:227701924-227715984	0	0	0	0	0	0.0648212	0	0	0.0216071	0.0216327		0	0
ENSRNOG00000050751	-	chr1:227727725-227727888	0	0	0	0	0	0	0	0	0	0		0	0
ENSRNOG00000020527	Drap1	chr1:227733126-227735764	44.1633	56.6136	49.4184	61.4185	37.9877	68.4183	43.8565	3.30724	62.1501	3.43137	1.36633	1	0
ENSRNOG00000020551	Bles03	chr1:227735893-227738143	19.3247	16.1539	15.0902	14.1195	15.3691	19.2244	16.5947	1.36901	16.4993	1.4855	-1.04317	0	0
ENSRNOG00000049476	-	chr1:227749933-227768383	0	0	0	0	0	0	0	0	0	0		0	0
ENSRNOG00000020552	Fosl1	chr1:227755886-227764393	0.303086	0.470566	0	0.27052	0.133426	0.325349	0.145504	0.0878055	0.355478	0.0597517	2.35551	0	0
ENSRNOG00000046560	-	chr1:227765418-227765831	30.0983	56.3005	50.7006	42.7444	48.7478	46.7073	43.1822	6.57399	48.5841	4.02902	1.08477	0	0
ENSRNOG00000020567	Fibp	chr1:227769413-227773733	14.2658	15.9957	15.7953	11.628	10.7915	14.338	13.6175	1.48215	13.9872	1.27449	-1.00976	0	0
ENSRNOG00000049103	-	chr1:227770989-227782790	0	0	0	0	0	0	0	0	0	0		0	0
ENSRNOG00000027096	Ctsw	chr1:227773905-227777294	0	0.189759	0.130991	0.0963123	0.582152	0.230338	0.237714	0.17653	0.172136	0.0397276	-1.43231	0	0
ENSRNOG00000043207	-	chr1:227780472-227780628	0	0	0	0	0	0	0	0	0	0		0	0
ENSRNOG00000020587	EFEMP2	chr1:227783785-227790739	2.56249	6.87624	7.70019	4.83053	7.3289	6.12009	5.86386	1.65612	5.94229	0.597908	-1.02349	0	0
ENSRNOG00000020617	Mus81	chr1:227791796-227797070	9.74093	3.36015	4.20432	3.30662	4.32322	8.09003	6.08949	1.82821	4.91893	1.5875	-1.28399	0	0
ENSRNOG00000020660	Cfl1	chr1:227799059-227802655	26.479	27.5001	36.1799	21.7502	33.6415	23.9838	32.1001	2.90796	24.4114	1.67555	-1.36385	1	0
ENSRNOG00000026527	Snx32	chr1:227804037-227820073	0.38764	0.50806	0.694871	0.255747	1.20996	0.102433	0.764157	0.240182	0.288747	0.118391	-2.74485	0	0
ENSRNOG00000020669	Ovol1	chr1:227857056-227868558	1.55186	1.1314	0.851485	0.557629	0.785797	1.10859	1.06305	0.245431	0.93254	0.187793	-1.18233	0	0
ENSRNOG00000026114	Ap5b1	chr1:227878861-227881595	2.30009	2.66262	2.45433	2.88954	2.57463	1.76267	2.44302	0.0795487	2.43828	0.344504	-1.03919	0	0
ENSRNOG00000020700	Rnaseh2c	chr1:227897735-227898678	8.93242	8.52244	5.73336	9.23128	1.38358	5.70453	5.34979	2.19018	7.81942	1.07834	1.40924	0	0
ENSRNOG00000020707	Kat5	chr1:227898845-227906149	12.1161	9.52049	6.27703	5.54685	7.01831	8.90187	8.47048	1.8375	7.98974	1.23589	-1.09958	0	0
ENSRNOG00000030888	Rela	chr1:227928091-227938571	14.6173	12.7162	13.7189	9.39132	12.1841	8.13424	13.5068	0.71121	10.0806	1.36848	-1.38969	0	0
ENSRNOG00000010675	-	chr1:227934621-227935072	0	0.368765	0.509572	0	0	0.449146	0.169857	0.170059	0.272637	0.138443	1.54756	0	0
ENSRNOG00000020726	Sipa1	chr1:227941670-227953682	2.84284	2.63674	4.08217	2.90865	3.96728	2.3782	3.63076	0.395824	2.6412	0.153325	-1.42577	0	0
ENSRNOG00000020742	Pcnxl3	chr1:227954412-227976723	2.95236	3.47497	3.30643	2.35007	4.45987	3.24897	3.57289	0.455657	3.02467	0.343959	-1.22516	0	0
ENSRNOG00000020773	Map3k11	chr1:227978440-227991739	4.42242	5.01217	6.74706	4.51988	5.1564	3.48518	5.44196	0.6869	4.33908	0.450512	-1.3008	0	0
ENSRNOG00000020784	Kcnk7	chr1:227993345-227995755	0.159415	0	0	0.350445	0	0	0.0531383	0.0532013	0.116815	0.116953	2.11952	0	0
ENSRNOG00000020788	EHBP1L1	chr1:227997205-228017354	42.3286	33.527	36.0464	30.3945	47.8879	31.3992	42.0876	3.42452	31.7736	0.92454	-1.37386	1	0
ENSRNOG00000024239	Fam89b	chr1:228018857-228020412	114.757	139.445	118.632	124.212	88.6051	199.029	107.331	9.4409	154.229	22.8548	1.38543	1	1
ENSRNOG00000012736	Sssca1	chr1:228020765-228022549	21.9287	24.4992	18.5182	24.6505	19.7697	24.6873	20.0722	0.997258	24.6123	0.0576238	1.18224	0	0
ENSRNOG00000020813	Ltbp3	chr1:228032960-228049059	5.80434	7.47669	8.10784	6.1772	12.7689	6.12532	8.89369	2.05096	6.59307	0.442588	-1.3991	0	0
ENSRNOG00000023668	Scyl1	chr1:228048824-228062617	24.6109	20.0155	23.2211	21.7152	17.5113	21.3069	21.7811	2.17485	21.0125	0.512868	-1.07511	0	0
ENSRNOG00000020881	Frmd8	chr1:228146286-228166935	2.87435	2.97641	3.53468	2.62462	3.11171	2.19531	3.17358	0.193344	2.59878	0.226122	-1.26658	0	0
ENSRNOG00000030616	Slc25a45	chr1:228170601-228176797	0.54605	0.902702	0.612848	1.0733	0	0.743508	0.386299	0.19434	0.906503	0.0953346	2.26252	0	0
ENSRNOG00000023318	Tigd3	chr1:228181886-228184306	0.22007	0.07746	0	0	0.155593	0.189551	0.125221	0.065396	0.0890037	0.0550875	-1.45923	0	0
ENSRNOG00000020892	Dpf2	chr1:228186740-228201255	25.1578	25.6822	27.1163	26.9801	24.2827	22.0352	25.5189	0.838675	24.8992	1.48194	-1.06299	0	0
ENSRNOG00000020904	Cdc42ep2	chr1:228203834-228212662	18.757	13.0861	21.4897	14.9491	23.5213	6.62605	21.256	1.38193	11.5538	2.52485	-1.90815	1	0
ENSRNOG00000020906	Pola2	chr1:228231866-228255908	4.82239	3.47042	5.24772	2.8188	7.1678	1.58591	5.74597	0.722295	2.62504	0.553225	-2.27028	1	0
ENSRNOG00000022673	Slc22a20	chr1:228263158-228278524	0	0	0.127417	0	0	0	0.0424723	0.0425227	0	0		0	0
ENSRNOG00000020935	Capn1	chr1:228280718-228304852	12.6015	19.5406	18.6144	20.4445	15.6062	14.7076	15.6074	1.73783	18.2309	1.78298	1.12623	0	0
ENSRNOG00000049632	-	chr1:228294992-228295109	0	0	0	0	0	0	0	0	0	0		0	0
ENSRNOG00000020950	Syvn1	chr1:228345142-228351660	5.38245	5.20223	4.16486	3.55961	4.44025	3.13864	4.66252	0.369076	3.96683	0.630288	-1.21908	0	0
ENSRNOG00000020975	Mrpl49	chr1:228351855-228355562	12.4931	8.2902	9.47869	8.38311	12.9143	12.0697	11.6287	1.08314	9.581	1.24611	-1.25885	0	0
ENSRNOG00000020982	Fau	chr1:228355747-228357261	65.7091	38.3428	30.2647	61.0924	40.1442	95.4633	45.3727	10.5731	64.9662	16.6223	1.38051	1	0
ENSRNOG00000020996	Vps51	chr1:228359229-228375920	16.9172	15.3463	10.9962	15.5022	12.9068	16.0473	13.6067	1.74677	15.6319	0.212755	1.10766	0	0
ENSRNOG00000021794	Znhit2	chr1:228359845-228361096	6.97828	6.90293	8.3233	6.65668	6.48982	7.77208	7.2638	0.548845	7.11056	0.338712	-1.05953	0	0
ENSRNOG00000020989	Tm7sf2	chr1:228361452-228365792	1.03749	1.80426	0.945252	1.92355	0.396043	0.990134	0.792928	0.200458	1.57265	0.293633	1.91225	0	0
ENSRNOG00000046320	rno-mir-6315	chr1:228369428-228369529	0	0	0	0	0	0	0	0	0	0		0	0
ENSRNOG00000047431	BC048609	chr1:228379331-228380048	0	0	0	0	0	0	0	0	0	0		0	0
ENSRNOG00000050180	Zfpl1	chr1:228380027-228383974	6.38123	6.29257	6.22862	5.43667	5.4369	5.61903	6.01558	0.293023	5.78276	0.260594	-1.07894	0	0
ENSRNOG00000046635	Cdca5	chr1:228384096-228394999	0	0	0	0	0	0	0	0	0	0		0	0
ENSRNOG00000021000	Naaladl1	chr1:228405385-228418544	0	0.0869368	0	0.0869488	0	0	0	0	0.0579619	0.0290153		0	0
ENSRNOG00000021003	Sac3d1	chr1:228418633-228420960	4.6336	5.34753	5.88046	3.90635	4.45256	7.44057	4.98887	0.449378	5.56482	1.02723	1.07546	0	0
ENSRNOG00000021007	Snx15	chr1:228421391-228430527	9.95946	11.9943	10.2893	13.9733	11.0576	11.3137	10.4355	0.325705	12.4271	0.79862	1.14817	0	0
ENSRNOG00000021010	Arl2	chr1:228438708-228451114	13.2373	13.6507	9.96269	13.5446	8.63998	14.7742	10.6133	1.36804	13.9898	0.393844	1.27089	0	0
ENSRNOG00000044076	5S_rRNA	chr1:228455756-228455836	0	0	0	0	0	0	0	0	0	0		0	0
ENSRNOG00000021018	Batf2	chr1:228473169-228481089	0	0.33306	0	0	0.324528	0	0.108176	0.108304	0.11102	0.111152	-1.01061	0	0
ENSRNOG00000049487	-	chr1:228493051-228530619	0	0	0	0	0	0	0	0	0	0		0	0
ENSRNOG00000021020	Gpha2	chr1:228533293-228534442	0	0	0	0	0	0	0	0	0	0		0	0
ENSRNOG00000021025	Ppp2r5b	chr1:228534439-228541618	0	0	0	0	0	0	0	0	0	0		0	0
ENSRNOG00000021028	Atg2a	chr1:228549958-228617368	6.55922	6.79041	7.57032	6.93759	6.59283	4.91584	6.90746	0.331967	6.21461	0.651547	-1.15281	0	0
ENSRNOG00000028378	-	chr1:228567351-228577558	0	0	0	0	0	0	0	0	0	0		0	0
ENSRNOG00000050454	-	chr1:228579936-228580565	0	0	0	0	0	0	0	0	0	0		0	0
ENSRNOG00000048905	Ppp2r5b	chr1:228581374-228587865	0	0	0	0	0	0	0	0	0	0		0	0
ENSRNOG00000035588	Mir194-2	chr1:228619886-228619971	0	0	0	0	0	0	0	0	0	0		0	0
ENSRNOG00000035530	Mir192	chr1:228620071-228620181	0	0	0	0	0	0	0	0	0	0		0	0
ENSRNOG00000043503	Ehd1	chr1:228632628-228655001	39.2915	35.5001	44.506	39.2717	34.1663	40.8149	39.3213	2.98839	38.5289	1.58043	-1.05851	0	0
ENSRNOG00000027456	Cdc42bpg	chr1:228661351-228681280	0.662427	0.47497	0.279869	0.48585	0.782564	0.523713	0.574953	0.151743	0.494844	0.0147896	-1.20508	0	0
ENSRNOG00000021054	Men1	chr1:228692515-228698421	2.68026	2.64468	3.08225	2.50755	2.16758	2.09995	2.64336	0.265	2.41739	0.163778	-1.13413	0	0
ENSRNOG00000021061	Map4k2	chr1:228699325-228713616	2.02384	1.67595	1.83451	1.15371	1.59702	1.70429	1.81846	0.12362	1.51132	0.179203	-1.24796	0	0
ENSRNOG00000021085	Sf1	chr1:228723305-228736875	19.0486	19.7746	26.8136	17.0427	20.1877	12.4998	22.0166	2.42379	16.439	2.12415	-1.38908	0	0
ENSRNOG00000021090	Pygm	chr1:228744113-228758930	2776.14	3714.29	3917.92	4708.99	2528	2988.75	3074.02	428.494	3804.01	499.204	1.19311	1	1
ENSRNOG00000021098	Rasgrp2	chr1:228761042-228776703	0.780768	1.78742	1.73843	0.846859	1.37902	2.1699	1.29941	0.279636	1.60139	0.393558	1.18823	0	0
ENSRNOG00000021103	Nrxn2	chr1:228789461-228899342	0.307174	1.15413	1.28983	0.521538	0.864773	0.698704	0.820592	0.284864	0.791457	0.188634	-1.07536	0	0
ENSRNOG00000021108	Slc22a12	chr1:228902088-228909194	0	0	0	0	0	0	0	0	0	0		0	0
ENSRNOG00000025266	-	chr1:228949110-228949546	0	0	0	0	0	0	0	0	0	0		0	0
ENSRNOG00000021117	Rps6ka4	chr1:229077911-229088867	7.72248	7.51408	6.52026	5.48817	6.70513	6.5641	6.98262	0.374201	6.52212	0.5859	-1.11041	0	0
ENSRNOG00000024931	Ccdc88b	chr1:229093435-229108891	0.195169	0.169415	0.147016	0.0866475	0.0859119	0.0491439	0.142699	0.0316511	0.101735	0.0355715	-1.45479	0	0
ENSRNOG00000021123	-	chr1:229132904-229133318	341.106	338.533	268.512	379.788	354.377	560.449	321.332	26.7179	426.257	68.2257	1.27898	1	1
ENSRNOG00000041567	-	chr1:229148864-229148985	0	0	0	0	0	0	0	0	0	0		0	0
ENSRNOG00000021125	Prdx5	chr1:229155315-229158301	360.954	332.285	317.178	320.471	289.058	360.419	322.397	20.9428	337.725	11.8625	1.01	0	0
ENSRNOG00000021132	Trmt112	chr1:229158448-229159630	43.007	43.0577	32.1417	38.2376	0	49.4004	25.0496	12.9269	43.5652	3.23623	1.67682	1	1
ENSRNOG00000021139	Esrra	chr1:229159583-229169579	71.8029	66.7737	58.1111	77.5968	88.0774	96.5363	72.6638	8.6715	80.3023	8.70787	1.06551	0	0
ENSRNOG00000021140	Kcnk4	chr1:229174129-229180458	0	0	0	0	0	0	0	0	0	0		0	0
ENSRNOG00000021145	Gpr137	chr1:229185119-229188106	8.8058	9.82998	11.2959	11.8319	9.64258	13.0949	9.91476	0.732466	11.5856	0.95164	1.12663	0	0
ENSRNOG00000021147	Bad	chr1:229189347-229198203	9.40878	12.6567	9.67502	10.6194	11.5999	21.7456	10.2279	0.69111	15.0072	3.42418	1.41469	0	0
ENSRNOG00000021150	Plcb3	chr1:229200437-229215707	3.22191	2.23001	2.62262	2.01149	2.48154	1.586	2.77536	0.22723	1.9425	0.189307	-1.48187	0	0
ENSRNOG00000021151	Ppp1r14b	chr1:229220687-229222797	37.9329	72.7556	44.7764	60.9831	49.6488	88.7281	44.1194	3.40203	74.1556	8.04935	1.62055	1	1
ENSRNOG00000021153	Fkbp2	chr1:229223203-229225877	17.265	12.2568	9.37678	16.848	12.5572	15.2627	13.0663	2.29403	14.7892	1.34794	1.09128	0	0
ENSRNOG00000021156	Vegfb	chr1:229229800-229233423	25.2649	14.3215	11.6503	11.2325	26.6642	13.3087	21.1931	4.79416	12.9542	0.910238	-1.69682	1	0
ENSRNOG00000043060	Dnajc4	chr1:229233669-229237835	34.4911	29.501	30.9275	38.4665	19.6888	39.4629	28.3691	4.4657	35.8101	3.17141	1.21705	0	0
ENSRNOG00000021158	Nudt22	chr1:229238280-229241759	12.0168	12.4359	10.4802	10.2008	9.65984	14.8613	10.7189	0.691607	12.4993	1.34734	1.1243	0	0
ENSRNOG00000023023	Trpt1	chr1:229241773-229246773	11.5879	9.74361	11.5019	14.6311	9.38134	11.4263	10.8237	0.722469	11.9337	1.43522	1.06303	0	0
ENSRNOG00000021161	Fermt3	chr1:229244962-229263064	0	1.4199	0	0	1.37758	0	0.459193	0.459738	0.4733	0.473861	-1.00626	0	0
ENSRNOG00000021164	Stip1	chr1:229264911-229291272	32.9448	27.5742	27.5865	37.0957	37.2397	27.6236	32.5903	2.79558	30.7645	3.16938	-1.09873	0	0
ENSRNOG00000021174	Macrod1	chr1:229301822-229442054	445.339	424.145	386.551	441.995	347.24	645.933	393.043	28.538	504.024	71.2255	1.2364	1	1
ENSRNOG00000022428	Flrt1	chr1:229338913-229340938	0	0	0.0783717	0.0584557	0	0	0.0261239	0.0261549	0.0194852	0.0195083	-1.39055	0	0
ENSRNOG00000021175	Otub1	chr1:229442241-229450521	16.1541	15.1763	13.59	13.4955	14.379	15.3861	14.7077	0.759117	14.686	0.599016	-1.03871	0	0
ENSRNOG00000021177	Cox8a	chr1:229457139-229459465	138.061	106.148	133.877	100.173	108.29	105.804	126.743	9.31609	104.042	1.93918	-1.26348	1	0
ENSRNOG00000021179	Naa40	chr1:229468107-229485469	4.42119	2.64823	1.69924	3.25405	4.26261	2.17754	3.46101	0.883121	2.69327	0.311946	-1.33283	0	0
ENSRNOG00000048337	-	chr1:229473684-229475427	2.58578	1.6826	1.30856	1.03325	2.88881	1.03967	2.26105	0.484786	1.25184	0.215643	-1.87333	0	0
ENSRNOG00000021184	Mark2	chr1:229515235-229578049	5.43772	5.16099	7.19899	4.91759	7.22357	3.97535	6.62009	0.59193	4.68464	0.361969	-1.46568	0	0
ENSRNOG00000025061	RGD1308106	chr1:229594277-229616177	2.53773	1.78847	2.47424	2.11166	2.09146	2.34608	2.36781	0.13955	2.08207	0.161838	-1.17952	0	0
ENSRNOG00000032042	RGD1560108	chr1:229659746-229664618	1.55243	0	3.31942	1.52037	3.23005	1.2552	2.70063	0.575362	0.92519	0.469441	-3.02752	0	0
ENSRNOG00000021202	Rtn3	chr1:229664610-229721430	20.8	23.8687	21.2348	18.5437	19.7564	15.5978	20.5971	0.439193	19.3367	2.42317	-1.10478	0	0
ENSRNOG00000021203	ATL3	chr1:229733454-229775603	1.60089	2.38026	2.0737	1.50776	3.4171	1.28429	2.3639	0.544647	1.7241	0.334757	-1.42206	0	0
ENSRNOG00000021204	-	chr1:229798106-229798442	0	0	0	0	0	0	0	0	0	0		0	0
ENSRNOG00000021205	-	chr1:229809405-229810016	0.21567	0	0	0.23828	0	0	0.07189	0.0719752	0.0794267	0.0795208	1.06523	0	0
ENSRNOG00000021206	Pla2g16	chr1:229831423-229864255	185.583	146.597	146.343	96.5513	126.082	123.557	152.669	17.486	122.235	14.4792	-1.29541	1	1
ENSRNOG00000021207	Lgals12	chr1:229878713-229889408	0.116775	0.252705	0.172908	0	0	0.0528006	0.096561	0.0509876	0.101835	0.0770506	1.01682	0	0
ENSRNOG00000023528	Hrasls5	chr1:229894246-229924705	0	0.0845605	0	0	0	0	0	0	0.0281868	0.0282202		0	0
ENSRNOG00000013304	Arg1	chr1:23005316-23017705	0.519475	0.0797722	0.111869	0.0830603	0.503178	0.197465	0.378174	0.133394	0.120099	0.0387404	-3.26591	0	0
ENSRNOG00000013422	Med23	chr1:23019612-23067284	2.16912	2.06097	2.45063	1.55991	2.72975	1.30444	2.44983	0.162032	1.64177	0.222457	-1.54766	0	0
ENSRNOG00000046169	-	chr1:230342743-230343871	0	0	0	0	0	0	0	0	0	0		0	0
ENSRNOG00000021214	Slc22a24	chr1:230475204-230498963	0	0	0	0	0	0	0	0	0	0		0	0
ENSRNOG00000017884	-	chr1:230525245-230525974	18.7802	14.1042	15.4804	15.0487	15.1224	8.11481	16.461	1.16558	12.4226	2.17364	-1.37435	0	0
ENSRNOG00000047583	-	chr1:230705029-230706311	0	0	0	0	0	0	0	0	0	0		0	0
ENSRNOG00000046680	-	chr1:230905266-230906320	0	0	0	0	0	0	0	0	0	0		0	0
ENSRNOG00000013791	Enpp3	chr1:23093112-23164279	1.34453	4.23025	1.97596	2.30338	3.63584	0.756185	2.31878	0.684103	2.42994	1.00606	1.01038	0	0
ENSRNOG00000049210	-	chr1:231153454-231155015	0	0	0	0	0	0	0	0	0	0		0	0
ENSRNOG00000049826	Ust5r	chr1:231267924-231477585	0	0	0	0	0	0	0	0	0	0		0	0
ENSRNOG00000017964	Slc22a25	chr1:231539312-231635293	0	0	0	0	0	0	0	0	0	0		0	0
ENSRNOG00000018030	-	chr1:231718842-231719219	0	0.525175	0	0	0	1.28043	0	0	0.601868	0.372053		0	0
ENSRNOG00000018086	Slc22a8	chr1:231737018-231756334	0.0688784	0	0	0	0	0	0.0229595	0.0229867	0	0		0	0
ENSRNOG00000018215	Slc22a6	chr1:231761612-231770057	0	0	0	0	0	0	0	0	0	0		0	0
ENSRNOG00000018385	Chrm1	chr1:231819885-231821268	0	0	0	0	0	0	0	0	0	0		0	0
ENSRNOG00000018487	Slc3a2	chr1:231843826-231858251	36.6112	52.1761	36.1388	37.4139	34.9605	33.9111	35.9035	0.491407	41.167	5.60327	1.1055	0	0
ENSRNOG00000029315	-	chr1:231865221-231867474	0	0	0	0	0	0	0	0	0	0		0	0
ENSRNOG00000042878	Wdr74	chr1:231871408-231876109	5.72236	5.59864	4.39329	5.25594	5.28049	4.65255	5.13205	0.391246	5.16904	0.276875	-1.02975	0	0
ENSRNOG00000048966	1700092M07RIK	chr1:231876258-231876629	0	1.30876	0	0	0	0	0	0	0.436253	0.43677		0	0
ENSRNOG00000018847	Stx5	chr1:231876954-231893829	9.76264	7.25848	10.0795	8.32781	7.87044	7.36061	9.23753	0.690454	7.64897	0.341104	-1.25258	0	0
ENSRNOG00000046549	-	chr1:231891451-231891559	0	0	0	0	0	0	0	0	0	0		0	0
ENSRNOG00000019069	Nxf1	chr1:231895703-231908900	13.4117	13.2138	12.8051	11.4809	15.5908	10.0646	13.9359	0.846795	11.5864	0.911705	-1.24749	0	0
ENSRNOG00000019266	Tmem223	chr1:231908979-231910341	62.3757	60.6123	49.1811	53.1525	39.335	90.0964	50.2973	6.68256	67.9537	11.2922	1.30261	1	0
ENSRNOG00000019341	Tmem179b	chr1:231910393-231912376	9.66948	8.76592	6.44255	5.88378	7.00025	9.96703	7.70409	0.996974	8.20558	1.21301	1.02692	0	0
ENSRNOG00000019419	Taf6l	chr1:231912412-231922611	2.34486	2.28567	1.98334	1.93695	1.51931	2.99191	1.94917	0.239211	2.40484	0.310683	1.18955	0	0
ENSRNOG00000019439	Polr2g	chr1:231929423-231932948	21.852	24.7897	15.1707	18.314	14.0844	25.3759	17.0357	2.43136	22.8265	2.26529	1.29189	0	0
ENSRNOG00000019461	Zbtb3	chr1:231936344-231938662	0.454696	1.05235	0.674956	0.630415	0.378017	0.228004	0.502556	0.089102	0.636923	0.238273	1.22194	0	0
ENSRNOG00000019464	Ttc9c	chr1:231942032-231952730	3.49824	3.50508	3.72848	3.86369	4.13992	3.26734	3.78888	0.187905	3.54537	0.173532	-1.10841	0	0
ENSRNOG00000019507	Hnrnpul2	chr1:231953987-231965766	16.8095	17.5351	15.7188	13.3697	16.8214	10.4964	16.4499	0.365999	13.8004	2.0457	-1.2363	0	0
ENSRNOG00000019570	Gng3	chr1:231972085-231973852	1.44172	4.12182	1.48562	1.8442	1.23666	3.41618	1.388	0.0768148	3.1274	0.673958	2.17241	0	0
ENSRNOG00000019636	Bscl2	chr1:231974120-231983756	8.00848	6.61379	6.21469	5.94138	5.31878	5.42755	6.51398	0.791676	5.99424	0.343864	-1.12711	0	0
ENSRNOG00000026302	Lrrn4cl	chr1:231985668-231988583	3.39715	6.81696	3.72349	2.13178	6.15599	2.45711	4.42554	0.871369	3.80195	1.51222	-1.20729	0	0
ENSRNOG00000019666	Ubxn1	chr1:232005790-232009563	140.804	175.875	115.656	202.215	122.402	257.464	126.287	7.52395	211.851	24.069	1.6174	1	1
ENSRNOG00000047806	-	chr1:232011923-232014206	0	0	0	0	0	0	0	0	0	0		0	0
ENSRNOG00000045561	AI462493	chr1:232013920-232014699	23.4345	27.0765	20.7277	23.2562	22.7699	38.5218	22.3107	0.815385	29.6182	4.59182	1.27995	0	0
ENSRNOG00000019701	1810009A15Rik	chr1:232022941-232024908	12.9193	16.8837	13.0878	11.4826	10.9488	18.2864	12.3186	0.687456	15.5509	2.07652	1.21714	0	0
ENSRNOG00000026005	Ints5	chr1:232029231-232034010	7.29935	6.13107	5.75207	6.76079	7.48807	6.21324	6.8465	0.55057	6.36837	0.197875	-1.11505	0	0
ENSRNOG00000019724	Ganab	chr1:232034217-232053998	7.34708	8.44658	9.36726	6.7899	11.3066	4.28583	9.34031	1.14445	6.50744	1.21081	-1.48869	0	0
ENSRNOG00000019804	B3gat3	chr1:232057680-232064199	29.7312	34.4148	27.0881	33.7677	24.3484	50.1746	27.0559	1.55581	39.4524	5.37073	1.40591	1	0
ENSRNOG00000019858	Rom1	chr1:232064353-232066360	2.04945	1.62745	1.43968	1.58416	1.29622	5.19943	1.59512	0.231184	2.80368	1.19936	1.69466	0	0
ENSRNOG00000019873	Eml3	chr1:232066655-232120730	1.22006	1.95764	1.37175	0.87394	1.14473	0.47385	1.24551	0.0668385	1.10181	0.443753	-1.17245	0	0
ENSRNOG00000019913	Mta2	chr1:232078482-232087203	7.12739	6.33991	6.36066	5.60383	6.54782	4.52849	6.67862	0.23107	5.49074	0.526584	-1.26156	0	0
ENSRNOG00000020047	Tut1	chr1:232089081-232100064	4.90589	4.74413	3.95699	3.09589	3.85046	2.49617	4.23778	0.335865	3.4454	0.672845	-1.27571	0	0
ENSRNOG00000020075	Eef1g	chr1:232100964-232111615	237.393	228.443	226.952	259.334	182.352	316.742	215.566	16.8981	268.173	25.9007	1.19945	1	1
ENSRNOG00000050145	AHNAK	chr1:232122558-232151281	6.95469	12.5977	9.09768	6.91999	14.1315	8.39656	10.0613	2.12957	9.30475	1.70277	-1.12151	0	0
ENSRNOG00000020196	Scgb1a1	chr1:232216739-232220289	0	0	0	0	0	0	0	0	0	0		0	0
ENSRNOG00000020202	Asrgl1	chr1:232246222-232267037	12.7658	13.7437	6.24912	11.0572	3.90198	8.69067	7.63897	2.65459	11.1639	1.46139	1.40905	0	0
ENSRNOG00000013994	Enpp1	chr1:23228280-23291660	2.70651	2.57137	2.94241	2.25201	2.35234	1.90148	2.66709	0.171679	2.24162	0.19368	-1.23404	0	0
ENSRNOG00000050732	-	chr1:232535028-232535690	0	0	0	0	0	0.248219	0	0	0.0827397	0.0828377		0	0
ENSRNOG00000020294	Scgb1d2	chr1:232544484-232547492	0	0	0	0	0	0	0	0	0	0		0	0
ENSRNOG00000049738	-	chr1:232580494-232583984	0	0	0	0	0	0	0	0	0	0		0	0
ENSRNOG00000020301	Psbpc2	chr1:232643520-232646396	0	0	0	0	0	0	0	0	0	0		0	0
ENSRNOG00000028909	-	chr1:232712783-232717299	0	0	0	0	0	0	0	0	0	0		0	0
ENSRNOG00000020305	Scgb2a2	chr1:232776635-232781635	0	0	0	0	0	0	0	0	0	0		0	0
ENSRNOG00000023151	Scgb2a1	chr1:232850592-232853956	0	0	0	0	0	0	0	0	0	0		0	0
ENSRNOG00000020440	Fads2	chr1:232857119-233097150	2.9173	2.62565	3.39153	3.30587	5.28196	1.90612	3.8636	0.72313	2.61255	0.404605	-1.53384	0	0
ENSRNOG00000032929	Incenp	chr1:232874536-232900880	0.528932	0.662151	0.175734	0.35937	0.589691	0.185953	0.431452	0.12921	0.402491	0.139312	-1.11181	0	0
ENSRNOG00000022693	-	chr1:232957209-232957694	0.354641	0	0	0	0	0.924453	0.118214	0.118354	0.308151	0.308516	2.51329	0	0
ENSRNOG00000022619	Fth1	chr1:232979053-232981410	732.551	716.684	576.596	691.918	489.838	699.646	599.662	71.0922	702.749	7.32445	1.1299	1	1
ENSRNOG00000020346	Best1	chr1:232981479-232998041	0	0	0	0	0.127859	0	0.0426197	0.0426702	0	0		0	0
ENSRNOG00000036633	-	chr1:232986592-232987169	0.638955	1.01887	0	0.356953	0	1.29999	0.212985	0.213237	0.891938	0.279863	4.03769	0	0
ENSRNOG00000020349	Rab3il1	chr1:233022971-233030682	2.42303	4.10248	3.56466	2.46741	5.10723	3.37332	3.69831	0.77866	3.3144	0.473483	-1.15731	0	0
ENSRNOG00000020385	Fads3	chr1:233037625-233054184	1.92849	2.35056	3.52456	2.62361	2.59071	2.22343	2.68125	0.463513	2.3992	0.118194	-1.15911	0	0
ENSRNOG00000020480	Fads1	chr1:233178775-233193796	1.65928	2.79029	2.82943	3.12327	4.03122	2.01818	2.83998	0.685552	2.64391	0.327688	-1.11409	0	0
ENSRNOG00000020531	Fen1	chr1:233196201-233200570	3.28926	2.64808	2.16688	2.4253	2.68898	2.13979	2.71504	0.324649	2.40439	0.147277	-1.17118	0	0
ENSRNOG00000028444	-	chr1:233196963-233197419	0	4.30091	0	0	3.02007	0	1.00669	1.00788	1.43364	1.43534	1.37306	0	0
ENSRNOG00000028274	Myrf	chr1:233205241-233237427	0.0181119	0	0.187225	0.0402315	0	0	0.0684456	0.0596901	0.0134105	0.0134264	-5.29363	0	0
ENSRNOG00000027264	Dagla	chr1:233241962-233298558	1.25393	2.15817	2.77369	2.20541	2.22411	1.0021	2.08391	0.444809	1.78856	0.393933	-1.20845	0	0
ENSRNOG00000030548	-	chr1:233305525-233306628	0	0.152919	0	0.159569	0	0	0	0	0.104163	0.0521785		0	0
ENSRNOG00000015036	Ctgf	chr1:23331546-23334660	29.3904	10.5958	25.0701	6.25162	24.092	6.58122	26.1842	1.62972	7.80955	1.39803	-3.47749	1	1
ENSRNOG00000026432	Syt7	chr1:233382665-233440845	0.197586	0.766636	0.646612	0.509431	0.317692	0.650783	0.387297	0.134372	0.642283	0.0744584	1.59893	0	0
ENSRNOG00000030180	Lrrc10b	chr1:233448639-233449518	0.988089	0.17888	0.482315	0.177991	0.341095	0.837489	0.603833	0.196638	0.39812	0.219945	-1.5731	0	0
ENSRNOG00000020620	Ppp1r32	chr1:233464613-233473161	0.192413	0.14398	0.192309	0.0711089	0.144174	0.0872268	0.176299	0.0160814	0.100772	0.0221256	-1.81452	0	0
ENSRNOG00000020646	Sdhaf2	chr1:233493737-233518545	43.7811	44.6832	36.8594	45.2916	42.1965	37.7306	40.9457	2.0962	42.5685	2.42818	1.00237	0	0
ENSRNOG00000020668	Cpsf7	chr1:233519359-233542386	5.60014	6.04974	5.43418	3.94514	7.35617	4.71984	6.13016	0.615601	4.90491	0.615281	-1.29627	0	0
ENSRNOG00000020692	Tmem216	chr1:233548120-233551813	6.22835	8.94752	6.71629	3.555	7.20641	3.46803	6.71702	0.282677	5.32352	1.81432	-1.30867	0	0
ENSRNOG00000035046	5S_rRNA	chr1:233556461-233556579	0	0	0	0	0	0	0	0	0	0		0	0
ENSRNOG00000020702	Cyb561a3	chr1:233566984-233588172	2.45672	5.25323	2.72856	2.45585	2.33685	1.90229	2.50738	0.116016	3.20379	1.03833	1.23195	0	0
ENSRNOG00000020693	Tmem138	chr1:233569912-233576952	0.309057	0.589267	0.458984	0.428686	0.689157	0.843823	0.485733	0.110669	0.620592	0.121002	1.23184	0	0
ENSRNOG00000020704	Dak	chr1:233590128-233603337	1.40254	0.637306	1.79709	1.15119	0.687808	0.658346	1.29581	0.325023	0.815614	0.168097	-1.64782	0	0
ENSRNOG00000020715	Ddb1	chr1:233603575-233628839	40.2625	42.5572	46.0522	41.719	43.8703	33.6527	43.395	1.69015	39.3096	2.84216	-1.14497	0	0
ENSRNOG00000020834	-	chr1:233633186-233662475	0	0	0	0	0	0	0	0	0	0		0	0
ENSRNOG00000022121	Pga5	chr1:233666683-233677343	0	0	0	0	0	0	0	0	0	0		0	0
ENSRNOG00000001460	Vps37c	chr1:233687418-233712492	0	0	0	0	0	0	0	0	0	0		0	0
ENSRNOG00000046935	-	chr1:233715533-233735903	0	0	0	0	0	0	0	0	0	0		0	0
ENSRNOG00000046221	-	chr1:233754503-233782663	0	0	0	0	0	0	0	0	0	0		0	0
ENSRNOG00000047279	Pga5	chr1:233787020-233797410	0	0	0	0	0	0	0	0	0	0		0	0
ENSRNOG00000046439	VPS37C	chr1:233824904-233831155	0	0	0	0	0	0	0	0	0	0		0	0
ENSRNOG00000020872	Cd5	chr1:233835585-233856535	0	0	0	0	0	0	0	0	0	0		0	0
ENSRNOG00000020884	Cd6	chr1:233913076-233951758	4.7358	2.52523	1.17072	0.345077	1.35287	0.457401	2.4198	1.16057	1.10924	0.709579	-2.2626	0	0
ENSRNOG00000021644	Slc15a3	chr1:233963401-233978192	0.430469	0.864706	0.89638	0.810034	1.3183	0.904248	0.881716	0.256704	0.859663	0.0273463	-1.06378	0	0
ENSRNOG00000021338	Tmem132a	chr1:233978359-233989649	18.8047	11.6487	12.3048	12.0199	15.9072	8.91642	15.6722	1.88226	10.8617	0.979672	-1.49654	0	0
ENSRNOG00000028017	Tmem109	chr1:233990665-234001285	174.612	167.985	194.135	210.003	141.935	260.011	170.227	15.2455	212.666	26.6305	1.20453	1	0
ENSRNOG00000020897	Prpf19	chr1:234012653-234023693	96.5919	93.3481	84.9646	77.5106	83.7854	79.3157	88.4473	4.09135	83.3915	5.01145	-1.10006	0	0
ENSRNOG00000020907	Zp1	chr1:234032053-234038434	0	0	0	0	0	0	0	0	0	0		0	0
ENSRNOG00000036631	Ptgdr2	chr1:234059093-234060390	0	0	0	0.117114	0	0.141096	0	0	0.08607	0.04364		0	0
ENSRNOG00000020925	Ccdc86	chr1:234061777-234067753	10.304	10.0533	11.044	11.0099	11.3223	11.0508	10.8901	0.304223	10.7047	0.326284	-1.05514	0	0
ENSRNOG00000020932	Ms4a10	chr1:234082490-234095631	0	0	0	0	0	0	0	0	0	0		0	0
ENSRNOG00000026957	Ms4a15	chr1:234099483-234112978	0	0	0	0.10955	0	0	0	0	0.0365167	0.03656		0	0
ENSRNOG00000042330	Ms4a18	chr1:234116991-234133603	0	0	0	0	0	0	0	0	0	0		0	0
ENSRNOG00000020934	-	chr1:234184839-234186066	4.92408	3.45476	2.89264	2.3449	3.02556	2.04345	3.61409	0.656894	2.61437	0.42962	-1.43379	0	0
ENSRNOG00000020939	Ms4a8	chr1:234203004-234216599	0.115505	0	0	0	0	0	0.0385017	0.0385473	0	0		0	0
ENSRNOG00000046782	-	chr1:234235663-234241972	0	0	0	0	0	0	0	0	0	0		0	0
ENSRNOG00000045611	-	chr1:234284962-234303506	0	0	0	0	0	0	0	0	0	0		0	0
ENSRNOG00000050395	Ms4a6bl	chr1:234307342-234321124	0	0	0	0	0	0	0	0	0	0		0	0
ENSRNOG00000033714	Ms4a13	chr1:234430927-234456941	0	0	0	0	0	0	0	0	0	0		0	0
ENSRNOG00000026387	Ms4a12	chr1:234470382-234477761	0	0	0	0	0	0	0	0	0	0		0	0
ENSRNOG00000020945	Ms4a1	chr1:234494129-234506331	0	0	0	0	0	0.217477	0	0	0.0724923	0.0725783		0	0
ENSRNOG00000025857	Ms4a5	chr1:234514845-234522516	0	0	0	0	0	0	0	0	0	0		0	0
ENSRNOG00000025805	Ms4a14	chr1:234536326-234551836	0.0262404	0	0.0803838	0	0	0	0.0355414	0.0236943	0	0		0	0
ENSRNOG00000020953	Ms4a7	chr1:234555659-234570068	0	0.170649	0.477503	0.354087	0.18298	0.779411	0.220161	0.139256	0.434716	0.180513	1.90376	0	0
ENSRNOG00000050024	-	chr1:234660222-234671610	0	0	0	0	0	0	0	0	0	0		0	0
ENSRNOG00000020980	-	chr1:234713786-234964230	2.96184	3.92818	3.66304	4.72966	3.92664	2.31359	3.51717	0.288246	3.65714	0.711345	1.00252	0	0
ENSRNOG00000020997	Ms4a4c	chr1:234714288-234725777	0	0	0.336155	0	0.512208	0	0.282788	0.150428	0	0		0	0
ENSRNOG00000047349	Ms4a6c	chr1:234734822-234744792	0.213307	0.228398	0.31311	0	0.479607	0.879123	0.335341	0.0777657	0.369174	0.263674	1.06143	0	0
ENSRNOG00000042133	-	chr1:234805347-234814194	0	0.227589	0	0	0	0	0	0	0.075863	0.0759529		0	0
ENSRNOG00000030689	Ms4a6bl	chr1:234821271-234833097	0	0	0	0	0	0	0	0	0	0		0	0
ENSRNOG00000036627	Ms4a6b	chr1:234871931-234881646	0.417878	0.225375	1.24874	0.701717	0.951899	0.286649	0.872839	0.243373	0.40458	0.149795	-2.2376	0	0
ENSRNOG00000048960	-	chr1:234979566-234981011	0	0	0	0	0	0	0	0	0	0		0	0
ENSRNOG00000020991	Ms4a6a	chr1:234983314-234993520	1.0879	1.39494	0.954988	0	0.96956	0.600196	1.00415	0.042136	0.665045	0.404467	-1.56603	0	0
ENSRNOG00000020993	Ms4a2	chr1:235019783-235027733	0.247051	0.514856	0.223234	0.274889	0.342987	0.135076	0.271091	0.0366431	0.308274	0.111028	1.0964	0	0
ENSRNOG00000036625	Ms4a3	chr1:235041898-235057983	0	0	0	0	0	0	0	0	0	0		0	0
ENSRNOG00000036624	Plac1l	chr1:235063938-235080272	0	0	0	0	0	0	0	0	0	0		0	0
ENSRNOG00000020998	Oosp1	chr1:235098959-235119405	0	0	0	0	0	0	0	0	0	0		0	0
ENSRNOG00000021001	Gif	chr1:235185899-235200148	0	0	0	0	0	0	0	0	0	0		0	0
ENSRNOG00000047882	-	chr1:23519406-23519595	0	0	0	0	0	0	0	0	0	0		0	0
ENSRNOG00000021005	Mrpl16	chr1:235210617-235215431	71.4584	45.7611	45.0781	55.7465	53.3705	62.6976	56.6357	7.7976	54.7351	4.92106	-1.07319	0	0
ENSRNOG00000021013	Stx3	chr1:235218150-235262711	0.730434	0.318897	0.389165	0.142051	0.68818	0.346221	0.602593	0.107536	0.269056	0.0640665	-2.32292	0	0
ENSRNOG00000049602	Olr318	chr1:235291855-235292812	0	0	0	0	0	0	0	0	0	0		0	0
ENSRNOG00000010220	-	chr1:235292043-235294659	1.20851	1.12918	1.81225	1.17103	0.614345	0.884369	1.2117	0.346219	1.06153	0.0895047	-1.18391	0	0
ENSRNOG00000046620	Olr318	chr1:235328699-235329656	0	0	0	0	0	0	0	0	0	0		0	0
ENSRNOG00000021050	Olr319	chr1:235380203-235381133	0	0	0	0	0	0	0	0	0	0		0	0
ENSRNOG00000021052	Patl1	chr1:235401988-235433951	6.5778	5.64121	6.0033	6.10662	7.77882	4.02952	6.78664	0.523697	5.25912	0.630053	-1.33843	0	0
ENSRNOG00000021057	Osbp	chr1:235460265-235490067	26.3753	23.0742	19.9532	24.3426	27.3053	18.0052	24.5446	2.31408	21.8073	1.9383	-1.16736	0	0
ENSRNOG00000021065	Olr321	chr1:235539044-235539977	0	0	0	0	0	0	0	0	0	0		0	0
ENSRNOG00000021066	-	chr1:235568411-235569343	0	0	0	0	0	0	0	0	0	0		0	0
ENSRNOG00000021069	Olr323	chr1:235587343-235588279	0	0	0	0	0	0	0	0	0	0		0	0
ENSRNOG00000021070	Olr324	chr1:235600404-235601340	0	0	0	0	0	0	0	0	0	0		0	0
ENSRNOG00000021071	Olr325	chr1:235609178-235610123	0	0	0	0	0	0	0	0	0	0		0	0
ENSRNOG00000021072	Olr326	chr1:235620905-235621859	0	0	0	0	0	0	0	0	0	0		0	0
ENSRNOG00000021073	Olr327	chr1:235672960-235673926	0	0	0	0	0	0	0	0	0	0		0	0
ENSRNOG00000048349	-	chr1:235701767-235702614	0	0	0	0	0	0	0	0	0	0		0	0
ENSRNOG00000021083	Olr329	chr1:235743769-235744711	0	0	0	0	0	0	0	0	0	0		0	0
ENSRNOG00000029943	Olr330	chr1:235788664-235789603	0	0	0	0	0	0	0	0	0	0		0	0
ENSRNOG00000021074	Olr337	chr1:235842831-235843788	0	0	0	0	0	0	0	0	0	0		0	0
ENSRNOG00000021084	Mpeg1	chr1:235887050-235889195	1.38606	0.805837	1.18552	0.823548	3.50144	1.49771	2.02434	0.741694	1.04236	0.228	-2.01427	0	0
ENSRNOG00000021086	Dtx4	chr1:235895197-235915304	1.08024	0.78276	2.12294	2.40157	1.59648	2.42158	1.59989	0.301363	1.86864	0.543613	1.12611	0	0
ENSRNOG00000015321	Moxd1	chr1:23604654-23686657	0	0	0.0586153	0	0	0.053238	0.0195384	0.0195616	0.017746	0.017767	-1.14194	0	0
ENSRNOG00000050778	-	chr1:236125568-236130238	0	0	0	0	0.144674	0	0.0482247	0.0482818	0	0		0	0
ENSRNOG00000012067	Fam111a	chr1:236163690-236179257	6.33641	0.185077	6.53725	0.116363	0.248397	0	4.37402	2.06607	0.10048	0.0540782	-45.1496	1	1
ENSRNOG00000005208	-	chr1:236180346-236181361	2.84541	3.93506	4.39629	4.71247	3.43341	4.38966	3.55837	0.452575	4.34573	0.225759	1.17749	0	0
ENSRNOG00000036622	RGD1564894	chr1:236199618-236214857	0	0	0	0	0	0	0	0	0	0		0	0
ENSRNOG00000012142	Glyat	chr1:236219982-236240513	0	0	0	0	0	0	0	0	0	0		0	0
ENSRNOG00000041469	-	chr1:236225660-236225780	0	0	0	0	0	0	0	0	0	0		0	0
ENSRNOG00000046235	Olfr1442	chr1:236258531-236259470	0	0	0	0	0	0	0	0	0	0		0	0
ENSRNOG00000048005	Olr338	chr1:236265690-236266629	0	0	0	0	0	0	0	0	0	0		0	0
ENSRNOG00000050414	RGD1305704	chr1:236363025-236363653	1.66906	2.31588	1.10322	0.543214	2.26798	0.33483	1.68009	0.336681	1.06464	0.62925	-1.63675	0	0
ENSRNOG00000048953	Spink5	chr1:236425416-236500555	0	0	0	0	0	0	0	0	0	0		0	0
ENSRNOG00000046686	-	chr1:236506633-236508672	0	0	0	0	0	0	0	0	0	0		0	0
ENSRNOG00000021078	Olr336	chr1:236572186-236573149	0	0	0	0	0	0	0	0	0	0		0	0
ENSRNOG00000042023	Olr334	chr1:236597408-236598350	0	0	0	0	0	0	0	0	0	0		0	0
ENSRNOG00000024713	-	chr1:236600213-236603422	0.149818	0	0	0	0	0	0.0499393	0.0499985	0	0		0	0
ENSRNOG00000024746	Olr332	chr1:236614912-236615872	0	0	0	0	0	0	0	0	0	0		0	0
ENSRNOG00000030201	Olr331	chr1:236633958-236634905	0	0	0	0	0	0	0	0	0	0		0	0
ENSRNOG00000012387	Glyatl2	chr1:236673076-236706432	0	0	0	0	0	0	0	0	0	0		0	0
ENSRNOG00000012460	Cntf	chr1:236752365-236754389	1.33855	1.8199	0.724122	1.75667	1.92031	1.17356	1.32766	0.345762	1.58338	0.205964	1.14986	0	0
ENSRNOG00000012524	Zfp91	chr1:236755855-236792548	35.608	34.0855	30.4239	31.8248	33.844	29.8497	33.292	1.52357	31.92	1.22515	-1.08176	0	0
ENSRNOG00000012611	Lpxn	chr1:236795797-236827489	1.52175	2.84152	1.51775	1.20415	1.63754	2.39166	1.55901	0.0393269	2.14578	0.488974	1.32703	0	0
ENSRNOG00000012838	Olr339	chr1:236873475-236874435	0	0	0	0	0	0	0	0	0	0		0	0
ENSRNOG00000031648	Olr340	chr1:236904465-236905410	0	0	0	0	0	0	0	0	0	0		0	0
[truncated: 24,407 more rows]
[truncated: 13 more columns]
