# Supplementary material for: RNA Sequencing Reveals a Slow to Fast Muscle Fiber Type Transition after Olanzapine Infusion in Rats
Source: PLoS One. 2015 Apr 20;10(4):e0123966. doi: 10.1371/journal.pone.0123966 (PMC4404103; doi:10.1371/journal.pone.0123966)
Supplement: S2 Table — This table contains the following Excel column headers: A—ENSEMBLE Gene ID; B—Sum of Olanzapine FPKM values for all three animals; C—Sum of Control FPKM values; D—log2 fold change Olanzapine/Control; E—log2 (fold change) Normalized; F—p-value comparing olanzapine to control; G—q-value (method 1 Benjamini et al. 1995); H—q-value (method 2 Storey et al. 2003); I—Signature (p-value < 0.001); J—Normalized fold change; K—p<0.05? True = 1, False = 0; L—p<0.001? True = 1, False = 0. (XLSX) [file pone.0123966.s003.xlsx]

## Sheet: Supptableoutput_score_request_n
GeneNames	value1	value2	log2(Fold_change)	log2(Fold_change) normalized	p-value	q-value(Benjamini et al. 1995)	q-value(Storey et al. 2003)	Signature(p-value < 0.001)	norm FC	p < 0.05	p < 0.001
ENSRNOG00000028841	737.127	162.592	2.18066	2.12799	0	0	0	TRUE	4.37109	1	1
ENSRNOG00000006471	16703.6	5334.78	1.64666	1.59399	0	0	0	TRUE	3.01884	1	1
ENSRNOG00000031685	2133.82	848.069	1.33118	1.27852	0	0	0	TRUE	2.4259	1	1
ENSRNOG00000017645	114909	47123.6	1.28597	1.23331	0	0	0	TRUE	2.35105	1	1
ENSRNOG00000032320	1828.62	767.063	1.25334	1.20067	0	0	0	TRUE	2.29847	1	1
ENSRNOG00000048169	847.482	367.17	1.20673	1.15407	0	0	0	TRUE	2.22541	1	1
ENSRNOG00000032578	4518.95	1960.09	1.20507	1.15241	0	0	0	TRUE	2.22284	1	1
ENSRNOG00000004820	2652.9	1154.57	1.20021	1.14755	0	0	0	TRUE	2.21537	1	1
ENSRNOG00000003597	1262.47	566.048	1.15725	1.10459	0	0	0	TRUE	2.15038	1	1
ENSRNOG00000047138	1282.14	587.989	1.12469	1.07203	0	0	0	TRUE	2.10239	1	1
ENSRNOG00000018184	48558	23816.5	1.02775	0.975087	0	0	0	TRUE	1.96576	1	1
ENSRNOG00000003336	687.492	341.102	1.01114	0.958478	0	0	0	TRUE	1.94326	1	1
ENSRNOG00000013653	605.419	304.83	0.989928	0.937266	0	0	0	TRUE	1.9149	1	1
ENSRNOG00000007541	985.108	501.269	0.974697	0.922034	0	0	0	TRUE	1.89479	1	1
ENSRNOG00000029171	4204.77	2186.9	0.94314	0.890478	0	0	0	TRUE	1.85379	1	1
ENSRNOG00000020276	53923.5	28812.6	0.904215	0.851552	0	0	0	TRUE	1.80444	1	1
ENSRNOG00000049898	8993.58	4934.3	0.866049	0.813386	0	0	0	TRUE	1.75733	1	1
ENSRNOG00000026548	1384.77	762.425	0.860974	0.808311	0	0	0	TRUE	1.75116	1	1
ENSRNOG00000013532	19602.2	10864.3	0.851426	0.798763	0	0	0	TRUE	1.73961	1	1
ENSRNOG00000040122	7280.42	4064.54	0.840929	0.788267	0	0	0	TRUE	1.727	1	1
ENSRNOG00000042419	660.026	370.875	0.83159	0.778927	0	0	0	TRUE	1.71585	1	1
ENSRNOG00000016770	1027.91	581.578	0.821667	0.769004	0	0	0	TRUE	1.70409	1	1
ENSRNOG00000006930	6884.82	3922.17	0.811768	0.759106	0	0	0	TRUE	1.69244	1	1
ENSRNOG00000007999	744.844	430.441	0.791124	0.738462	0	0	0	TRUE	1.6684	1	1
ENSRNOG00000015847	1566.78	946.644	0.726907	0.674244	0	0	0	TRUE	1.59576	1	1
ENSRNOG00000005195	2165.99	1311.7	0.723589	0.670927	0	0	0	TRUE	1.5921	1	1
ENSRNOG00000043114	893.965	545.918	0.711534	0.658872	0	0	0	TRUE	1.57885	1	1
ENSRNOG00000002467	2003.21	1227.92	0.706102	0.653439	0	0	0	TRUE	1.57291	1	1
ENSRNOG00000013262	59517.4	36640.1	0.699888	0.647225	0	0	0	TRUE	1.56615	1	1
ENSRNOG00000015155	43584.9	26888.9	0.696817	0.644154	0	0	0	TRUE	1.56282	1	1
ENSRNOG00000009888	1652.99	1027.02	0.686623	0.63396	0	0	0	TRUE	1.55182	1	1
ENSRNOG00000018289	1307.92	823.994	0.666565	0.613903	0	0	0	TRUE	1.53039	1	1
ENSRNOG00000019578	1184.83	760.748	0.639194	0.586532	0	0	0	TRUE	1.50163	1	1
ENSRNOG00000019459	2569.65	1656.64	0.633309	0.580647	0	0	0	TRUE	1.49552	1	1
ENSRNOG00000019213	1662.08	1094.72	0.60243	0.549767	0	0	0	TRUE	1.46385	1	1
ENSRNOG00000030339	1624.69	1079.88	0.58929	0.536628	0	0	0	TRUE	1.45058	1	1
ENSRNOG00000020332	56535.3	37777.9	0.581609	0.528947	0	0	0	TRUE	1.44288	1	1
ENSRNOG00000019745	9584.44	6439.9	0.573656	0.520993	0	0	0	TRUE	1.43494	1	1
ENSRNOG00000042233	1710.32	1151.49	0.57076	0.518098	0	0	0	TRUE	1.43207	1	1
ENSRNOG00000014078	3185.38	2154.78	0.563924	0.511262	0	0	0	TRUE	1.4253	1	1
ENSRNOG00000024603	1549.21	1067.54	0.537238	0.484576	0	0	0	TRUE	1.39917	1	1
ENSRNOG00000023647	32470.9	22606.1	0.522434	0.469772	0	0	0	TRUE	1.38489	1	1
ENSRNOG00000004078	19267.6	13455	0.518038	0.465376	0	0	0	TRUE	1.38068	1	1
ENSRNOG00000019627	3624.68	2532.22	0.517447	0.464785	0	0	0	TRUE	1.38011	1	1
ENSRNOG00000015277	3721.49	2612.77	0.510299	0.457636	0	0	0	TRUE	1.37329	1	1
ENSRNOG00000046383	15626.7	11155.3	0.486281	0.433619	0	0	0	TRUE	1.35062	1	1
ENSRNOG00000007235	2870.91	2058.92	0.479618	0.426955	0	0	0	TRUE	1.34439	1	1
ENSRNOG00000049105	33957.6	24523.1	0.469595	0.416932	0	0	0	TRUE	1.33509	1	1
ENSRNOG00000033615	48349.9	36049.8	0.423524	0.370862	0	0	0	TRUE	1.29313	1	1
ENSRNOG00000050514	2792.65	2091.21	0.417296	0.364633	0	0	0	TRUE	1.28755	1	1
ENSRNOG00000049912	9726.51	7455.35	0.383646	0.330984	0	0	0	TRUE	1.25787	1	1
ENSRNOG00000030237	4928.44	3845.36	0.358012	0.30535	0	0	0	TRUE	1.23572	1	1
ENSRNOG00000045749	11721.3	9284.05	0.33631	0.283648	0	0	0	TRUE	1.21727	1	1
ENSRNOG00000031333	95640.1	76785.5	0.316781	0.264119	0	0	0	TRUE	1.2009	1	1
ENSRNOG00000021090	11412	9222.06	0.307394	0.254732	0	0	0	TRUE	1.19311	1	1
ENSRNOG00000010830	12819.5	10447.9	0.295128	0.242465	0	0	0	TRUE	1.18301	1	1
ENSRNOG00000016837	74565.2	61817.9	0.270478	0.217815	0	0	0	TRUE	1.16297	1	1
ENSRNOG00000047124	24852.2	21414.2	0.214809	0.162146	0	0	0	TRUE	1.11895	1	1
ENSRNOG00000032112	41906.8	36936.5	0.182136	0.129473	0	0	0	TRUE	1.09389	1	1
ENSRNOG00000040350	99646.3	87960.2	0.179965	0.127303	0	0	0	TRUE	1.09225	1	1
ENSRNOG00000032997	40143.6	35590.6	0.173673	0.12101	0	0	0	TRUE	1.0875	1	1
ENSRNOG00000017786	127668	114392	0.158414	0.105751	0	0	0	TRUE	1.07605	1	1
ENSRNOG00000033932	62361.5	63121.8	-0.0174827	-0.0701453	0	0	0	TRUE	-1.04982	1	1
ENSRNOG00000032274	201700	212272	-0.0737031	-0.126366	0	0	0	TRUE	-1.09154	1	1
ENSRNOG00000030371	48493.3	54041.7	-0.156288	-0.20895	0	0	0	TRUE	-1.15585	1	1
ENSRNOG00000031979	91106.7	104078	-0.192039	-0.244701	0	0	0	TRUE	-1.18485	1	1
ENSRNOG00000017032	4652.59	5318.2	-0.192904	-0.245567	0	0	0	TRUE	-1.18556	1	1
ENSRNOG00000002840	7376.13	8435.89	-0.193676	-0.246339	0	0	0	TRUE	-1.18619	1	1
ENSRNOG00000029145	72556.9	85056.5	-0.229309	-0.281971	0	0	0	TRUE	-1.21586	1	1
ENSRNOG00000030700	91797.6	108606	-0.242571	-0.295234	0	0	0	TRUE	-1.22708	1	1
ENSRNOG00000031766	40468.6	48571	-0.263292	-0.315955	0	0	0	TRUE	-1.24484	1	1
ENSRNOG00000030644	29425	37310.4	-0.342536	-0.395198	0	0	0	TRUE	-1.31512	1	1
ENSRNOG00000029886	7755.6	9879.51	-0.349201	-0.401863	0	0	0	TRUE	-1.32121	1	1
ENSRNOG00000031033	29699	38471	-0.373357	-0.42602	0	0	0	TRUE	-1.34352	1	1
ENSRNOG00000029954	49376.2	64896.2	-0.394318	-0.446981	0	0	0	TRUE	-1.36318	1	1
ENSRNOG00000034234	70258.4	95751.9	-0.44663	-0.499293	0	0	0	TRUE	-1.41352	1	1
ENSRNOG00000029042	10298.2	14129.5	-0.456312	-0.508974	0	0	0	TRUE	-1.42304	1	1
ENSRNOG00000047321	4022.89	5544.31	-0.462777	-0.51544	0	0	0	TRUE	-1.42943	1	1
ENSRNOG00000031667	914.654	1281.82	-0.486892	-0.539555	0	0	0	TRUE	-1.45352	1	1
ENSRNOG00000029971	6586.33	9231.28	-0.487056	-0.539718	0	0	0	TRUE	-1.45369	1	1
ENSRNOG00000011782	965.445	1356.49	-0.490609	-0.543272	0	0	0	TRUE	-1.45727	1	1
ENSRNOG00000045613	2286.85	3284.35	-0.522248	-0.57491	0	0	0	TRUE	-1.48958	1	1
ENSRNOG00000029707	18964.9	27606.7	-0.541682	-0.594345	0	0	0	TRUE	-1.50979	1	1
ENSRNOG00000007628	683.593	997.007	-0.544466	-0.597129	0	0	0	TRUE	-1.5127	1	1
ENSRNOG00000033957	2813.53	4149.41	-0.560527	-0.613189	0	0	0	TRUE	-1.52964	1	1
ENSRNOG00000043201	1051.01	1594.33	-0.601183	-0.653846	0	0	0	TRUE	-1.57336	1	1
ENSRNOG00000011343	3043.1	4641.33	-0.608998	-0.661661	0	0	0	TRUE	-1.5819	1	1
ENSRNOG00000016731	10684.5	16364.6	-0.615065	-0.667727	0	0	0	TRUE	-1.58857	1	1
ENSRNOG00000033545	19737.3	30786.4	-0.641364	-0.694027	0	0	0	TRUE	-1.61779	1	1
ENSRNOG00000049695	2363.78	3734.43	-0.659794	-0.712457	0	0	0	TRUE	-1.63859	1	1
ENSRNOG00000013766	434.432	697.57	-0.683208	-0.73587	0	0	0	TRUE	-1.6654	1	1
ENSRNOG00000023546	878.619	1431.17	-0.703886	-0.756549	0	0	0	TRUE	-1.68944	1	1
ENSRNOG00000036690	510.6	836.649	-0.712429	-0.765092	0	0	0	TRUE	-1.69948	1	1
ENSRNOG00000004583	21577.5	35372	-0.713081	-0.765743	0	0	0	TRUE	-1.70025	1	1
ENSRNOG00000007461	634.383	1075.53	-0.761615	-0.814278	0	0	0	TRUE	-1.75842	1	1
ENSRNOG00000024629	453.878	786.924	-0.79392	-0.846582	0	0	0	TRUE	-1.79824	1	1
ENSRNOG00000012966	662.526	1152.98	-0.799324	-0.851986	0	0	0	TRUE	-1.80498	1	1
ENSRNOG00000009845	734.32	1279.12	-0.800671	-0.853333	0	0	0	TRUE	-1.80667	1	1
ENSRNOG00000015278	644.44	1166.4	-0.855948	-0.908611	0	0	0	TRUE	-1.87724	1	1
ENSRNOG00000016714	409.377	751.328	-0.876013	-0.928675	0	0	0	TRUE	-1.90353	1	1
ENSRNOG00000022099	249.723	465.826	-0.899461	-0.952124	0	0	0	TRUE	-1.93472	1	1
ENSRNOG00000012303	858.729	1617.1	-0.913133	-0.965796	0	0	0	TRUE	-1.95314	1	1
ENSRNOG00000050837	220.747	439.049	-0.991989	-1.04465	0	0	0	TRUE	-2.06287	1	1
ENSRNOG00000026842	239.268	479.455	-1.00277	-1.05543	0	0	0	TRUE	-2.07834	1	1
ENSRNOG00000003897	486.559	975.054	-1.00287	-1.05553	0	0	0	TRUE	-2.07848	1	1
ENSRNOG00000035620	698.472	1415.5	-1.01904	-1.0717	0	0	0	TRUE	-2.10191	1	1
ENSRNOG00000008236	173.001	364.637	-1.07569	-1.12835	0	0	0	TRUE	-2.18608	1	1
ENSRNOG00000005543	1407.25	3074.26	-1.12737	-1.18003	0	0	0	TRUE	-2.26581	1	1
ENSRNOG00000012879	1899.64	4156.82	-1.12975	-1.18241	0	0	0	TRUE	-2.26956	1	1
ENSRNOG00000030238	149.656	328.449	-1.13402	-1.18668	0	0	0	TRUE	-2.27629	1	1
ENSRNOG00000013949	1020.3	2248.84	-1.14019	-1.19285	0	0	0	TRUE	-2.28604	1	1
ENSRNOG00000007281	142.912	316.399	-1.14662	-1.19928	0	0	0	TRUE	-2.29625	1	1
ENSRNOG00000020922	2567.68	5768.18	-1.16765	-1.22031	0	0	0	TRUE	-2.32997	1	1
ENSRNOG00000009864	124.808	285.305	-1.1928	-1.24546	0	0	0	TRUE	-2.37094	1	1
ENSRNOG00000047435	282.833	647.139	-1.19413	-1.24679	0	0	0	TRUE	-2.37312	1	1
ENSRNOG00000012471	123.336	292.06	-1.24367	-1.29633	0	0	0	TRUE	-2.45604	1	1
ENSRNOG00000037645	219.727	525.473	-1.2579	-1.31057	0	0	0	TRUE	-2.48039	1	1
ENSRNOG00000048812	822.179	2019.72	-1.29663	-1.34929	0	0	0	TRUE	-2.54787	1	1
ENSRNOG00000043094	212.57	559.995	-1.39747	-1.45014	0	0	0	TRUE	-2.73234	1	1
ENSRNOG00000010524	2917.99	8010.19	-1.45686	-1.50952	0	0	0	TRUE	-2.84716	1	1
ENSRNOG00000017833	1180.27	3335.57	-1.49882	-1.55148	0	0	0	TRUE	-2.93118	1	1
ENSRNOG00000002934	96.517	311.689	-1.69125	-1.74392	0	0	0	TRUE	-3.34943	1	1
ENSRNOG00000016166	56.868	189.753	-1.73844	-1.7911	0	0	0	TRUE	-3.46078	1	1
ENSRNOG00000029070	456.949	1525.03	-1.73873	-1.7914	0	0	0	TRUE	-3.46149	1	1
ENSRNOG00000012181	153.485	521.548	-1.7647	-1.81736	0	0	0	TRUE	-3.52436	1	1
ENSRNOG00000007516	120.034	431.428	-1.84567	-1.89834	0	0	0	TRUE	-3.72783	1	1
ENSRNOG00000041608	49.241	181.048	-1.87844	-1.9311	0	0	0	TRUE	-3.81346	1	1
ENSRNOG00000000875	1471.48	5737.88	-1.96325	-2.01591	0	0	0	TRUE	-4.04437	1	1
ENSRNOG00000045551	270.555	1083.06	-2.00112	-2.05379	0	0	0	TRUE	-4.15194	1	1
ENSRNOG00000010079	3808.11	15391.8	-2.01502	-2.06768	0	0	0	TRUE	-4.19212	1	1
ENSRNOG00000011591	35.3002	145.2	-2.04029	-2.09296	0	0	0	TRUE	-4.26622	1	1
ENSRNOG00000005690	89.0039	375.717	-2.07771	-2.13037	0	0	0	TRUE	-4.37829	1	1
ENSRNOG00000018943	1456.7	6389.8	-2.13306	-2.18572	0	0	0	TRUE	-4.54955	1	1
ENSRNOG00000029079	505.552	2378.62	-2.23419	-2.28686	0	0	0	TRUE	-4.87992	1	1
ENSRNOG00000008536	108.755	515.34	-2.24444	-2.2971	0	0	0	TRUE	-4.9147	1	1
ENSRNOG00000013000	289.932	1388.54	-2.25978	-2.31245	0	0	0	TRUE	-4.96724	1	1
ENSRNOG00000020955	2125.15	10193.3	-2.26198	-2.31464	0	0	0	TRUE	-4.97481	1	1
ENSRNOG00000028837	194.848	936.83	-2.26544	-2.3181	0	0	0	TRUE	-4.98675	1	1
ENSRNOG00000009047	101.395	501.804	-2.30713	-2.35979	0	0	0	TRUE	-5.13297	1	1
ENSRNOG00000014815	345.288	1714.1	-2.31158	-2.36424	0	0	0	TRUE	-5.14881	1	1
ENSRNOG00000014327	252.114	1258.07	-2.31906	-2.37172	0	0	0	TRUE	-5.17559	1	1
ENSRNOG00000009073	939.897	4786.3	-2.34834	-2.401	0	0	0	TRUE	-5.28169	1	1
ENSRNOG00000030848	7091.73	36801.7	-2.37556	-2.42823	0	0	0	TRUE	-5.38232	1	1
ENSRNOG00000003860	21.8278	117.255	-2.42541	-2.47807	0	0	0	TRUE	-5.57152	1	1
ENSRNOG00000017441	644.08	3658.22	-2.50583	-2.55849	0	0	0	TRUE	-5.89092	1	1
ENSRNOG00000028041	927.391	6062.08	-2.70856	-2.76123	0	0	0	TRUE	-6.77972	1	1
ENSRNOG00000001285	346.128	2378.09	-2.78043	-2.83309	0	0	0	TRUE	-7.12599	1	1
ENSRNOG00000032994	18.3545	126.935	-2.78988	-2.84254	0	0	0	TRUE	-7.17282	1	1
ENSRNOG00000016243	27.5788	194.782	-2.82023	-2.87289	0	0	0	TRUE	-7.3253	1	1
ENSRNOG00000016983	264.386	1959.78	-2.88997	-2.94264	0	0	0	TRUE	-7.68814	1	1
ENSRNOG00000013840	114.397	1026.14	-3.16511	-3.21777	0	0	0	TRUE	-9.30348	1	1
ENSRNOG00000048780	78.3953	783.197	-3.32054	-3.3732	0	0	0	TRUE	-10.3618	1	1
ENSRNOG00000036300	0	60.5024	NA	NA	0	0	0	TRUE	#VALUE!	1	1
ENSRNOG00000044894	0	595.784	NA	NA	0	0	0	TRUE	#VALUE!	1	1
ENSRNOG00000037271	294.966	0	NA	NA	0	0	0	TRUE	#VALUE!	1	1
ENSRNOG00000049077	504.36	0	NA	NA	0	0	0	TRUE	#VALUE!	1	1
ENSRNOG00000035519	0	123.824	NA	NA	0	0	0	TRUE	#VALUE!	1	1
ENSRNOG00000041535	452.867	0	NA	NA	0	0	0	TRUE	#VALUE!	1	1
ENSRNOG00000035479	0	92.4981	NA	NA	0	0	0	TRUE	#VALUE!	1	1
ENSRNOG00000035540	0	210.81	NA	NA	0	0	0	TRUE	#VALUE!	1	1
ENSRNOG00000045638	0	157.004	NA	NA	0	0	0	TRUE	#VALUE!	1	1
ENSRNOG00000036404	0	112.607	NA	NA	0	0	0	TRUE	#VALUE!	1	1
ENSRNOG00000041870	0	335.732	NA	NA	0	0	0	TRUE	#VALUE!	1	1
ENSRNOG00000035467	0	200.666	NA	NA	0	0	0	TRUE	#VALUE!	1	1
ENSRNOG00000035576	0	132.326	NA	NA	0	0	0	TRUE	#VALUE!	1	1
ENSRNOG00000035651	0	114.851	NA	NA	0	0	0	TRUE	#VALUE!	1	1
ENSRNOG00000045162	0	121.359	NA	NA	0	0	0	TRUE	#VALUE!	1	1
ENSRNOG00000045851	500.851	0	NA	NA	0	0	0	TRUE	#VALUE!	1	1
ENSRNOG00000043915	0	103.977	NA	NA	0	0	0	TRUE	#VALUE!	1	1
ENSRNOG00000045739	0	186.799	NA	NA	0	0	0	TRUE	#VALUE!	1	1
ENSRNOG00000036445	167.65	0	NA	NA	0	0	0	TRUE	#VALUE!	1	1
ENSRNOG00000049688	0	147.104	NA	NA	0	0	0	TRUE	#VALUE!	1	1
ENSRNOG00000043596	0	319.51	NA	NA	0	0	0	TRUE	#VALUE!	1	1
ENSRNOG00000049532	205.259	0	NA	NA	0	0	0	TRUE	#VALUE!	1	1
ENSRNOG00000048569	0	65.685	NA	NA	0	0	0	TRUE	#VALUE!	1	1
ENSRNOG00000048931	935.686	0	NA	NA	0	0	0	TRUE	#VALUE!	1	1
ENSRNOG00000048730	303.959	0	NA	NA	0	0	0	TRUE	#VALUE!	1	1
ENSRNOG00000048558	175.866	0	NA	NA	0	0	0	TRUE	#VALUE!	1	1
ENSRNOG00000041744	0	253.915	NA	NA	0	0	0	TRUE	#VALUE!	1	1
ENSRNOG00000035461	0	68.5764	NA	NA	0	0	0	TRUE	#VALUE!	1	1
ENSRNOG00000035636	0	95.6346	NA	NA	0	0	0	TRUE	#VALUE!	1	1
ENSRNOG00000035543	73.0047	0	NA	NA	0	0	0	TRUE	#VALUE!	1	1
ENSRNOG00000035642	0	172.084	NA	NA	0	0	0	TRUE	#VALUE!	1	1
ENSRNOG00000046630	0	145.907	NA	NA	0	0	0	TRUE	#VALUE!	1	1
ENSRNOG00000035484	116.482	0	NA	NA	0	0	0	TRUE	#VALUE!	1	1
ENSRNOG00000049624	0	105.681	NA	NA	0	0	0	TRUE	#VALUE!	1	1
ENSRNOG00000029301	0	683.681	NA	NA	0	0	0	TRUE	#VALUE!	1	1
ENSRNOG00000029677	650.363	0	NA	NA	0	0	0	TRUE	#VALUE!	1	1
ENSRNOG00000031053	8478.03	0	NA	NA	0	0	0	TRUE	#VALUE!	1	1
ENSRNOG00000048494	81.8243	0	NA	NA	0	0	0	TRUE	#VALUE!	1	1
ENSRNOG00000026616	2854.91	2170.25	0.395583	0.34292	1.11e-16	9.65e-15	9.6e-15	TRUE	1.26832	1	1
ENSRNOG00000010800	982.678	1340.61	-0.448097	-0.500759	1.11e-16	9.65e-15	9.6e-15	TRUE	-1.41496	1	1
ENSRNOG00000010633	219.425	415.615	-0.92152	-0.974182	1.11e-16	9.65e-15	9.6e-15	TRUE	-1.96453	1	1
ENSRNOG00000025909	845.567	519.968	0.701496	0.648834	2.22e-16	1.9e-14	1.89e-14	TRUE	1.5679	1	1
ENSRNOG00000018044	1073.14	1437.85	-0.422068	-0.474731	2.22e-16	1.9e-14	1.89e-14	TRUE	-1.38966	1	1
ENSRNOG00000036742	942.223	1290.12	-0.453363	-0.506025	2.22e-16	1.9e-14	1.89e-14	TRUE	-1.42013	1	1
ENSRNOG00000010068	639	363.298	0.814663	0.762001	3.33e-16	2.81e-14	2.81e-14	TRUE	1.69584	1	1
ENSRNOG00000008953	1067.73	694.031	0.621476	0.568814	3.33e-16	2.81e-14	2.81e-14	TRUE	1.4833	1	1
ENSRNOG00000009421	268.582	475.343	-0.823608	-0.87627	4.44e-16	3.72e-14	3.72e-14	TRUE	-1.83562	1	1
ENSRNOG00000019019	1140.53	754.741	0.595653	0.542991	5.55e-16	4.62e-14	4.61e-14	TRUE	1.45699	1	1
ENSRNOG00000003357	453.805	707.795	-0.641259	-0.693922	5.55e-16	4.62e-14	4.61e-14	TRUE	-1.61767	1	1
ENSRNOG00000009155	1834.54	1325.61	0.468765	0.416103	7.77e-16	6.4e-14	6.39e-14	TRUE	1.33432	1	1
ENSRNOG00000047340	7134.96	5973.96	0.256218	0.203555	7.77e-16	6.4e-14	6.39e-14	TRUE	1.15153	1	1
ENSRNOG00000011425	17.6369	98.8366	-2.48645	-2.53911	8.88e-16	7.26e-14	7.26e-14	TRUE	-5.81232	1	1
ENSRNOG00000001148	2907.81	2239.6	0.376692	0.324029	1.11e-15	9.03e-14	9.03e-14	TRUE	1.25182	1	1
ENSRNOG00000041826	1161.97	1525.46	-0.392675	-0.445337	1.55e-15	1.26e-13	1.26e-13	TRUE	-1.36163	1	1
ENSRNOG00000043819	45.7313	0	NA	NA	3.22e-15	2.59e-13	2.59e-13	TRUE	#VALUE!	1	1
ENSRNOG00000050473	501.954	270.161	0.893734	0.841071	3.55e-15	2.85e-13	2.85e-13	TRUE	1.79138	1	1
ENSRNOG00000017206	104.058	241.172	-1.21268	-1.26534	6.66e-15	5.32e-13	5.32e-13	TRUE	-2.40384	1	1
ENSRNOG00000007967	1433.71	1817.9	-0.342524	-0.395186	7.22e-15	5.73e-13	5.73e-13	TRUE	-1.31511	1	1
ENSRNOG00000046316	2681.73	2060.53	0.38015	0.327488	7.55e-15	5.97e-13	5.97e-13	TRUE	1.25483	1	1
ENSRNOG00000033307	1075.24	715.346	0.587947	0.535284	8.22e-15	6.46e-13	6.46e-13	TRUE	1.44923	1	1
ENSRNOG00000002256	688.098	412.531	0.738112	0.685449	8.77e-15	6.87e-13	6.87e-13	TRUE	1.6082	1	1
ENSRNOG00000008103	1703.59	2110.53	-0.309029	-0.361691	1.14e-14	8.91e-13	8.91e-13	TRUE	-1.28493	1	1
ENSRNOG00000009378	1130.26	761.274	0.570164	0.517502	1.19e-14	9.22e-13	9.22e-13	TRUE	1.43147	1	1
ENSRNOG00000047771	43.1603	0	NA	NA	1.29e-14	9.95e-13	9.95e-13	TRUE	#VALUE!	1	1
ENSRNOG00000026293	109.62	246.324	-1.16804	-1.22071	1.52e-14	1.17e-12	1.17e-12	TRUE	-2.33061	1	1
ENSRNOG00000014496	144.315	295.154	-1.03224	-1.0849	2.11e-14	1.61e-12	1.61e-12	TRUE	-2.12123	1	1
ENSRNOG00000028238	780.573	489.001	0.674696	0.622034	4.31e-14	3.28e-12	3.28e-12	TRUE	1.53904	1	1
ENSRNOG00000036382	0	39.5011	NA	NA	4.53e-14	3.43e-12	3.43e-12	TRUE	#VALUE!	1	1
ENSRNOG00000019666	635.554	378.862	0.746342	0.69368	4.96e-14	3.75e-12	3.75e-12	TRUE	1.6174	1	1
ENSRNOG00000047931	1365.21	961.521	0.505736	0.453073	5.64e-14	4.24e-12	4.24e-12	TRUE	1.36895	1	1
ENSRNOG00000017637	235.929	95.5053	1.3047	1.25204	7.54e-14	5.64e-12	5.64e-12	TRUE	2.38177	1	1
ENSRNOG00000023227	1479.39	1846.38	-0.319698	-0.37236	1.16e-13	8.66e-12	8.66e-12	TRUE	-1.29447	1	1
ENSRNOG00000016890	84.8615	203.184	-1.2596	-1.31227	1.25e-13	9.27e-12	9.27e-12	TRUE	-2.48332	1	1
ENSRNOG00000030462	131.758	35.3085	1.8998	1.84714	1.29e-13	9.51e-12	9.51e-12	TRUE	3.59787	1	1
ENSRNOG00000048915	172.948	325.004	-0.910117	-0.96278	2.68e-13	1.97e-11	1.97e-11	TRUE	-1.94906	1	1
ENSRNOG00000036329	238.402	410.062	-0.782444	-0.835107	4.18e-13	3.06e-11	3.06e-11	TRUE	-1.78399	1	1
ENSRNOG00000011849	446.977	667.937	-0.579511	-0.632174	4.23e-13	3.08e-11	3.08e-11	TRUE	-1.5499	1	1
ENSRNOG00000011647	909.046	602.247	0.593998	0.541335	5.48e-13	3.97e-11	3.97e-11	TRUE	1.45532	1	1
ENSRNOG00000043417	43.052	134.577	-1.64428	-1.69695	5.91e-13	4.27e-11	4.27e-11	TRUE	-3.24214	1	1
ENSRNOG00000012840	1186.53	1510.87	-0.348634	-0.401296	6.37e-13	4.58e-11	4.58e-11	TRUE	-1.32069	1	1
ENSRNOG00000018114	302.185	488.743	-0.693645	-0.746308	8.58e-13	6.14e-11	6.14e-11	TRUE	-1.67749	1	1
ENSRNOG00000028884	4292.79	3519.69	0.286469	0.233806	9.28e-13	6.62e-11	6.62e-11	TRUE	1.17593	1	1
ENSRNOG00000018645	1052.99	720.591	0.547238	0.494575	9.37e-13	6.65e-11	6.65e-11	TRUE	1.40891	1	1
ENSRNOG00000020464	991.772	672.501	0.560472	0.50781	1.25e-12	8.83e-11	8.83e-11	TRUE	1.42189	1	1
ENSRNOG00000000405	66.8129	167.292	-1.32417	-1.37683	3.11e-12	2.19e-10	2.19e-10	TRUE	-2.59698	1	1
ENSRNOG00000005975	112.209	29.7714	1.91419	1.86152	3.57e-12	2.5e-10	2.5e-10	TRUE	3.63391	1	1
ENSRNOG00000009884	1812.74	1363.91	0.410427	0.357765	3.59e-12	2.5e-10	2.5e-10	TRUE	1.28144	1	1
ENSRNOG00000010697	146.573	281.803	-0.943067	-0.99573	3.69e-12	2.56e-10	2.56e-10	TRUE	-1.99409	1	1
ENSRNOG00000033916	1121.91	785.264	0.51471	0.462047	4.6e-12	3.18e-10	3.18e-10	TRUE	1.3775	1	1
ENSRNOG00000023385	691.708	439.557	0.654113	0.60145	4.84e-12	3.34e-10	3.34e-10	TRUE	1.51724	1	1
ENSRNOG00000013874	1577.39	1166.53	0.435321	0.382658	5.01e-12	3.44e-10	3.44e-10	TRUE	1.30374	1	1
ENSRNOG00000023150	2072.96	1591.19	0.381585	0.328922	7.2e-12	4.92e-10	4.92e-10	TRUE	1.25607	1	1
ENSRNOG00000009889	2141.32	1652.57	0.373785	0.321122	8.71e-12	5.93e-10	5.93e-10	TRUE	1.2493	1	1
ENSRNOG00000028883	407.876	225.757	0.853358	0.800695	8.9e-12	6.04e-10	6.04e-10	TRUE	1.74194	1	1
ENSRNOG00000046276	6.72201	56.0587	-3.05997	-3.11264	9.73e-12	6.57e-10	6.57e-10	TRUE	-8.64961	1	1
ENSRNOG00000029389	1951.27	1490.15	0.388951	0.336288	1.05e-11	7.07e-10	7.07e-10	TRUE	1.2625	1	1
ENSRNOG00000019974	2587.02	2041.67	0.341544	0.288881	1.1e-11	7.34e-10	7.34e-10	TRUE	1.22169	1	1
ENSRNOG00000012550	2536.26	1999.38	0.34315	0.290488	1.44e-11	9.59e-10	9.59e-10	TRUE	1.22305	1	1
ENSRNOG00000016603	1049.33	733.228	0.517137	0.464475	1.67e-11	1.11e-09	1.11e-09	TRUE	1.37981	1	1
ENSRNOG00000001991	3452.82	2807.11	0.298689	0.246026	1.87e-11	1.24e-09	1.24e-09	TRUE	1.18594	1	1
ENSRNOG00000016961	1535.94	1140.42	0.429557	0.376894	2e-11	1.32e-09	1.32e-09	TRUE	1.29854	1	1
ENSRNOG00000014350	21.0783	87.3877	-2.05167	-2.10433	2.13e-11	1.4e-09	1.4e-09	TRUE	-4.29999	1	1
ENSRNOG00000008949	149.569	277.597	-0.892182	-0.944845	3.85e-11	2.52e-09	2.52e-09	TRUE	-1.92498	1	1
ENSRNOG00000013009	803.454	538.467	0.577357	0.524695	4.44e-11	2.89e-09	2.89e-09	TRUE	1.43863	1	1
ENSRNOG00000027791	2061.26	1597.57	0.367645	0.314983	4.78e-11	3.1e-09	3.1e-09	TRUE	1.244	1	1
ENSRNOG00000007862	629.116	855.456	-0.443368	-0.49603	4.82e-11	3.11e-09	3.11e-09	TRUE	-1.41033	1	1
ENSRNOG00000049972	31.6757	0	NA	NA	4.93e-11	3.18e-09	3.18e-09	TRUE	#VALUE!	1	1
ENSRNOG00000005569	844.455	572.375	0.56106	0.508397	5.35e-11	3.44e-09	3.44e-09	TRUE	1.42247	1	1
ENSRNOG00000019404	570.336	355.958	0.680105	0.627442	6.12e-11	3.91e-09	3.91e-09	TRUE	1.54482	1	1
ENSRNOG00000037428	0.17882	34.8717	-7.60741	-7.66007	9.03e-11	5.75e-09	5.75e-09	TRUE	-202.26	1	1
ENSRNOG00000015233	646.409	870.591	-0.429548	-0.48221	9.82e-11	6.23e-09	6.21e-09	TRUE	-1.39688	1	1
ENSRNOG00000036337	30.0992	0	NA	NA	9.84e-11	6.21e-09	6.21e-09	TRUE	#VALUE!	1	1
ENSRNOG00000013468	296.787	152.238	0.9631	0.910437	1.01e-10	6.38e-09	6.38e-09	TRUE	1.87962	1	1
ENSRNOG00000034254	547.272	756.762	-0.467582	-0.520244	1.07e-10	6.74e-09	6.74e-09	TRUE	-1.4342	1	1
ENSRNOG00000006019	109.309	219.783	-1.00766	-1.06033	1.18e-10	7.35e-09	7.35e-09	TRUE	-2.0854	1	1
ENSRNOG00000000541	662.05	431.269	0.618352	0.56569	1.5e-10	9.32e-09	9.32e-09	TRUE	1.48009	1	1
ENSRNOG00000049513	4.58666	46.6381	-3.34599	-3.39866	1.76e-10	1.09e-08	1.09e-08	TRUE	-10.5462	1	1
ENSRNOG00000003183	100.951	205.997	-1.02896	-1.08163	1.89e-10	1.16e-08	1.16e-08	TRUE	-2.11642	1	1
ENSRNOG00000035591	29.1803	0	NA	NA	1.96e-10	1.21e-08	1.21e-08	TRUE	#VALUE!	1	1
ENSRNOG00000003256	1326.65	979.155	0.438182	0.385519	1.97e-10	1.21e-08	1.21e-08	TRUE	1.30633	1	1
ENSRNOG00000046654	6.86859	51.1704	-2.89722	-2.94989	1.99e-10	1.22e-08	1.22e-08	TRUE	-7.72688	1	1
ENSRNOG00000014224	1403.59	1045.79	0.424524	0.371861	2.24e-10	1.36e-08	1.36e-08	TRUE	1.29402	1	1
ENSRNOG00000013386	917.001	639.19	0.520678	0.468016	2.24e-10	1.36e-08	1.36e-08	TRUE	1.38321	1	1
ENSRNOG00000002390	1016.93	721.466	0.495217	0.442554	2.42e-10	1.46e-08	1.46e-08	TRUE	1.35901	1	1
ENSRNOG00000001979	54.6965	137.461	-1.32951	-1.38217	2.57e-10	1.55e-08	1.55e-08	TRUE	-2.6066	1	1
ENSRNOG00000010805	1148.84	832.066	0.465403	0.41274	2.93e-10	1.76e-08	1.76e-08	TRUE	1.33121	1	1
ENSRNOG00000018795	2288.89	1811.53	0.33744	0.284777	3.18e-10	1.9e-08	1.9e-08	TRUE	1.21822	1	1
ENSRNOG00000026260	1286.52	949.621	0.438045	0.385382	3.44e-10	2.05e-08	2.05e-08	TRUE	1.30621	1	1
ENSRNOG00000045781	28.2348	0	NA	NA	3.92e-10	2.33e-08	2.33e-08	TRUE	#VALUE!	1	1
ENSRNOG00000020298	151.114	271.651	-0.846115	-0.898778	4.34e-10	2.57e-08	2.57e-08	TRUE	-1.86449	1	1
ENSRNOG00000004107	1326.82	985.83	0.428562	0.375899	4.75e-10	2.8e-08	2.8e-08	TRUE	1.29765	1	1
ENSRNOG00000050525	118.065	226.057	-0.937105	-0.989768	5.95e-10	3.49e-08	3.49e-08	TRUE	-1.98587	1	1
ENSRNOG00000021088	1903.9	1482.03	0.361391	0.308728	6.3e-10	3.69e-08	3.69e-08	TRUE	1.23862	1	1
ENSRNOG00000019926	65.9293	151.873	-1.20387	-1.25653	6.8e-10	3.96e-08	3.96e-08	TRUE	-2.38921	1	1
ENSRNOG00000008592	29.6489	94.0506	-1.66546	-1.71812	7.33e-10	4.26e-08	4.26e-08	TRUE	-3.29008	1	1
ENSRNOG00000017127	826.32	571.262	0.532548	0.479885	7.45e-10	4.32e-08	4.32e-08	TRUE	1.39463	1	1
ENSRNOG00000045892	461.606	645.714	-0.484233	-0.536896	7.9e-10	4.56e-08	4.56e-08	TRUE	-1.45085	1	1
ENSRNOG00000021102	2625.31	2116.57	0.310755	0.258092	8.13e-10	4.68e-08	4.68e-08	TRUE	1.1959	1	1
ENSRNOG00000017418	841.382	584.881	0.524618	0.471955	8.54e-10	4.9e-08	4.9e-08	TRUE	1.38699	1	1
ENSRNOG00000005130	535.831	729.489	-0.445108	-0.497771	9.88e-10	5.64e-08	5.64e-08	TRUE	-1.41203	1	1
ENSRNOG00000006783	750.805	972.905	-0.373861	-0.426523	9.9e-10	5.64e-08	5.64e-08	TRUE	-1.34399	1	1
ENSRNOG00000048207	452.588	275.001	0.718761	0.666098	1.07e-09	6.08e-08	6.08e-08	TRUE	1.58678	1	1
ENSRNOG00000046899	1246.27	923.896	0.431815	0.379153	1.08e-09	6.13e-08	6.13e-08	TRUE	1.30058	1	1
ENSRNOG00000031439	455.725	278.704	0.709428	0.656765	1.29e-09	7.26e-08	7.26e-08	TRUE	1.57654	1	1
ENSRNOG00000009297	630.872	416.579	0.598757	0.546095	1.49e-09	8.38e-08	8.38e-08	TRUE	1.46013	1	1
ENSRNOG00000011659	160.397	278.843	-0.797804	-0.850467	1.53e-09	8.59e-08	8.59e-08	TRUE	-1.80308	1	1
ENSRNOG00000015797	26.9098	0	NA	NA	1.56e-09	8.72e-08	8.72e-08	TRUE	#VALUE!	1	1
ENSRNOG00000043192	393.12	232.725	0.756343	0.70368	1.84e-09	1.02e-07	1.02e-07	TRUE	1.62865	1	1
ENSRNOG00000037085	25.1374	85.4373	-1.76503	-1.8177	1.86e-09	1.03e-07	1.03e-07	TRUE	-3.52518	1	1
ENSRNOG00000016478	774.572	535.63	0.532163	0.4795	2.51e-09	1.39e-07	1.39e-07	TRUE	1.39426	1	1
ENSRNOG00000018102	707.17	917.62	-0.37584	-0.428502	2.68e-09	1.47e-07	1.47e-07	TRUE	-1.34584	1	1
ENSRNOG00000049541	148.09	260.077	-0.812469	-0.865131	2.96e-09	1.62e-07	1.62e-07	TRUE	-1.82151	1	1
ENSRNOG00000047832	25.7674	0	NA	NA	3.13e-09	1.71e-07	1.71e-07	TRUE	#VALUE!	1	1
ENSRNOG00000008063	179.338	299.654	-0.740615	-0.793277	3.54e-09	1.93e-07	1.93e-07	TRUE	-1.73301	1	1
ENSRNOG00000008056	398.227	239.249	0.735078	0.682416	4.51e-09	2.45e-07	2.45e-07	TRUE	1.60482	1	1
ENSRNOG00000034246	630.912	422.749	0.577637	0.524975	5.3e-09	2.87e-07	2.87e-07	TRUE	1.43891	1	1
ENSRNOG00000034290	127.113	48.8011	1.38113	1.32847	6.4e-09	3.45e-07	3.45e-07	TRUE	2.51135	1	1
ENSRNOG00000010047	575.226	379.35	0.600601	0.547938	6.65e-09	3.58e-07	3.57e-07	TRUE	1.46199	1	1
ENSRNOG00000021123	1278.77	963.995	0.407659	0.354997	6.66e-09	3.57e-07	3.57e-07	TRUE	1.27898	1	1
ENSRNOG00000011098	351.034	205.508	0.772415	0.719752	7.11e-09	3.8e-07	3.8e-07	TRUE	1.6469	1	1
ENSRNOG00000017945	184.559	85.0379	1.1179	1.06524	7.15e-09	3.81e-07	3.81e-07	TRUE	2.09252	1	1
ENSRNOG00000009364	3438.3	2864.92	0.263203	0.21054	7.18e-09	3.82e-07	3.82e-07	TRUE	1.15712	1	1
ENSRNOG00000011419	97.49	189.609	-0.959698	-1.01236	7.64e-09	4.05e-07	4.05e-07	TRUE	-2.01721	1	1
ENSRNOG00000012582	317.909	180.618	0.815668	0.763005	8.04e-09	4.24e-07	4.24e-07	TRUE	1.69702	1	1
ENSRNOG00000009373	636.782	429.964	0.566584	0.513921	8.26e-09	4.35e-07	4.35e-07	TRUE	1.42793	1	1
ENSRNOG00000017983	596.488	397.647	0.585005	0.532342	8.59e-09	4.51e-07	4.51e-07	TRUE	1.44628	1	1
ENSRNOG00000015036	23.4286	78.5525	-1.74538	-1.79805	9.24e-09	4.83e-07	4.83e-07	TRUE	-3.47749	1	1
ENSRNOG00000007102	14.0677	61.1086	-2.11899	-2.17165	1.16e-08	6.07e-07	6.07e-07	TRUE	-4.50539	1	1
ENSRNOG00000046771	23.7701	0	NA	NA	1.25e-08	6.51e-07	6.51e-07	TRUE	#VALUE!	1	1
ENSRNOG00000014867	276.543	412.666	-0.577468	-0.630131	1.41e-08	7.29e-07	7.29e-07	TRUE	-1.54771	1	1
ENSRNOG00000000321	168.757	76.3528	1.14419	1.09153	1.56e-08	8.04e-07	8.04e-07	TRUE	2.131	1	1
ENSRNOG00000016611	193.37	93.7038	1.04519	0.992523	1.62e-08	8.35e-07	8.35e-07	TRUE	1.98966	1	1
ENSRNOG00000001611	979.993	716.479	0.451847	0.399184	1.63e-08	8.38e-07	8.38e-07	TRUE	1.31876	1	1
ENSRNOG00000018301	169.669	77.672	1.12726	1.0746	1.82e-08	9.29e-07	9.29e-07	TRUE	2.10613	1	1
ENSRNOG00000013331	680.767	873.012	-0.35884	-0.411503	1.91e-08	9.77e-07	9.77e-07	TRUE	-1.33007	1	1
ENSRNOG00000028549	488.988	316.331	0.628364	0.575701	2.61e-08	1.33e-06	1.33e-06	TRUE	1.4904	1	1
ENSRNOG00000001452	7.54129	45.2747	-2.58582	-2.63848	2.63e-08	1.33e-06	1.33e-06	TRUE	-6.22677	1	1
ENSRNOG00000010189	666.503	460.42	0.533661	0.480998	3.03e-08	1.53e-06	1.53e-06	TRUE	1.39571	1	1
ENSRNOG00000037283	473.027	305.227	0.632038	0.579375	3.18e-08	1.6e-06	1.6e-06	TRUE	1.4942	1	1
ENSRNOG00000018220	792.699	993.606	-0.325901	-0.378563	3.19e-08	1.6e-06	1.6e-06	TRUE	-1.30005	1	1
ENSRNOG00000026928	255.273	139.621	0.870524	0.817861	3.55e-08	1.78e-06	1.78e-06	TRUE	1.76279	1	1
ENSRNOG00000042503	2209.61	1788.61	0.304959	0.252296	3.57e-08	1.78e-06	1.78e-06	TRUE	1.1911	1	1
ENSRNOG00000011227	486.583	316.397	0.620951	0.568288	3.74e-08	1.86e-06	1.86e-06	TRUE	1.48276	1	1
ENSRNOG00000018598	26.5032	80.5811	-1.60428	-1.65694	3.77e-08	1.87e-06	1.87e-06	TRUE	-3.15346	1	1
ENSRNOG00000016244	104.915	37.1866	1.49637	1.44371	3.78e-08	1.87e-06	1.87e-06	TRUE	2.72019	1	1
ENSRNOG00000019996	43.2451	107.606	-1.31515	-1.36782	3.91e-08	1.93e-06	1.93e-06	TRUE	-2.58079	1	1
ENSRNOG00000003606	407.295	560.009	-0.459376	-0.512038	3.96e-08	1.95e-06	1.95e-06	TRUE	-1.42606	1	1
ENSRNOG00000004245	322.149	461.81	-0.51957	-0.572232	4.15e-08	2.04e-06	2.04e-06	TRUE	-1.48682	1	1
ENSRNOG00000021174	1512.07	1179.13	0.358805	0.306142	4.27e-08	2.09e-06	2.09e-06	TRUE	1.2364	1	1
ENSRNOG00000049718	0	20.579	NA	NA	4.58e-08	2.24e-06	2.24e-06	TRUE	#VALUE!	1	1
ENSRNOG00000036921	21.6819	0	NA	NA	5.04e-08	2.45e-06	2.45e-06	TRUE	#VALUE!	1	1
ENSRNOG00000020979	809.769	581.111	0.478697	0.426034	5.16e-08	2.5e-06	2.5e-06	TRUE	1.34354	1	1
ENSRNOG00000016220	30.4326	1.58112	4.2666	4.21394	5.28e-08	2.55e-06	2.55e-06	TRUE	18.5577	1	1
ENSRNOG00000003653	556.639	727.71	-0.386622	-0.439284	5.61e-08	2.71e-06	2.71e-06	TRUE	-1.35593	1	1
ENSRNOG00000005781	2.10869	31.5772	-3.90447	-3.95713	6.82e-08	3.28e-06	3.28e-06	TRUE	-15.5316	1	1
ENSRNOG00000016618	1084.44	815.328	0.411495	0.358833	7.21e-08	3.46e-06	3.46e-06	TRUE	1.28239	1	1
ENSRNOG00000021789	358.038	219.977	0.702759	0.650096	7.96e-08	3.8e-06	3.8e-06	TRUE	1.56927	1	1
ENSRNOG00000010420	619.404	427.26	0.535766	0.483104	8.38e-08	4e-06	4e-06	TRUE	1.39775	1	1
ENSRNOG00000035480	78.2217	155.665	-0.992804	-1.04547	8.94e-08	4.25e-06	4.25e-06	TRUE	-2.06403	1	1
ENSRNOG00000041470	0	19.0737	NA	NA	9.55e-08	4.53e-06	4.53e-06	TRUE	#VALUE!	1	1
ENSRNOG00000020595	1185.54	904.551	0.390267	0.337604	1.03e-07	4.87e-06	4.87e-06	TRUE	1.26366	1	1
ENSRNOG00000012249	176.553	281.077	-0.670865	-0.723528	1.08e-07	5.1e-06	5.1e-06	TRUE	-1.65121	1	1
ENSRNOG00000021723	352.547	216.754	0.701756	0.649093	1.22e-07	5.73e-06	5.73e-06	TRUE	1.56818	1	1
ENSRNOG00000020674	459.179	300.762	0.610434	0.557771	1.27e-07	5.94e-06	5.94e-06	TRUE	1.47199	1	1
ENSRNOG00000013090	161.394	76.0988	1.08464	1.03198	1.29e-07	6.03e-06	6.03e-06	TRUE	2.04483	1	1
ENSRNOG00000005387	132.207	57.7272	1.19547	1.14281	1.5e-07	7.01e-06	7.01e-06	TRUE	2.20811	1	1
ENSRNOG00000008015	13.335	54.1807	-2.02256	-2.07523	1.52e-07	7.05e-06	7.05e-06	TRUE	-4.21411	1	1
ENSRNOG00000007316	855.299	1049.2	-0.294794	-0.347457	1.57e-07	7.29e-06	7.29e-06	TRUE	-1.27232	1	1
ENSRNOG00000032443	179.387	283.313	-0.659323	-0.711985	1.6e-07	7.41e-06	7.41e-06	TRUE	-1.63806	1	1
ENSRNOG00000014624	235.211	129.689	0.858902	0.806239	1.66e-07	7.64e-06	7.64e-06	TRUE	1.74865	1	1
ENSRNOG00000000521	108.886	42.6503	1.35219	1.29953	1.76e-07	8.11e-06	8.11e-06	TRUE	2.46149	1	1
ENSRNOG00000023520	717.89	897.724	-0.322509	-0.375172	1.83e-07	8.41e-06	8.41e-06	TRUE	-1.29699	1	1
ENSRNOG00000015588	215.844	326.233	-0.595913	-0.648575	1.95e-07	8.9e-06	8.9e-06	TRUE	-1.56762	1	1
ENSRNOG00000019780	537.27	697.994	-0.377567	-0.43023	2.01e-07	9.17e-06	9.17e-06	TRUE	-1.34745	1	1
ENSRNOG00000013687	20.5182	66.1018	-1.68779	-1.74045	2.05e-07	9.3e-06	9.3e-06	TRUE	-3.34139	1	1
ENSRNOG00000020288	155.122	252.922	-0.70529	-0.757952	2.14e-07	9.7e-06	9.69e-06	TRUE	-1.69109	1	1
ENSRNOG00000046333	23.7482	71.673	-1.59361	-1.64628	2.14e-07	9.69e-06	9.69e-06	TRUE	-3.13025	1	1
ENSRNOG00000021006	385.459	244.451	0.657033	0.604371	2.21e-07	9.97e-06	9.97e-06	TRUE	1.52032	1	1
ENSRNOG00000050113	181.263	284.435	-0.650015	-0.702677	2.23e-07	1e-05	1e-05	TRUE	-1.62752	1	1
ENSRNOG00000010438	272.736	393.966	-0.530564	-0.583227	2.36e-07	1.06e-05	1.06e-05	TRUE	-1.4982	1	1
ENSRNOG00000021526	22.9619	69.9052	-1.60616	-1.65882	2.46e-07	1.1e-05	1.1e-05	TRUE	-3.15758	1	1
ENSRNOG00000018109	61.8265	128.585	-1.05643	-1.10909	2.61e-07	1.16e-05	1.16e-05	TRUE	-2.1571	1	1
ENSRNOG00000012512	230.846	342.914	-0.570916	-0.623579	2.96e-07	1.32e-05	1.32e-05	TRUE	-1.54069	1	1
ENSRNOG00000005512	2949.9	2474.28	0.253654	0.200991	3.22e-07	1.43e-05	1.43e-05	TRUE	1.14949	1	1
ENSRNOG00000016723	523.863	356.161	0.556661	0.503999	3.33e-07	1.48e-05	1.48e-05	TRUE	1.41814	1	1
ENSRNOG00000014272	1080.38	823.973	0.390865	0.338202	3.36e-07	1.48e-05	1.48e-05	TRUE	1.26418	1	1
ENSRNOG00000011329	409.243	265.115	0.626341	0.573678	3.63e-07	1.6e-05	1.6e-05	TRUE	1.48831	1	1
ENSRNOG00000027049	2091.9	1709.75	0.291027	0.238365	3.85e-07	1.69e-05	1.69e-05	TRUE	1.17965	1	1
ENSRNOG00000018117	794.545	975.136	-0.295475	-0.348137	3.93e-07	1.72e-05	1.72e-05	TRUE	-1.27292	1	1
ENSRNOG00000009942	96.4413	36.8233	1.38903	1.33637	3.99e-07	1.74e-05	1.74e-05	TRUE	2.52515	1	1
ENSRNOG00000020251	1281.59	998.711	0.35979	0.307127	4.13e-07	1.8e-05	1.8e-05	TRUE	1.23724	1	1
ENSRNOG00000046002	447.439	296.099	0.59561	0.542947	4.3e-07	1.87e-05	1.87e-05	TRUE	1.45695	1	1
ENSRNOG00000020242	137.787	63.7648	1.11161	1.05895	5.4e-07	2.34e-05	2.34e-05	TRUE	2.08341	1	1
ENSRNOG00000013603	62.8945	127.428	-1.01867	-1.07134	5.72e-07	2.47e-05	2.47e-05	TRUE	-2.10138	1	1
ENSRNOG00000020719	639.623	802.352	-0.327013	-0.379676	6.09e-07	2.63e-05	2.63e-05	TRUE	-1.30105	1	1
ENSRNOG00000038218	1042.63	795.415	0.390446	0.337784	6.13e-07	2.63e-05	2.63e-05	TRUE	1.26381	1	1
ENSRNOG00000003463	91.6135	166.839	-0.864825	-0.917488	6.18e-07	2.65e-05	2.65e-05	TRUE	-1.88882	1	1
ENSRNOG00000008461	1454.35	1153.42	0.334459	0.281796	6.75e-07	2.89e-05	2.89e-05	TRUE	1.21571	1	1
ENSRNOG00000001766	116.416	198.518	-0.769989	-0.822652	6.97e-07	2.98e-05	2.98e-05	TRUE	-1.76865	1	1
ENSRNOG00000017248	127.609	57.7405	1.14407	1.09141	7.39e-07	3.14e-05	3.14e-05	TRUE	2.13082	1	1
ENSRNOG00000019527	16.1535	56.6512	-1.81026	-1.86292	8.22e-07	3.49e-05	3.49e-05	TRUE	-3.63744	1	1
ENSRNOG00000019297	15.3454	54.6016	-1.83114	-1.8838	9.13e-07	3.87e-05	3.87e-05	TRUE	-3.69045	1	1
ENSRNOG00000019390	157.063	248.088	-0.65951	-0.712172	9.75e-07	4.12e-05	4.12e-05	TRUE	-1.63827	1	1
ENSRNOG00000021142	196.2	106.842	0.876838	0.824176	1.03e-06	4.35e-05	4.35e-05	TRUE	1.77052	1	1
ENSRNOG00000005480	2374.34	2628.19	-0.146544	-0.199207	1.05e-06	4.41e-05	4.41e-05	TRUE	-1.14807	1	1
ENSRNOG00000013604	1180.32	919.039	0.36098	0.308317	1.14e-06	4.77e-05	4.77e-05	TRUE	1.23826	1	1
ENSRNOG00000028330	360.977	486.181	-0.429588	-0.48225	1.14e-06	4.77e-05	4.77e-05	TRUE	-1.39692	1	1
ENSRNOG00000008843	308.67	426.425	-0.466227	-0.518889	1.22e-06	5.07e-05	5.07e-05	TRUE	-1.43285	1	1
ENSRNOG00000011901	16.1551	55.1362	-1.77101	-1.82367	1.31e-06	5.45e-05	5.45e-05	TRUE	-3.53981	1	1
ENSRNOG00000027593	1178.58	919.765	0.357712	0.30505	1.4e-06	5.8e-05	5.8e-05	TRUE	1.23546	1	1
ENSRNOG00000005641	102.457	42.1363	1.28188	1.22921	1.41e-06	5.85e-05	5.85e-05	TRUE	2.34439	1	1
ENSRNOG00000000622	319.413	200.024	0.675245	0.622583	1.42e-06	5.87e-05	5.87e-05	TRUE	1.53963	1	1
ENSRNOG00000012443	119.683	199.821	-0.73949	-0.792153	1.43e-06	5.89e-05	5.89e-05	TRUE	-1.73166	1	1
ENSRNOG00000019655	311.62	194.148	0.682628	0.629966	1.5e-06	6.18e-05	6.18e-05	TRUE	1.54753	1	1
ENSRNOG00000047706	89.6295	34.9394	1.35912	1.30646	1.55e-06	6.36e-05	6.36e-05	TRUE	2.47333	1	1
ENSRNOG00000017571	1110.39	861.407	0.366305	0.313642	1.56e-06	6.36e-05	6.36e-05	TRUE	1.24284	1	1
ENSRNOG00000031706	340.035	217.427	0.64515	0.592487	1.63e-06	6.66e-05	6.66e-05	TRUE	1.50784	1	1
ENSRNOG00000017851	527.572	671.437	-0.347884	-0.400547	1.64e-06	6.67e-05	6.67e-05	TRUE	-1.32001	1	1
ENSRNOG00000013552	1.70267	23.2151	-3.76919	-3.82186	1.84e-06	7.47e-05	7.47e-05	TRUE	-14.1414	1	1
ENSRNOG00000039850	506.065	351.868	0.524288	0.471625	1.84e-06	7.47e-05	7.47e-05	TRUE	1.38667	1	1
ENSRNOG00000009068	242.734	142.396	0.769469	0.716807	1.91e-06	7.72e-05	7.72e-05	TRUE	1.64354	1	1
ENSRNOG00000020607	348.2	469.708	-0.431847	-0.48451	1.96e-06	7.91e-05	7.91e-05	TRUE	-1.39911	1	1
ENSRNOG00000005695	1143.57	892.255	0.358015	0.305353	2.08e-06	8.34e-05	8.34e-05	TRUE	1.23572	1	1
ENSRNOG00000003245	998.45	767.396	0.379719	0.327056	2.17e-06	8.69e-05	8.69e-05	TRUE	1.25445	1	1
ENSRNOG00000050347	232.191	135.698	0.774912	0.72225	2.23e-06	8.93e-05	8.93e-05	TRUE	1.64975	1	1
ENSRNOG00000012247	387.683	256.546	0.595657	0.542995	2.42e-06	9.68e-05	9.68e-05	TRUE	1.45699	1	1
ENSRNOG00000007326	21.9454	62.9561	-1.52043	-1.57309	2.52e-06	0.000100382	0.000100382	TRUE	-2.97542	1	1
ENSRNOG00000002730	247.844	351.396	-0.503667	-0.55633	2.57e-06	0.000102032	0.000102032	TRUE	-1.47052	1	1
ENSRNOG00000009686	14.3399	50.8587	-1.82646	-1.87912	2.61e-06	0.000103361	0.000103361	TRUE	-3.6785	1	1
ENSRNOG00000001517	42.1162	94.8094	-1.17065	-1.22332	2.68e-06	0.000106073	0.000106073	TRUE	-2.33483	1	1
ENSRNOG00000019007	763.242	568.852	0.424087	0.371425	2.79e-06	0.000110103	0.000110103	TRUE	1.29363	1	1
ENSRNOG00000016043	34.9267	82.8822	-1.24673	-1.29939	2.88e-06	0.000113327	0.000113327	TRUE	-2.46125	1	1
ENSRNOG00000023162	271.988	166.546	0.707623	0.654961	3.23e-06	0.000126937	0.000126937	TRUE	1.57457	1	1
ENSRNOG00000034258	231.047	331.573	-0.521142	-0.573805	3.25e-06	0.000127277	0.000127277	TRUE	-1.48844	1	1
ENSRNOG00000030639	88.6624	156.604	-0.820725	-0.873387	3.34e-06	0.000130663	0.000130663	TRUE	-1.83196	1	1
ENSRNOG00000004143	448.353	307.879	0.542273	0.489611	3.5e-06	0.000136322	0.000136322	TRUE	1.40407	1	1
ENSRNOG00000001344	326.542	440.337	-0.431341	-0.484004	3.72e-06	0.000144815	0.000144549	TRUE	-1.39862	1	1
ENSRNOG00000007784	477.802	331.43	0.527708	0.475046	3.73e-06	0.000144549	0.000144549	TRUE	1.38996	1	1
ENSRNOG00000049612	0	14.2235	NA	NA	3.83e-06	0.000148321	0.000148321	TRUE	#VALUE!	1	1
ENSRNOG00000016831	123.421	200.664	-0.701195	-0.753857	3.85e-06	0.000148772	0.000148772	TRUE	-1.6863	1	1
ENSRNOG00000050044	1251.61	992.688	0.334368	0.281706	4.05e-06	0.000156081	0.000156081	TRUE	1.21563	1	1
ENSRNOG00000020812	270.245	374.561	-0.470934	-0.523597	5.03e-06	0.00019315	0.00019315	TRUE	-1.43753	1	1
ENSRNOG00000011732	711.181	528.813	0.427459	0.374797	5.05e-06	0.00019373	0.00019373	TRUE	1.29666	1	1
ENSRNOG00000018653	364.039	241.957	0.589342	0.53668	5.07e-06	0.000194044	0.000194044	TRUE	1.45063	1	1
ENSRNOG00000043350	112.765	185.06	-0.71468	-0.767342	5.18e-06	0.000197839	0.000197839	TRUE	-1.70213	1	1
ENSRNOG00000021173	79.9074	30.9415	1.36879	1.31612	5.53e-06	0.000210783	0.000210783	TRUE	2.48996	1	1
ENSRNOG00000024239	462.686	321.994	0.522999	0.470337	5.72e-06	0.000217466	0.000217466	TRUE	1.38543	1	1
ENSRNOG00000016452	55.2363	16.5153	1.74181	1.68915	5.77e-06	0.000218894	0.000218894	TRUE	3.22467	1	1
ENSRNOG00000009614	532.674	379.081	0.490747	0.438084	6.03e-06	0.000227906	0.000227906	TRUE	1.3548	1	1
ENSRNOG00000006939	1361.2	1093.28	0.316215	0.263553	6.49e-06	0.000244942	0.000244942	TRUE	1.20043	1	1
ENSRNOG00000050660	14.1745	0	NA	NA	6.79e-06	0.000255627	0.000255627	TRUE	#VALUE!	1	1
ENSRNOG00000025295	37.1956	84.6881	-1.18703	-1.23969	7.05e-06	0.000264713	0.000264713	TRUE	-2.36148	1	1
ENSRNOG00000021201	648.053	792.144	-0.289651	-0.342313	7.19e-06	0.000269691	0.000269691	TRUE	-1.26779	1	1
ENSRNOG00000021112	63.1766	120.478	-0.931312	-0.983975	7.77e-06	0.000290638	0.000290638	TRUE	-1.97791	1	1
ENSRNOG00000003596	180.514	266.245	-0.560641	-0.613304	8.16e-06	0.000304459	0.000304273	TRUE	-1.52976	1	1
ENSRNOG00000008414	1159.02	918.628	0.335347	0.282684	8.18e-06	0.000304602	0.000304273	TRUE	1.21646	1	1
ENSRNOG00000047374	3296.13	3540.56	-0.103204	-0.155867	8.19e-06	0.000304273	0.000304273	TRUE	-1.11409	1	1
ENSRNOG00000009947	12.0231	44.3806	-1.88412	-1.93678	8.29e-06	0.000307362	0.000307362	TRUE	-3.82851	1	1
ENSRNOG00000021151	222.467	132.358	0.749144	0.696481	8.44e-06	0.000312268	0.000312268	TRUE	1.62055	1	1
ENSRNOG00000038864	175.445	97.339	0.849928	0.797266	8.79e-06	0.000324288	0.000324288	TRUE	1.7378	1	1
ENSRNOG00000033979	928.111	718.326	0.369659	0.316996	8.99e-06	0.00033086	0.00033086	TRUE	1.24573	1	1
ENSRNOG00000005096	158.344	239.248	-0.595441	-0.648103	9.31e-06	0.000342053	0.000342053	TRUE	-1.56711	1	1
ENSRNOG00000016692	114.34	185.346	-0.696899	-0.749562	9.56e-06	0.000350306	0.000350306	TRUE	-1.68128	1	1
ENSRNOG00000038375	140.007	72.0541	0.958344	0.905682	9.67e-06	0.000353707	0.000353707	TRUE	1.87343	1	1
ENSRNOG00000018343	804.221	612.42	0.393071	0.340408	9.85e-06	0.000359412	0.000359412	TRUE	1.26611	1	1
ENSRNOG00000014205	44.3667	93.0066	-1.06786	-1.12052	1.01e-05	0.000369256	0.000369256	TRUE	-2.17425	1	1
ENSRNOG00000017758	285.114	182.854	0.640848	0.588185	1.18e-05	0.000427276	0.000427276	TRUE	1.50335	1	1
ENSRNOG00000001515	185.44	270.231	-0.543241	-0.595903	1.2e-05	0.000436577	0.000436577	TRUE	-1.51142	1	1
ENSRNOG00000014178	43.1771	91.926	-1.09021	-1.14287	1.23e-05	0.000446704	0.000446704	TRUE	-2.2082	1	1
ENSRNOG00000048472	1.59767	20.0902	-3.65245	-3.70511	1.31e-05	0.000473016	0.000473016	TRUE	-13.0422	1	1
ENSRNOG00000004608	426.536	296.688	0.523719	0.471056	1.33e-05	0.000479576	0.000479576	TRUE	1.38612	1	1
ENSRNOG00000048617	184.505	105.151	0.811198	0.758535	1.36e-05	0.00048713	0.00048713	TRUE	1.69177	1	1
ENSRNOG00000013034	110.707	52.3525	1.08042	1.02775	1.38e-05	0.000494114	0.000494114	TRUE	2.03885	1	1
ENSRNOG00000008609	121.853	192.894	-0.662666	-0.715329	1.42e-05	0.000509351	0.000509351	TRUE	-1.64186	1	1
ENSRNOG00000014656	13195.1	12046.6	0.131376	0.0787132	1.46e-05	0.00052285	0.00052285	TRUE	1.05608	1	1
ENSRNOG00000001239	323.739	428.562	-0.404672	-0.457335	1.47e-05	0.000524825	0.000524825	TRUE	-1.373	1	1
ENSRNOG00000011827	402.549	277.016	0.539197	0.486534	1.5e-05	0.000533166	0.000533166	TRUE	1.40107	1	1
ENSRNOG00000014288	42.9559	89.6889	-1.06207	-1.11474	1.5e-05	0.000533592	0.000533592	TRUE	-2.16555	1	1
ENSRNOG00000003724	494.243	353.456	0.48369	0.431027	1.56e-05	0.000552803	0.000552803	TRUE	1.34819	1	1
ENSRNOG00000008934	53.6924	104.69	-0.963331	-1.01599	1.64e-05	0.000580074	0.000579765	TRUE	-2.0223	1	1
ENSRNOG00000021373	775.267	591.326	0.39074	0.338077	1.64e-05	0.000579765	0.000579765	TRUE	1.26407	1	1
ENSRNOG00000050869	99.8352	45.6981	1.12742	1.07475	1.67e-05	0.000587862	0.000587862	TRUE	2.10636	1	1
ENSRNOG00000002886	4.31809	27.6715	-2.67994	-2.7326	1.68e-05	0.000588396	0.000588396	TRUE	-6.64652	1	1
ENSRNOG00000019682	307.028	201.746	0.605827	0.553164	1.7e-05	0.000597494	0.000597494	TRUE	1.4673	1	1
ENSRNOG00000011663	160.846	88.4116	0.863372	0.81071	1.71e-05	0.000598025	0.000598025	TRUE	1.75407	1	1
ENSRNOG00000007392	434.157	304.69	0.510877	0.458214	1.74e-05	0.000606174	0.000605719	TRUE	1.37384	1	1
ENSRNOG00000018505	9.67788	37.1456	-1.94043	-1.99309	1.74e-05	0.000606409	0.000605719	TRUE	-3.98089	1	1
ENSRNOG00000003977	112.471	180.292	-0.680778	-0.73344	1.74e-05	0.000605719	0.000605719	TRUE	-1.6626	1	1
ENSRNOG00000021403	108.144	175.775	-0.700778	-0.75344	1.75e-05	0.000608102	0.000608102	TRUE	-1.68581	1	1
ENSRNOG00000019727	780.105	596.398	0.387393	0.33473	1.8e-05	0.000624605	0.000624605	TRUE	1.26114	1	1
ENSRNOG00000019453	1623.28	1336.27	0.280702	0.22804	1.82e-05	0.00062768	0.00062768	TRUE	1.17124	1	1
ENSRNOG00000007560	1837.44	1528.55	0.265533	0.21287	1.95e-05	0.000671215	0.000671215	TRUE	1.15899	1	1
ENSRNOG00000007607	120.253	189.532	-0.656372	-0.709034	2.14e-05	0.000736544	0.000736544	TRUE	-1.63471	1	1
ENSRNOG00000010668	139.201	212.617	-0.611087	-0.66375	2.22e-05	0.000762963	0.000762963	TRUE	-1.5842	1	1
ENSRNOG00000003063	386.826	266.628	0.536854	0.484191	2.23e-05	0.000764218	0.000764218	TRUE	1.3988	1	1
ENSRNOG00000033564	248.894	156.035	0.673657	0.620994	2.45e-05	0.00083595	0.000834465	TRUE	1.53793	1	1
ENSRNOG00000043098	48.7249	14.5739	1.74128	1.68861	2.45e-05	0.000834465	0.000834465	TRUE	3.22347	1	1
ENSRNOG00000018708	560.867	411.837	0.445585	0.392923	2.46e-05	0.000838772	0.000838554	TRUE	1.31305	1	1
ENSRNOG00000003011	411.679	287.859	0.516159	0.463496	2.47e-05	0.000838554	0.000838554	TRUE	1.37888	1	1
ENSRNOG00000015093	189.256	271.826	-0.522344	-0.575006	2.48e-05	0.000841346	0.000841346	TRUE	-1.48968	1	1
ENSRNOG00000010077	401.273	279.528	0.52159	0.468927	2.56e-05	0.000867863	0.000867863	TRUE	1.38408	1	1
ENSRNOG00000024128	1808.63	1998.62	-0.144104	-0.196767	2.6e-05	0.000878832	0.000878832	TRUE	-1.14613	1	1
ENSRNOG00000012660	39.7291	83.26	-1.06743	-1.12009	2.72e-05	0.00091585	0.00091585	TRUE	-2.17361	1	1
ENSRNOG00000016660	3770.14	3289.34	0.19682	0.144157	2.75e-05	0.000923776	0.000923776	TRUE	1.10508	1	1
ENSRNOG00000008163	432.904	305.225	0.504174	0.451512	2.81e-05	0.000942029	0.000942029	TRUE	1.36747	1	1
ENSRNOG00000020460	1003.61	793.225	0.339398	0.286736	2.85e-05	0.000954004	0.000954004	TRUE	1.21988	1	1
ENSRNOG00000021035	786.6	605.357	0.377844	0.325181	2.96e-05	0.00099025	0.000988513	TRUE	1.25282	1	1
ENSRNOG00000010137	4.43854	26.2713	-2.56533	-2.61799	2.97e-05	0.000989501	0.000988513	TRUE	-6.13895	1	1
ENSRNOG00000024479	4.14002	26.9343	-2.70174	-2.7544	2.97e-05	0.000989501	0.000988513	TRUE	-6.74772	1	1
ENSRNOG00000017716	130.727	68.6154	0.929952	0.877289	3.12e-05	0.00103649	0.00103649	TRUE	1.83692	1	1
ENSRNOG00000007290	727.83	864.157	-0.247692	-0.300355	3.14e-05	0.00104288	0.00104288	TRUE	-1.23145	1	1
ENSRNOG00000014079	36.754	78.3373	-1.0918	-1.14446	3.49e-05	0.00115551	0.00115551	TRUE	-2.21063	1	1
ENSRNOG00000007060	15.6851	46.3664	-1.56369	-1.61635	3.56e-05	0.00117703	0.00117703	TRUE	-3.06598	1	1
ENSRNOG00000045884	1176.67	947.633	0.312307	0.259644	3.59e-05	0.00118472	0.00118472	TRUE	1.19718	1	1
ENSRNOG00000030743	34.5422	75.0756	-1.11998	-1.17265	3.66e-05	0.00120269	0.00120269	TRUE	-2.25425	1	1
ENSRNOG00000008348	734.543	562.071	0.386095	0.333432	3.71e-05	0.00121905	0.00121905	TRUE	1.26001	1	1
ENSRNOG00000015385	1392.75	1562.67	-0.166077	-0.21874	3.79e-05	0.00124303	0.00124303	TRUE	-1.16372	1	1
ENSRNOG00000021079	2362.25	2010.8	0.232394	0.179731	3.81e-05	0.00124474	0.00124474	TRUE	1.13267	1	1
ENSRNOG00000028997	191.24	114.564	0.739235	0.686572	4.13e-05	0.00134727	0.00134727	TRUE	1.60945	1	1
ENSRNOG00000016580	328.305	222.945	0.558349	0.505686	4.16e-05	0.00135559	0.00135559	TRUE	1.4198	1	1
ENSRNOG00000003439	81.8135	35.4631	1.20602	1.15336	4.2e-05	0.00136724	0.00136724	TRUE	2.22431	1	1
ENSRNOG00000029868	22.5025	2.79161	3.01092	2.95826	4.32e-05	0.00140176	0.00140176	TRUE	7.77184	1	1
ENSRNOG00000017446	1125.05	904.121	0.315396	0.262734	4.37e-05	0.0014145	0.0014145	TRUE	1.19975	1	1
ENSRNOG00000009094	131.143	199.67	-0.606474	-0.659136	4.57e-05	0.00147664	0.00147664	TRUE	-1.57914	1	1
ENSRNOG00000049385	23.8202	58.334	-1.29215	-1.34482	4.77e-05	0.00154005	0.00154005	TRUE	-2.53998	1	1
ENSRNOG00000011955	332.808	226.148	0.557424	0.504762	4.86e-05	0.00156414	0.00156414	TRUE	1.41889	1	1
ENSRNOG00000012827	672.126	801.956	-0.254791	-0.307454	4.87e-05	0.00156639	0.00156639	TRUE	-1.23752	1	1
ENSRNOG00000006364	175.555	251.9	-0.520925	-0.573588	4.91e-05	0.0015739	0.0015739	TRUE	-1.48822	1	1
ENSRNOG00000025757	8.14686	33.6701	-2.04715	-2.09982	5.08e-05	0.00162743	0.00162743	TRUE	-4.28655	1	1
ENSRNOG00000028451	2531.35	2168.63	0.223123	0.17046	5.2e-05	0.0016622	0.0016622	TRUE	1.12542	1	1
ENSRNOG00000020748	111.625	174.865	-0.647576	-0.700239	5.3e-05	0.00169029	0.00169029	TRUE	-1.62477	1	1
ENSRNOG00000031855	7.12977	31.7158	-2.15327	-2.20594	5.38e-05	0.00171294	0.00171294	TRUE	-4.61374	1	1
ENSRNOG00000001488	658.05	500.064	0.396084	0.343422	5.68e-05	0.00180456	0.00180456	TRUE	1.26876	1	1
ENSRNOG00000028015	172.477	101.837	0.760148	0.707486	6.2e-05	0.0019667	0.0019667	TRUE	1.63296	1	1
ENSRNOG00000003304	19.9961	51.8856	-1.37561	-1.42828	6.59e-05	0.00208711	0.00208711	TRUE	-2.69125	1	1
ENSRNOG00000008364	82.8337	137.413	-0.730232	-0.782894	6.63e-05	0.0020942	0.0020942	TRUE	-1.72058	1	1
ENSRNOG00000028427	231.749	147.977	0.647193	0.59453	7.1e-05	0.00224005	0.00224005	TRUE	1.50998	1	1
ENSRNOG00000022595	59.9512	22.8463	1.39183	1.33917	7.17e-05	0.00225599	0.00225599	TRUE	2.53005	1	1
ENSRNOG00000031934	13.1116	41.5615	-1.6644	-1.71706	7.46e-05	0.00234197	0.00234197	TRUE	-3.28766	1	1
ENSRNOG00000036677	532.108	395.616	0.427618	0.374956	7.88e-05	0.00247213	0.00247213	TRUE	1.2968	1	1
ENSRNOG00000019181	127.266	191.562	-0.58997	-0.642633	9.03e-05	0.0028259	0.0028259	TRUE	-1.56118	1	1
ENSRNOG00000017122	5.21748	26.6607	-2.35329	-2.40595	9.51e-05	0.00296993	0.00296993	TRUE	-5.29984	1	1
ENSRNOG00000003300	36.0615	75.6473	-1.06883	-1.12149	9.66e-05	0.00301154	0.00301154	TRUE	-2.17572	1	1
ENSRNOG00000050401	496.486	366.288	0.438773	0.386111	9.79e-05	0.00304631	0.00303829	TRUE	1.30687	1	1
ENSRNOG00000019525	150.833	218.168	-0.532493	-0.585155	9.8e-05	0.00304546	0.00303829	TRUE	-1.5002	1	1
ENSRNOG00000007302	11.8459	37.0493	-1.64506	-1.69773	9.81e-05	0.00304239	0.00303829	TRUE	-3.24389	1	1
ENSRNOG00000004005	124.51	187.922	-0.593872	-0.646534	9.82e-05	0.00303829	0.00303829	TRUE	-1.5654	1	1
ENSRNOG00000049550	56.0592	102.087	-0.864783	-0.917445	9.95e-05	0.00307402	0.00307402	TRUE	-1.88877	1	1
ENSRNOG00000016281	77.3155	129.902	-0.74859	-0.801252	0.00010162	0.00313332	0.00313332	TRUE	-1.74261	1	1
ENSRNOG00000018294	93.4756	149.457	-0.677064	-0.729726	0.000102332	0.00314945	0.00314559	TRUE	-1.65832	1	1
ENSRNOG00000004635	39.6992	79.5378	-1.00253	-1.05519	0.000102395	0.00314559	0.00314559	TRUE	-2.078	1	1
ENSRNOG00000020308	707.612	831.232	-0.232293	-0.284955	0.000105559	0.00323681	0.00323681	TRUE	-1.21837	1	1
ENSRNOG00000016589	532.766	397.465	0.422674	0.370012	0.000105978	0.0032437	0.0032437	TRUE	1.29236	1	1
ENSRNOG00000042274	193.188	119.442	0.693696	0.641034	0.000107057	0.00327074	0.00327074	TRUE	1.55945	1	1
ENSRNOG00000010041	216.26	137.582	0.652481	0.599818	0.000109649	0.0033438	0.0033438	TRUE	1.51553	1	1
ENSRNOG00000047434	185.594	113.584	0.708391	0.655728	0.000112076	0.00341157	0.00341157	TRUE	1.57541	1	1
ENSRNOG00000008329	1651.1	1383.65	0.254955	0.202293	0.000112362	0.00341404	0.00341404	TRUE	1.15053	1	1
ENSRNOG00000018859	129.148	71.8813	0.84534	0.792678	0.000117008	0.00354876	0.00354876	TRUE	1.73229	1	1
ENSRNOG00000026875	1136.01	924.07	0.297907	0.245244	0.000120613	0.00365145	0.00365145	TRUE	1.18529	1	1
ENSRNOG00000019529	162.262	231.454	-0.512405	-0.565067	0.000121742	0.00367894	0.00367894	TRUE	-1.47946	1	1
ENSRNOG00000042696	628.327	480.053	0.388322	0.335659	0.00012213	0.003684	0.003684	TRUE	1.26195	1	1
ENSRNOG00000004411	209.158	132.727	0.656137	0.603475	0.000123569	0.00372067	0.00372067	TRUE	1.51937	1	1
ENSRNOG00000010807	5103.28	4550.64	0.165355	0.112693	0.000124659	0.00374674	0.00374674	TRUE	1.08124	1	1
ENSRNOG00000014625	2733.78	2367.56	0.207498	0.154835	0.000131686	0.00395081	0.00395081	TRUE	1.11329	1	1
ENSRNOG00000009538	153.535	220.1	-0.519587	-0.57225	0.000132506	0.00396828	0.00396828	TRUE	-1.48684	1	1
ENSRNOG00000022619	2108.25	1798.98	0.228861	0.176199	0.000132757	0.00396866	0.00396866	TRUE	1.1299	1	1
ENSRNOG00000010408	275.281	185.831	0.56691	0.514248	0.000139145	0.00415218	0.00415218	TRUE	1.42825	1	1
ENSRNOG00000016952	3687.25	3244.74	0.184442	0.131779	0.00014284	0.00425484	0.00425484	TRUE	1.09564	1	1
ENSRNOG00000015461	83.6309	135.855	-0.699963	-0.752625	0.000149426	0.00444308	0.00444308	TRUE	-1.68486	1	1
ENSRNOG00000024853	6.45727	27.8211	-2.10719	-2.15985	0.000158339	0.00469974	0.00469974	TRUE	-4.46868	1	1
ENSRNOG00000004287	0	9.54131	NA	NA	0.000161659	0.00478975	0.00478975	TRUE	#VALUE!	1	1
ENSRNOG00000028356	5252.47	4695.92	0.161588	0.108926	0.000165946	0.00490806	0.00490806	TRUE	1.07842	1	1
ENSRNOG00000004610	38.4489	76.1596	-0.986084	-1.03875	0.000172716	0.00509926	0.00509926	TRUE	-2.05444	1	1
ENSRNOG00000021267	162.911	97.653	0.738348	0.685685	0.000175793	0.00518094	0.00518055	TRUE	1.60847	1	1
ENSRNOG00000020164	94.2081	47.7344	0.980822	0.928159	0.000176091	0.00518055	0.00518055	TRUE	1.90285	1	1
ENSRNOG00000047276	319.125	222.632	0.519464	0.466802	0.000176953	0.00519675	0.00519675	TRUE	1.38204	1	1
ENSRNOG00000009715	331.615	232.689	0.511104	0.458442	0.000181728	0.00532759	0.00532759	TRUE	1.37406	1	1
ENSRNOG00000026700	342.909	432.669	-0.33544	-0.388102	0.000182283	0.0053345	0.0053345	TRUE	-1.30867	1	1
ENSRNOG00000011912	2799.07	2433.31	0.202027	0.149365	0.00018304	0.00534726	0.00534726	TRUE	1.10908	1	1
ENSRNOG00000047853	538.315	406.85	0.403954	0.351291	0.000185203	0.00540101	0.00540101	TRUE	1.2757	1	1
ENSRNOG00000001852	112.356	60.8189	0.885486	0.832823	0.000188736	0.00549442	0.00549442	TRUE	1.78117	1	1
ENSRNOG00000012067	0.30144	13.1221	-5.44398	-5.49664	0.000190145	0.00552579	0.00552579	TRUE	-45.1496	1	1
ENSRNOG00000021206	366.705	458.008	-0.320752	-0.373414	0.000192625	0.00558814	0.0055832	TRUE	-1.29541	1	1
ENSRNOG00000010239	850.845	976.655	-0.198953	-0.251615	0.00019279	0.0055832	0.0055832	TRUE	-1.19054	1	1
ENSRNOG00000004461	43.0347	14.168	1.60286	1.5502	0.000197659	0.0057143	0.0057143	TRUE	2.92858	1	1
ENSRNOG00000040108	72.0766	120.687	-0.743666	-0.796329	0.000201473	0.00581447	0.00581447	TRUE	-1.73668	1	1
ENSRNOG00000000064	8457.53	7691.08	0.13705	0.0843876	0.000207327	0.00597309	0.00597309	TRUE	1.06024	1	1
ENSRNOG00000000938	302.189	209.619	0.527677	0.475015	0.000211132	0.00607222	0.00607222	TRUE	1.38993	1	1
ENSRNOG00000036833	19.961	48.2808	-1.27427	-1.32693	0.000219437	0.00630023	0.00630023	TRUE	-2.50868	1	1
ENSRNOG00000010989	113.508	170.896	-0.590321	-0.642983	0.000219907	0.00630287	0.00630287	TRUE	-1.56156	1	1
ENSRNOG00000031579	416.717	304.016	0.45492	0.402258	0.000226611	0.00648386	0.00648386	TRUE	1.32157	1	1
ENSRNOG00000033844	30.7133	64.7755	-1.07659	-1.12925	0.000228603	0.00652968	0.00652968	TRUE	-2.18745	1	1
ENSRNOG00000014406	141.803	82.4219	0.782784	0.730122	0.00022925	0.00653694	0.00653694	TRUE	1.65878	1	1
ENSRNOG00000011997	9.18141	0	NA	NA	0.000238405	0.00678642	0.00678642	TRUE	#VALUE!	1	1
ENSRNOG00000019504	137.568	198.155	-0.526484	-0.579147	0.000246108	0.00699374	0.00699374	TRUE	-1.49397	1	1
ENSRNOG00000016945	54.8894	21.3025	1.36551	1.31285	0.000247342	0.00701687	0.00701687	TRUE	2.48431	1	1
ENSRNOG00000042653	408.506	298.262	0.453779	0.401116	0.000254278	0.00720138	0.00720138	TRUE	1.32053	1	1
ENSRNOG00000043004	36.3767	72.615	-0.997253	-1.04992	0.000258085	0.00729679	0.00729679	TRUE	-2.07041	1	1
ENSRNOG00000007769	415.247	304.961	0.445345	0.392682	0.000259079	0.00731252	0.00731252	TRUE	1.31283	1	1
ENSRNOG00000019009	44.5728	15.7924	1.49694	1.44427	0.000262375	0.00739303	0.00739303	TRUE	2.72126	1	1
ENSRNOG00000020138	3.69013	20.5745	-2.47912	-2.53178	0.000265018	0.00745491	0.00745491	TRUE	-5.78285	1	1
ENSRNOG00000029133	1606.95	1756.26	-0.128183	-0.180846	0.000267296	0.00750635	0.00750635	TRUE	-1.13355	1	1
ENSRNOG00000011821	206.592	133.419	0.630818	0.578156	0.000280242	0.00785668	0.00785668	TRUE	1.49294	1	1
ENSRNOG00000003809	66.3518	29.77	1.15628	1.10361	0.000286146	0.00800871	0.00800871	TRUE	2.14892	1	1
ENSRNOG00000037194	78.7254	126.82	-0.687887	-0.740549	0.000293927	0.00821272	0.00821272	TRUE	-1.67081	1	1
ENSRNOG00000009521	592.718	456.038	0.378192	0.325529	0.000303258	0.00845928	0.00845928	TRUE	1.25312	1	1
ENSRNOG00000010960	67.6829	112.236	-0.729676	-0.782339	0.000310001	0.00863293	0.00863293	TRUE	-1.71992	1	1
ENSRNOG00000048237	127.343	185.683	-0.544116	-0.596779	0.000312004	0.00867424	0.00867424	TRUE	-1.51234	1	1
ENSRNOG00000020233	531.607	404.595	0.393883	0.34122	0.00032116	0.00891393	0.00891393	TRUE	1.26683	1	1
ENSRNOG00000006997	112.048	167.514	-0.580162	-0.632824	0.000322288	0.00893036	0.00891666	TRUE	-1.5506	1	1
ENSRNOG00000001480	9.79228	31.4079	-1.68141	-1.73408	0.000322328	0.00891666	0.00891666	TRUE	-3.32666	1	1
ENSRNOG00000010350	21.3832	50.5241	-1.2405	-1.29316	0.000323808	0.00894277	0.00894277	TRUE	-2.45064	1	1
ENSRNOG00000050720	44.8348	82.2372	-0.875171	-0.927834	0.000331607	0.00914304	0.00914304	TRUE	-1.90242	1	1
ENSRNOG00000021132	130.696	75.1487	0.798392	0.745729	0.000337155	0.00928065	0.00928065	TRUE	1.67682	1	1
ENSRNOG00000001733	358.11	258.287	0.471429	0.418767	0.000345114	0.00948411	0.00948411	TRUE	1.33678	1	1
ENSRNOG00000002671	787.272	627.023	0.328344	0.275681	0.00035621	0.00977294	0.00977294	TRUE	1.21057	1	1
ENSRNOG00000046763	2151.19	2308.1	-0.101571	-0.154234	0.000357243	0.00978519	0.00978519	TRUE	-1.11283	1	1
ENSRNOG00000017481	680.753	790.851	-0.216274	-0.268937	0.000359176	0.00982198	0.00982198	TRUE	-1.20492	1	1
ENSRNOG00000020941	871.689	701.498	0.313375	0.260712	0.000362636	0.00990039	0.00990039	TRUE	1.19807	1	1
ENSRNOG00000023473	42.2426	79.6577	-0.915115	-0.967778	0.000366456	0.00998832	0.00998832	TRUE	-1.95583	1	1
ENSRNOG00000003542	986.977	803.054	0.297519	0.244857	0.000376031	0.0102326	0.0102326	TRUE	1.18498	1	1
ENSRNOG00000017510	220.631	291.075	-0.399752	-0.452415	0.000381494	0.0103643	0.0103476	TRUE	-1.36833	1	1
ENSRNOG00000006197	87.4761	136.183	-0.638585	-0.691247	0.000381498	0.0103476	0.0103476	TRUE	-1.61468	1	1
ENSRNOG00000032484	144.048	86.0875	0.74267	0.690007	0.000382653	0.0103621	0.0103621	TRUE	1.61329	1	1
ENSRNOG00000020624	52.7234	92.1539	-0.805602	-0.858264	0.000383884	0.0103786	0.0103786	TRUE	-1.81286	1	1
ENSRNOG00000007605	203.528	132.02	0.624472	0.57181	0.00038747	0.0104586	0.0104586	TRUE	1.48639	1	1
ENSRNOG00000016896	270.714	186.57	0.537055	0.484392	0.000389903	0.0105072	0.0105072	TRUE	1.399	1	1
ENSRNOG00000007495	872.562	991.674	-0.184608	-0.237271	0.000393399	0.0105843	0.0105843	TRUE	-1.17876	1	1
ENSRNOG00000043225	105.4	57.2586	0.880304	0.827641	0.000394293	0.0105913	0.0105913	TRUE	1.77478	1	1
ENSRNOG00000001222	234.405	157.488	0.573765	0.521103	0.000405925	0.0108862	0.010884	TRUE	1.43505	1	1
ENSRNOG00000008569	2097.6	1805.48	0.216355	0.163693	0.000406495	0.010884	0.010884	TRUE	1.12015	1	1
ENSRNOG00000012985	717.767	567.061	0.340012	0.287349	0.000409376	0.0109436	0.0109436	TRUE	1.2204	1	1
ENSRNOG00000031299	176.756	111.247	0.667993	0.61533	0.000413814	0.0110445	0.0110445	TRUE	1.53191	1	1
ENSRNOG00000008116	60.8221	102.431	-0.751979	-0.804642	0.000414731	0.0110513	0.0110513	TRUE	-1.74671	1	1
ENSRNOG00000027694	317.931	225.633	0.494739	0.442077	0.000416479	0.0110802	0.0110802	TRUE	1.35856	1	1
ENSRNOG00000011263	117.098	66.2021	0.822771	0.770109	0.000419528	0.0111435	0.0111198	TRUE	1.7054	1	1
ENSRNOG00000020112	300.879	211.007	0.511888	0.459225	0.000419998	0.0111383	0.0111198	TRUE	1.3748	1	1
ENSRNOG00000005061	276.097	353.62	-0.357023	-0.409685	0.000420105	0.0111235	0.0111198	TRUE	-1.3284	1	1
ENSRNOG00000001177	233.255	305.747	-0.390432	-0.443094	0.000420969	0.0111287	0.0111198	TRUE	-1.35952	1	1
ENSRNOG00000001420	649.738	508.894	0.352493	0.29983	0.0004213	0.0111198	0.0111198	TRUE	1.231	1	1
ENSRNOG00000012406	64.2429	107.41	-0.741521	-0.794183	0.000422949	0.0111457	0.0111457	TRUE	-1.7341	1	1
ENSRNOG00000012609	809.989	924.995	-0.191543	-0.244206	0.000428449	0.0112728	0.0112728	TRUE	-1.18444	1	1
ENSRNOG00000001440	2521.88	2680.67	-0.0880912	-0.140754	0.000430072	0.0112977	0.0112977	TRUE	-1.10248	1	1
ENSRNOG00000000610	1346.08	1126.72	0.256625	0.203962	0.000433321	0.0113651	0.0113651	TRUE	1.15186	1	1
ENSRNOG00000003330	6.05218	25.2604	-2.06135	-2.11401	0.000441807	0.0115695	0.0115695	TRUE	-4.32894	1	1
ENSRNOG00000018630	700.825	553.363	0.340828	0.288165	0.000450537	0.0117796	0.0117796	TRUE	1.22109	1	1
ENSRNOG00000016356	712.334	821.947	-0.206492	-0.259154	0.000468579	0.0122322	0.0122284	TRUE	-1.19678	1	1
ENSRNOG00000001736	5.24666	23.9877	-2.19283	-2.24549	0.000469835	0.0122458	0.0122284	TRUE	-4.74198	1	1
ENSRNOG00000004449	192.466	258.621	-0.426236	-0.478898	0.000469901	0.0122284	0.0122284	TRUE	-1.39368	1	1
ENSRNOG00000049560	1111.85	917.649	0.276943	0.22428	0.000487516	0.0126671	0.0126671	TRUE	1.16819	1	1
ENSRNOG00000004322	45.6611	82.7589	-0.857949	-0.910612	0.000489169	0.0126903	0.0126875	TRUE	-1.87984	1	1
ENSRNOG00000045741	8.84769	0	NA	NA	0.000490584	0.0126973	0.0126875	TRUE	#VALUE!	1	1
ENSRNOG00000050771	8.34915	0	NA	NA	0.000490584	0.0126973	0.0126875	TRUE	#VALUE!	1	1
ENSRNOG00000039500	32.6304	9.76224	1.74093	1.68827	0.000492619	0.0127204	0.0127204	TRUE	3.2227	1	1
ENSRNOG00000027149	699.64	553.986	0.336763	0.284101	0.00049743	0.0128248	0.0128248	TRUE	1.21765	1	1
ENSRNOG00000026605	140.695	84.6303	0.733325	0.680662	0.000517142	0.0133124	0.0133124	TRUE	1.60288	1	1
ENSRNOG00000002828	190.697	255.345	-0.421167	-0.47383	0.000529985	0.013622	0.013622	TRUE	-1.38879	1	1
ENSRNOG00000015904	34.6105	67.3449	-0.960359	-1.01302	0.000531871	0.0136495	0.0136495	TRUE	-2.01813	1	1
ENSRNOG00000020075	804.519	646.697	0.315037	0.262374	0.0005485	0.0140546	0.0140546	TRUE	1.19945	1	1
ENSRNOG00000010107	20.4963	47.5923	-1.21537	-1.26803	0.000573088	0.0146621	0.0146621	TRUE	-2.40832	1	1
ENSRNOG00000050353	117.767	67.1095	0.811345	0.758683	0.000578347	0.014774	0.014774	TRUE	1.69194	1	1
ENSRNOG00000016950	8.26362	28.9	-1.80622	-1.85889	0.000586433	0.0149576	0.0149498	TRUE	-3.62728	1	1
ENSRNOG00000003747	164.799	103.131	0.676229	0.623566	0.000587021	0.0149498	0.0149498	TRUE	1.54068	1	1
ENSRNOG00000028108	74.412	36.1495	1.04156	0.988899	0.000591495	0.0150407	0.0150289	TRUE	1.98467	1	1
ENSRNOG00000030024	54.4585	93.0395	-0.772686	-0.825349	0.000591931	0.0150289	0.0150289	TRUE	-1.77196	1	1
ENSRNOG00000033415	12.7504	0.956364	3.73684	3.68417	0.000601986	0.015261	0.015261	TRUE	12.8543	1	1
ENSRNOG00000001049	3422.04	3029.69	0.175689	0.123026	0.000607435	0.0153758	0.0153758	TRUE	1.08902	1	1
ENSRNOG00000022790	212.897	279.78	-0.394134	-0.446796	0.000610515	0.0154303	0.0154303	TRUE	-1.36301	1	1
ENSRNOG00000003975	561.579	435.136	0.368023	0.31536	0.000630604	0.0159139	0.0159139	TRUE	1.24432	1	1
ENSRNOG00000037249	199.185	131.791	0.595856	0.543194	0.000640253	0.016133	0.016133	TRUE	1.45719	1	1
ENSRNOG00000010306	78.3428	39.0309	1.00518	0.952521	0.000646607	0.0162563	0.016244	TRUE	1.93525	1	1
ENSRNOG00000010934	78.5561	39.778	0.981752	0.929089	0.000646607	0.0162563	0.016244	TRUE	1.90407	1	1
ENSRNOG00000019622	59.1718	99.59	-0.751091	-0.803754	0.000652366	0.0163641	0.0163641	TRUE	-1.74564	1	1
ENSRNOG00000016866	7.93525	26.178	-1.72201	-1.77467	0.000660437	0.0165417	0.0165417	TRUE	-3.4216	1	1
ENSRNOG00000016588	36.0786	69.1627	-0.93885	-0.991512	0.000664635	0.0166218	0.0166218	TRUE	-1.98827	1	1
ENSRNOG00000026921	140.888	85.7828	0.71579	0.663128	0.000685749	0.0171242	0.0171242	TRUE	1.58351	1	1
ENSRNOG00000030478	2721.98	2872.62	-0.0777066	-0.130369	0.000714401	0.017813	0.017813	TRUE	-1.09457	1	1
ENSRNOG00000042022	106.036	156.999	-0.566197	-0.618859	0.000718709	0.0178937	0.0178937	TRUE	-1.53566	1	1
ENSRNOG00000005108	26.9013	55.2234	-1.0376	-1.09026	0.00072046	0.0179106	0.0179106	TRUE	-2.12913	1	1
ENSRNOG00000001592	77.1255	121.518	-0.655888	-0.70855	0.000721747	0.0179159	0.0179159	TRUE	-1.63416	1	1
ENSRNOG00000021437	43.7126	78.2404	-0.839865	-0.892527	0.000727797	0.0180392	0.0180392	TRUE	-1.85643	1	1
ENSRNOG00000013586	6.60619	24.3737	-1.88343	-1.9361	0.000731061	0.0180932	0.0180932	TRUE	-3.82668	1	1
ENSRNOG00000048342	289.24	205.678	0.491881	0.439219	0.000736992	0.018213	0.018213	TRUE	1.35587	1	1
ENSRNOG00000016727	821.932	664.036	0.307758	0.255095	0.000745756	0.0184023	0.0184023	TRUE	1.19341	1	1
ENSRNOG00000019028	113.532	164.23	-0.532617	-0.58528	0.000762732	0.0187934	0.0187934	TRUE	-1.50033	1	1
ENSRNOG00000000376	83.94	43.9761	0.932638	0.879976	0.000777431	0.0191273	0.0191273	TRUE	1.84034	1	1
ENSRNOG00000037402	677.47	538.366	0.33157	0.278907	0.000799636	0.0196447	0.0196447	TRUE	1.21328	1	1
ENSRNOG00000008477	328.623	238.001	0.465466	0.412803	0.000807129	0.0197996	0.0197996	TRUE	1.33127	1	1
ENSRNOG00000002459	220.753	149.239	0.564806	0.512143	0.00081637	0.0199969	0.0199969	TRUE	1.42617	1	1
ENSRNOG00000004645	3.20952	18.1179	-2.49699	-2.54965	0.000824044	0.0201552	0.0201552	TRUE	-5.85492	1	1
ENSRNOG00000033787	20.6154	46.5984	-1.17656	-1.22922	0.000831075	0.0202975	0.0202975	TRUE	-2.3444	1	1
ENSRNOG00000006992	682.453	543.692	0.32794	0.275278	0.000856242	0.0208815	0.0208815	TRUE	1.21023	1	1
ENSRNOG00000030869	162.843	103.718	0.650819	0.598157	0.000872196	0.0212396	0.0212396	TRUE	1.51378	1	1
ENSRNOG00000019342	95.7571	52.1168	0.877631	0.824968	0.000878467	0.0213611	0.0213611	TRUE	1.7715	1	1
ENSRNOG00000019106	123.852	73.4365	0.75405	0.701388	0.000908762	0.0220495	0.0220335	TRUE	1.62607	1	1
ENSRNOG00000014387	123.337	73.5438	0.745924	0.693262	0.000908762	0.0220495	0.0220335	TRUE	1.61694	1	1
ENSRNOG00000015273	130.571	183.355	-0.489803	-0.542465	0.000911311	0.0220633	0.0220633	TRUE	-1.45646	1	1
ENSRNOG00000000895	96.14	53.6172	0.842441	0.789778	0.0009633	0.0232881	0.0232881	TRUE	1.72881	1	1
ENSRNOG00000017447	219.11	149.121	0.555171	0.502508	0.000966102	0.0233221	0.0233221	TRUE	1.41667	1	1
ENSRNOG00000018566	380.343	283.591	0.423491	0.370828	0.000971983	0.0234301	0.0234301	TRUE	1.29309	1	1
ENSRNOG00000005719	137.08	84.9026	0.691135	0.638473	0.000984027	0.0236862	0.0236862	TRUE	1.55668	1	1
ENSRNOG00000003896	19.2345	44.733	-1.21764	-1.27031	0.00101394	0.0243711	0.0243134	FALSE	-2.41213	1	0
ENSRNOG00000048877	7.16813	0	NA	NA	0.00101446	0.0243309	0.0243134	FALSE	#VALUE!	1	0
ENSRNOG00000014211	7.50836	0	NA	NA	0.00101446	0.0243309	0.0243134	FALSE	#VALUE!	1	0
ENSRNOG00000019568	62.9807	101.974	-0.695225	-0.747888	0.00102349	0.0244949	0.0244652	FALSE	-1.67933	1	0
ENSRNOG00000025473	14.1016	1.98172	2.83103	2.77837	0.00102438	0.024481	0.0244652	FALSE	6.86077	1	0
ENSRNOG00000005053	94.4692	140.975	-0.577525	-0.630188	0.00102519	0.0244652	0.0244652	FALSE	-1.54777	1	0
ENSRNOG00000006532	75.5965	117.768	-0.639553	-0.692215	0.00103553	0.0246768	0.0246768	FALSE	-1.61576	1	0
ENSRNOG00000038024	200.892	262.904	-0.388119	-0.440781	0.0010558	0.0251238	0.0251097	FALSE	-1.35734	1	0
ENSRNOG00000016678	44.337	78.7863	-0.829433	-0.882095	0.00105671	0.0251097	0.0251097	FALSE	-1.84305	1	0
ENSRNOG00000043436	29.7828	58.7815	-0.980883	-1.03355	0.00106419	0.0252514	0.0252514	FALSE	-2.04705	1	0
ENSRNOG00000018087	483.396	372.513	0.375915	0.323252	0.00110012	0.0260669	0.0260669	FALSE	1.25115	1	0
ENSRNOG00000032951	1079.51	898.99	0.263993	0.21133	0.0011129	0.0263324	0.0263324	FALSE	1.15776	1	0
ENSRNOG00000018997	1.97397	13.1454	-2.73539	-2.78805	0.00115098	0.0271947	0.0271947	FALSE	-6.90695	1	0
ENSRNOG00000013479	87.2836	131.132	-0.587237	-0.6399	0.00116879	0.0275765	0.0275765	FALSE	-1.55822	1	0
ENSRNOG00000006683	251.171	318.814	-0.344047	-0.39671	0.00118365	0.0278877	0.0278877	FALSE	-1.3165	1	0
ENSRNOG00000038625	12.7899	33.4336	-1.3863	-1.43896	0.00119027	0.0279845	0.0279648	FALSE	-2.71125	1	0
ENSRNOG00000018170	12.509	33.4077	-1.41722	-1.46988	0.00119027	0.0279845	0.0279648	FALSE	-2.76999	1	0
ENSRNOG00000016671	61.8278	99.3655	-0.684489	-0.737152	0.00123432	0.0289588	0.0289588	FALSE	-1.66688	1	0
ENSRNOG00000014797	14.9623	36.0787	-1.26981	-1.32247	0.00124134	0.0290825	0.0290825	FALSE	-2.50095	1	0
ENSRNOG00000005203	99.866	56.4821	0.8222	0.769537	0.00125228	0.0292977	0.0292977	FALSE	1.70472	1	0
ENSRNOG00000049032	35.001	12.7388	1.45816	1.4055	0.00125414	0.0293002	0.0293002	FALSE	2.6491	1	0
ENSRNOG00000012658	1614.05	1383.94	0.22191	0.169247	0.00127572	0.0297628	0.0297628	FALSE	1.12447	1	0
ENSRNOG00000012751	62.9252	100.635	-0.677418	-0.730081	0.00131087	0.03054	0.03054	FALSE	-1.65873	1	0
ENSRNOG00000023972	40.8045	72.0087	-0.819443	-0.872106	0.00132285	0.030776	0.030776	FALSE	-1.83033	1	0
ENSRNOG00000031273	206.814	140.198	0.56087	0.508207	0.00133023	0.0309047	0.0309046	FALSE	1.42228	1	0
ENSRNOG00000014868	415.948	315.433	0.399067	0.346405	0.00133208	0.0309046	0.0309046	FALSE	1.27139	1	0
ENSRNOG00000036827	532.973	416.474	0.355836	0.303173	0.00134355	0.0311276	0.0310968	FALSE	1.23386	1	0
ENSRNOG00000025883	47.1321	81.7198	-0.793976	-0.846638	0.00134409	0.0310968	0.0310968	FALSE	-1.79831	1	0
ENSRNOG00000010437	104.125	60.6834	0.778936	0.726274	0.0013651	0.031539	0.031539	FALSE	1.65436	1	0
ENSRNOG00000020779	76.2718	117.844	-0.627651	-0.680313	0.00136925	0.0315912	0.0315477	FALSE	-1.60249	1	0
ENSRNOG00000001893	67.398	106.871	-0.665099	-0.717762	0.00136925	0.0315477	0.0315477	FALSE	-1.64463	1	0
ENSRNOG00000013487	269.51	192.165	0.487995	0.435333	0.00139772	0.0321592	0.0321438	FALSE	1.35222	1	0
ENSRNOG00000033152	229.425	159.195	0.527227	0.474564	0.00139898	0.0321438	0.0321438	FALSE	1.3895	1	0
ENSRNOG00000015097	377.309	283.441	0.412698	0.360035	0.00141828	0.0325424	0.0325424	FALSE	1.28346	1	0
ENSRNOG00000019422	11.2564	31.8319	-1.49973	-1.55239	0.00142139	0.0325689	0.0325689	FALSE	-2.93303	1	0
ENSRNOG00000050735	270.009	193.854	0.478035	0.425372	0.00144019	0.0329544	0.0329544	FALSE	1.34292	1	0
ENSRNOG00000021750	41.0914	73.4376	-0.837682	-0.890344	0.00144314	0.0329767	0.0329767	FALSE	-1.85362	1	0
ENSRNOG00000011815	19.4284	43.2621	-1.15494	-1.2076	0.00146576	0.0334477	0.0334143	FALSE	-2.30953	1	0
ENSRNOG00000032401	0.539468	10.1201	-4.22955	-4.28221	0.0014663	0.0334143	0.0334143	FALSE	-19.4569	1	0
ENSRNOG00000017231	38.9604	69.138	-0.82747	-0.880133	0.00147684	0.0336086	0.0336086	FALSE	-1.84054	1	0
ENSRNOG00000001249	83.1729	125.103	-0.588929	-0.641591	0.00151524	0.0344355	0.0344355	FALSE	-1.56005	1	0
ENSRNOG00000039110	382.397	288.161	0.408194	0.355531	0.00157856	0.0358259	0.0358259	FALSE	1.27946	1	0
ENSRNOG00000002543	0	6.7745	NA	NA	0.00159812	0.0361958	0.0361713	FALSE	#VALUE!	1	0
ENSRNOG00000023805	0	6.89547	NA	NA	0.00159812	0.0361958	0.0361713	FALSE	#VALUE!	1	0
ENSRNOG00000025730	27.3102	54.4865	-0.996458	-1.04912	0.00160132	0.0361947	0.0361947	FALSE	-2.06927	1	0
ENSRNOG00000032708	69.538	35.3186	0.977373	0.92471	0.00165727	0.0374086	0.0374086	FALSE	1.8983	1	0
ENSRNOG00000016930	191.455	129.142	0.568044	0.515381	0.00169202	0.0381413	0.0381413	FALSE	1.42937	1	0
ENSRNOG00000012772	20.4866	44.643	-1.12375	-1.17641	0.00171817	0.0386784	0.0386784	FALSE	-2.26014	1	0
ENSRNOG00000005877	86.287	128.361	-0.57299	-0.625652	0.00172249	0.0387236	0.0387236	FALSE	-1.54291	1	0
ENSRNOG00000028017	637.999	510.682	0.321129	0.268466	0.00173284	0.0389037	0.0389037	FALSE	1.20453	1	0
ENSRNOG00000022153	328.249	243.177	0.432783	0.38012	0.00179925	0.0403404	0.0403404	FALSE	1.30145	1	0
ENSRNOG00000000248	55.2569	90.9493	-0.718908	-0.77157	0.00180254	0.0403598	0.0403598	FALSE	-1.70713	1	0
ENSRNOG00000049942	149.137	201.205	-0.43203	-0.484692	0.00181737	0.0406375	0.0406375	FALSE	-1.39929	1	0
ENSRNOG00000020904	34.6613	63.768	-0.879509	-0.932172	0.00183031	0.0408721	0.0408721	FALSE	-1.90815	1	0
ENSRNOG00000039080	237.684	167.548	0.504471	0.451809	0.00183317	0.0408812	0.0408812	FALSE	1.36775	1	0
ENSRNOG00000026519	194.639	132.293	0.55706	0.504398	0.0019076	0.0424843	0.0424843	FALSE	1.41853	1	0
ENSRNOG00000047972	154.36	100.061	0.625412	0.572749	0.00195561	0.0434953	0.0434953	FALSE	1.48736	1	0
ENSRNOG00000006472	6.84671	22.4175	-1.71114	-1.7638	0.00196013	0.0435378	0.0435378	FALSE	-3.39592	1	0
ENSRNOG00000005424	45.7038	77.7285	-0.76613	-0.818792	0.00198683	0.0440723	0.0440723	FALSE	-1.76393	1	0
ENSRNOG00000019183	21.1103	45.4186	-1.10533	-1.15799	0.00199452	0.0441548	0.0441255	FALSE	-2.23147	1	0
ENSRNOG00000029911	21.9336	45.7725	-1.06134	-1.11401	0.00199452	0.0441548	0.0441255	FALSE	-2.16446	1	0
ENSRNOG00000018823	35.791	64.3816	-0.847054	-0.899716	0.00201335	0.044483	0.044483	FALSE	-1.8657	1	0
ENSRNOG00000010958	614.974	702.34	-0.191644	-0.244307	0.00202004	0.0445717	0.0445717	FALSE	-1.18452	1	0
ENSRNOG00000004312	180.734	121.19	0.576598	0.523936	0.0020442	0.0450453	0.0450453	FALSE	1.43787	1	0
ENSRNOG00000031653	6.21976	0	NA	NA	0.00211049	0.0464447	0.0464447	FALSE	#VALUE!	1	0
ENSRNOG00000021177	312.125	380.228	-0.284741	-0.337403	0.00218541	0.04803	0.04803	FALSE	-1.26348	1	0
ENSRNOG00000003745	5.75508	20.2197	-1.81286	-1.86552	0.00219084	0.0480861	0.0480861	FALSE	-3.64399	1	0
ENSRNOG00000040303	420.826	323.892	0.37771	0.325047	0.00220227	0.0482733	0.0482733	FALSE	1.25271	1	0
ENSRNOG00000012999	290.227	356.914	-0.298396	-0.351059	0.002219	0.0485763	0.0485763	FALSE	-1.2755	1	0
ENSRNOG00000029028	378.833	287.305	0.398979	0.346316	0.00222439	0.0486305	0.0486305	FALSE	1.27131	1	0
ENSRNOG00000015840	33.3586	61.9375	-0.892753	-0.945416	0.00224126	0.0489352	0.0489352	FALSE	-1.92574	1	0
ENSRNOG00000013589	63.0714	99.0612	-0.651334	-0.703997	0.00224708	0.0489981	0.0489981	FALSE	-1.62901	1	0
ENSRNOG00000012415	1468.81	1259.47	0.221822	0.169159	0.00228929	0.0498533	0.0498533	FALSE	1.1244	1	0
ENSRNOG00000006375	193.367	249.519	-0.36781	-0.420473	0.00232432	0.0505502	0.0505502	FALSE	-1.33837	1	0
ENSRNOG00000003626	1978.74	2098.6	-0.0848437	-0.137506	0.00232886	0.050583	0.050583	FALSE	-1.1	1	0
ENSRNOG00000018937	73.5723	111.336	-0.597688	-0.650351	0.00233263	0.050599	0.050599	FALSE	-1.56955	1	0
ENSRNOG00000023465	37.4492	66.5973	-0.830529	-0.883191	0.00240939	0.0521961	0.0521961	FALSE	-1.84445	1	0
ENSRNOG00000010029	699.9	569	0.29872	0.246058	0.00243584	0.0527008	0.0527008	FALSE	1.18596	1	0
ENSRNOG00000013977	130.495	82.246	0.665983	0.61332	0.00244991	0.0529364	0.0529364	FALSE	1.52978	1	0
ENSRNOG00000046342	17.5275	3.78888	2.20977	2.15711	0.0025109	0.0541842	0.0541842	FALSE	4.46021	1	0
ENSRNOG00000017144	357.656	270.042	0.405387	0.352724	0.002548	0.0549136	0.0549136	FALSE	1.27697	1	0
ENSRNOG00000032609	95550.3	90847.9	0.0728072	0.0201447	0.00257191	0.0553575	0.0553575	FALSE	1.01406	1	0
ENSRNOG00000005032	45.1101	76.5396	-0.762756	-0.815418	0.00259771	0.0558407	0.0558407	FALSE	-1.75981	1	0
ENSRNOG00000018893	12.9423	31.7373	-1.29409	-1.34675	0.00271765	0.0583439	0.0583439	FALSE	-2.54339	1	0
ENSRNOG00000032690	50.5839	23.424	1.11069	1.05803	0.00272793	0.0584891	0.0584891	FALSE	2.08208	1	0
ENSRNOG00000047966	14.5593	34.2714	-1.23506	-1.28772	0.00273698	0.0585703	0.0585328	FALSE	-2.44143	1	0
ENSRNOG00000008749	14.4435	34.6958	-1.26434	-1.31701	0.00273698	0.0585703	0.0585328	FALSE	-2.49149	1	0
ENSRNOG00000047970	32.3434	59.1367	-0.870583	-0.923246	0.00274557	0.0586413	0.0586413	FALSE	-1.89638	1	0
ENSRNOG00000016911	831.47	687.329	0.274663	0.222001	0.00283232	0.0604169	0.0604169	FALSE	1.16635	1	0
ENSRNOG00000019638	113.195	157.227	-0.474036	-0.526699	0.00293771	0.0625848	0.0625848	FALSE	-1.44063	1	0
ENSRNOG00000000842	24.1824	48.1058	-0.992256	-1.04492	0.00296797	0.0631489	0.0631489	FALSE	-2.06325	1	0
ENSRNOG00000015434	33.1498	60.4283	-0.866223	-0.918885	0.00301609	0.0640909	0.0640909	FALSE	-1.89065	1	0
ENSRNOG00000016062	470.64	369.44	0.349284	0.296621	0.00309218	0.0656243	0.0656243	FALSE	1.22826	1	0
ENSRNOG00000020244	91.9928	131.472	-0.515165	-0.567827	0.00315421	0.0668556	0.0668556	FALSE	-1.48229	1	0
ENSRNOG00000014453	75.2458	112.338	-0.578162	-0.630824	0.00317522	0.0672155	0.0672155	FALSE	-1.54845	1	0
ENSRNOG00000031364	620.667	703.861	-0.181471	-0.234134	0.00322824	0.0682512	0.0682512	FALSE	-1.1762	1	0
ENSRNOG00000000918	91.0869	53.4594	0.7688	0.716137	0.00324071	0.0684283	0.0684283	FALSE	1.64278	1	0
ENSRNOG00000030210	11.9955	29.328	-1.28978	-1.34244	0.00328724	0.0693229	0.0693229	FALSE	-2.53581	1	0
ENSRNOG00000040101	34.4144	61.0295	-0.826492	-0.879154	0.00330029	0.0695102	0.0695102	FALSE	-1.8393	1	0
ENSRNOG00000037137	290.85	215.33	0.433726	0.381064	0.00342377	0.07202	0.07202	FALSE	1.3023	1	0
ENSRNOG00000028498	67.329	102.281	-0.603235	-0.655898	0.00345677	0.0726226	0.0726226	FALSE	-1.5756	1	0
ENSRNOG00000002196	0	5.10872	NA	NA	0.00347658	0.0728553	0.0727639	FALSE	#VALUE!	1	0
ENSRNOG00000045964	0	5.44075	NA	NA	0.00347658	0.0728553	0.0727639	FALSE	#VALUE!	1	0
ENSRNOG00000043144	0	5.42885	NA	NA	0.00347658	0.0728553	0.0727639	FALSE	#VALUE!	1	0
ENSRNOG00000015279	5.67999	19.4118	-1.77297	-1.82563	0.00360508	0.0753588	0.0753588	FALSE	-3.54463	1	0
ENSRNOG00000015488	23.7578	46.634	-0.972983	-1.02565	0.00365036	0.0762099	0.0762099	FALSE	-2.03587	1	0
ENSRNOG00000008551	158.495	106.323	0.575985	0.523322	0.00370786	0.0773136	0.0773136	FALSE	1.43726	1	0
ENSRNOG00000039829	153.043	102.485	0.578526	0.525864	0.00372739	0.0776237	0.0776237	FALSE	1.4398	1	0
ENSRNOG00000012623	55.8274	87.8663	-0.654337	-0.706999	0.00377937	0.078608	0.078608	FALSE	-1.63241	1	0
ENSRNOG00000022523	43.9818	19.5355	1.17081	1.11814	0.0038167	0.0792856	0.0792856	FALSE	2.17067	1	0
ENSRNOG00000015844	191.658	133.646	0.520111	0.467448	0.00382396	0.0793378	0.0793378	FALSE	1.38266	1	0
ENSRNOG00000050843	51.902	82.6187	-0.670678	-0.723341	0.00383782	0.0795262	0.0794897	FALSE	-1.651	1	0
ENSRNOG00000015304	129.963	83.4291	0.639478	0.586816	0.00384082	0.0794897	0.0794897	FALSE	1.50193	1	0
ENSRNOG00000009097	238.585	295.263	-0.307496	-0.360158	0.00387107	0.0800166	0.0800166	FALSE	-1.28357	1	0
ENSRNOG00000002746	21.9613	43.1144	-0.973209	-1.02587	0.00396318	0.0817684	0.0817179	FALSE	-2.03619	1	0
ENSRNOG00000013742	21.3501	43.3303	-1.02113	-1.07379	0.00396318	0.0817684	0.0817179	FALSE	-2.10496	1	0
ENSRNOG00000010797	4.05827	17.5794	-2.11494	-2.16761	0.004004	0.0824068	0.082356	FALSE	-4.49278	1	0
ENSRNOG00000010510	4.77958	17.9856	-1.91189	-1.96455	0.004004	0.0824068	0.082356	FALSE	-3.90291	1	0
ENSRNOG00000007574	40.9424	68.7446	-0.747649	-0.800312	0.00404159	0.0830268	0.0830268	FALSE	-1.74148	1	0
ENSRNOG00000009536	284.067	211.134	0.428072	0.37541	0.00404824	0.0830611	0.0830611	FALSE	1.29721	1	0
ENSRNOG00000036686	246.566	179.608	0.457122	0.40446	0.00406852	0.0833747	0.0833747	FALSE	1.32359	1	0
ENSRNOG00000005269	892.153	982.697	-0.139456	-0.192118	0.00412142	0.0843552	0.0843552	FALSE	-1.14244	1	0
ENSRNOG00000016387	368.962	283.772	0.378739	0.326077	0.0041648	0.0851385	0.0851385	FALSE	1.2536	1	0
ENSRNOG00000014090	113.027	155.173	-0.457216	-0.509878	0.00422846	0.0863341	0.0863272	FALSE	-1.42393	1	0
ENSRNOG00000039596	37.1715	64.2215	-0.78886	-0.841522	0.0042333	0.0863272	0.0863272	FALSE	-1.79194	1	0
ENSRNOG00000020982	194.899	136.118	0.517865	0.465203	0.00423987	0.0863556	0.0863556	FALSE	1.38051	1	0
ENSRNOG00000007152	94.6365	133.588	-0.497319	-0.549981	0.00424879	0.0864318	0.0864318	FALSE	-1.46407	1	0
ENSRNOG00000014179	99.3316	60.7607	0.709115	0.656453	0.00425456	0.0864438	0.0864438	FALSE	1.5762	1	0
ENSRNOG00000019383	151.893	101.355	0.583642	0.53098	0.00426701	0.0865912	0.0865912	FALSE	1.44491	1	0
ENSRNOG00000008630	609.253	494.651	0.30063	0.247968	0.00428186	0.0867869	0.0867869	FALSE	1.18753	1	0
ENSRNOG00000015117	107.793	148.881	-0.465901	-0.518564	0.00430346	0.0871189	0.0870647	FALSE	-1.43253	1	0
ENSRNOG00000026963	53.446	84.6749	-0.663852	-0.716515	0.004306	0.0870647	0.0870647	FALSE	-1.64321	1	0
ENSRNOG00000016319	300.384	225.12	0.416112	0.36345	0.00431143	0.087069	0.087069	FALSE	1.2865	1	0
ENSRNOG00000016543	212.144	151.439	0.486302	0.43364	0.00433612	0.0874617	0.0874617	FALSE	1.35064	1	0
ENSRNOG00000032740	5.38491	0	NA	NA	0.0044247	0.0890869	0.0890332	FALSE	#VALUE!	1	0
ENSRNOG00000003227	5.14925	0	NA	NA	0.0044247	0.0890869	0.0890332	FALSE	#VALUE!	1	0
ENSRNOG00000036659	57.9511	29.2566	0.986074	0.933411	0.00449276	0.0902937	0.0902937	FALSE	1.90979	1	0
ENSRNOG00000016596	63.1477	96.3275	-0.609218	-0.66188	0.00449946	0.0903196	0.0903196	FALSE	-1.58214	1	0
ENSRNOG00000030245	68.9795	102.459	-0.570804	-0.623467	0.00451584	0.0905394	0.0905394	FALSE	-1.54057	1	0
ENSRNOG00000008140	472.152	374.761	0.33328	0.280617	0.00453536	0.0908215	0.090732	FALSE	1.21471	1	0
ENSRNOG00000025388	480.347	381.095	0.333926	0.281264	0.00453633	0.090732	0.090732	FALSE	1.21526	1	0
ENSRNOG00000006116	25.8466	48.099	-0.896032	-0.948694	0.00459372	0.0917699	0.0917699	FALSE	-1.93013	1	0
ENSRNOG00000015189	25.3956	8.96077	1.50288	1.45022	0.00465684	0.0929195	0.0929195	FALSE	2.7325	1	0
ENSRNOG00000012794	221.506	159.336	0.475274	0.422611	0.00475187	0.0947024	0.0946411	FALSE	1.34035	1	0
ENSRNOG00000018655	212.362	265.288	-0.321034	-0.373696	0.00475447	0.0946411	0.0946411	FALSE	-1.29567	1	0
ENSRNOG00000010753	15.1678	34.545	-1.18746	-1.24013	0.00477551	0.0949468	0.0949468	FALSE	-2.36219	1	0
ENSRNOG00000039877	165.342	113.536	0.542301	0.489638	0.00492019	0.0977067	0.0976407	FALSE	1.40409	1	0
ENSRNOG00000045840	13.9635	31.7265	-1.18402	-1.23669	0.00492272	0.0976407	0.0976407	FALSE	-2.35657	1	0
ENSRNOG00000015124	32.982	57.6932	-0.806723	-0.859386	0.00494311	0.0978707	0.0978127	FALSE	-1.81427	1	0
ENSRNOG00000014182	32.3321	57.0038	-0.818093	-0.870755	0.00494311	0.0978707	0.0978127	FALSE	-1.82862	1	0
ENSRNOG00000015300	171.133	118.826	0.526272	0.47361	0.00502817	0.0993779	0.0993779	FALSE	1.38858	1	0
ENSRNOG00000018881	1103.81	939.236	0.232926	0.180263	0.00503446	0.0993843	0.0993843	FALSE	1.13309	1	0
ENSRNOG00000036695	572.619	463.39	0.305349	0.252686	0.00509652	0.100491	0.100491	FALSE	1.19142	1	0
ENSRNOG00000007895	459.432	529.379	-0.20445	-0.257112	0.00511419	0.10072	0.10072	FALSE	-1.19508	1	0
ENSRNOG00000004214	130.668	85.7141	0.608298	0.555636	0.00514002	0.101109	0.101109	FALSE	1.46982	1	0
ENSRNOG00000007905	40.0997	67.3007	-0.74703	-0.799693	0.0052825	0.10379	0.10379	FALSE	-1.74073	1	0
ENSRNOG00000009713	267.155	324.444	-0.280291	-0.332953	0.00532508	0.104503	0.104326	FALSE	-1.25959	1	0
ENSRNOG00000020178	250.372	184.573	0.439877	0.387214	0.00532575	0.104394	0.104326	FALSE	1.30787	1	0
ENSRNOG00000017506	303.832	229.464	0.405005	0.352343	0.00532858	0.104326	0.104326	FALSE	1.27663	1	0
ENSRNOG00000019657	33.3857	58.0664	-0.798472	-0.851134	0.00537911	0.105192	0.105192	FALSE	-1.80392	1	0
ENSRNOG00000009102	109.564	149.147	-0.444956	-0.497619	0.00544588	0.106373	0.106322	FALSE	-1.41188	1	0
ENSRNOG00000034242	282.904	340.722	-0.268284	-0.320946	0.00544961	0.106322	0.106322	FALSE	-1.24915	1	0
ENSRNOG00000010144	96.5061	134.571	-0.47968	-0.532342	0.00547133	0.106621	0.106621	FALSE	-1.44628	1	0
ENSRNOG00000000560	296.812	355.668	-0.260982	-0.313644	0.00549385	0.106934	0.106934	FALSE	-1.24284	1	0
ENSRNOG00000030019	68.4055	101.29	-0.566309	-0.618972	0.0056143	0.109152	0.109152	FALSE	-1.53578	1	0
ENSRNOG00000040040	108.611	68.3305	0.668569	0.615906	0.00562974	0.109324	0.109324	FALSE	1.53252	1	0
ENSRNOG00000005630	82.8882	48.6419	0.768967	0.716305	0.00564603	0.109513	0.109513	FALSE	1.64297	1	0
ENSRNOG00000025895	41.2222	68.9659	-0.742462	-0.795124	0.0056569	0.109597	0.109597	FALSE	-1.73523	1	0
ENSRNOG00000020527	186.45	131.569	0.502968	0.450305	0.00574404	0.111156	0.111156	FALSE	1.36633	1	0
ENSRNOG00000031230	483.015	553.033	-0.195297	-0.247959	0.00575591	0.111256	0.111256	FALSE	-1.18753	1	0
ENSRNOG00000021318	98.4603	136.11	-0.467163	-0.519826	0.00580104	0.111999	0.111999	FALSE	-1.43378	1	0
ENSRNOG00000027024	5.99385	18.1642	-1.59954	-1.65221	0.00588158	0.113357	0.113292	FALSE	-3.14314	1	0
ENSRNOG00000017047	5.16363	18.4485	-1.83705	-1.88971	0.00588158	0.113357	0.113292	FALSE	-3.7056	1	0
ENSRNOG00000018186	159.83	109.968	0.539455	0.486792	0.00590947	0.113698	0.113698	FALSE	1.40133	1	0
ENSRNOG00000014436	10.7646	26.5801	-1.30405	-1.35671	0.0060069	0.115373	0.115306	FALSE	-2.56101	1	0
ENSRNOG00000015858	10.9284	26.9509	-1.30225	-1.35491	0.0060069	0.115373	0.115306	FALSE	-2.55782	1	0
ENSRNOG00000049388	19.417	39.5613	-1.02677	-1.07943	0.00601431	0.115316	0.115316	FALSE	-2.1132	1	0
ENSRNOG00000011984	119.691	77.765	0.622117	0.569454	0.00613588	0.117512	0.117512	FALSE	1.48396	1	0
ENSRNOG00000009513	303.393	230.679	0.3953	0.342638	0.00615152	0.117676	0.117676	FALSE	1.26807	1	0
ENSRNOG00000010961	243.761	179.131	0.444453	0.39179	0.00616156	0.117733	0.117733	FALSE	1.31202	1	0
ENSRNOG00000020618	263.238	196.22	0.423893	0.371231	0.00623897	0.119076	0.119076	FALSE	1.29346	1	0
ENSRNOG00000012723	35.3429	60.9539	-0.786299	-0.838961	0.0063033	0.120166	0.120166	FALSE	-1.78876	1	0
ENSRNOG00000010966	130.123	172.247	-0.404608	-0.457271	0.00632385	0.12042	0.12042	FALSE	-1.37294	1	0
ENSRNOG00000025443	886.42	746.548	0.247755	0.195093	0.00636597	0.121084	0.121084	FALSE	1.1448	1	0
ENSRNOG00000004196	1411.44	1223.91	0.205667	0.153004	0.00639653	0.121527	0.121527	FALSE	1.11188	1	0
ENSRNOG00000048057	274.424	330.466	-0.268096	-0.320759	0.00642046	0.121843	0.121775	FALSE	-1.24899	1	0
ENSRNOG00000047023	39.2494	65.3711	-0.735982	-0.788645	0.00642422	0.121775	0.121775	FALSE	-1.72745	1	0
ENSRNOG00000047656	77.6061	111.636	-0.524555	-0.577218	0.00644491	0.122029	0.122029	FALSE	-1.49197	1	0
ENSRNOG00000048760	196.082	140.87	0.477091	0.424428	0.00656078	0.124082	0.124082	FALSE	1.34204	1	0
ENSRNOG00000019987	272.474	204.36	0.415003	0.362341	0.00658232	0.124348	0.124348	FALSE	1.28551	1	0
ENSRNOG00000028746	206.93	256.186	-0.30805	-0.360713	0.00660222	0.124583	0.124583	FALSE	-1.28406	1	0
ENSRNOG00000047578	80.5568	47.4511	0.763565	0.710902	0.00661441	0.124672	0.124672	FALSE	1.63683	1	0
ENSRNOG00000047527	4.37899	16.0998	-1.87837	-1.93104	0.00666312	0.125378	0.125307	FALSE	-3.81329	1	0
ENSRNOG00000022132	4.77512	16.0324	-1.74738	-1.80004	0.00666312	0.125378	0.125307	FALSE	-3.4823	1	0
ENSRNOG00000033892	116.382	75.9304	0.616125	0.563462	0.00672784	0.126382	0.126382	FALSE	1.47781	1	0
ENSRNOG00000000186	203.52	146.386	0.475397	0.422735	0.00676709	0.126976	0.126976	FALSE	1.34047	1	0
ENSRNOG00000004072	36.812	61.7957	-0.74733	-0.799993	0.00679054	0.127273	0.127273	FALSE	-1.74109	1	0
ENSRNOG00000008346	20.6684	40.2758	-0.962488	-1.01515	0.00682236	0.127726	0.127726	FALSE	-2.02111	1	0
ENSRNOG00000015528	44.6152	71.5679	-0.681777	-0.73444	0.00685017	0.128103	0.128103	FALSE	-1.66375	1	0
ENSRNOG00000010178	180.266	127.19	0.503137	0.450474	0.00688018	0.12852	0.12852	FALSE	1.36649	1	0
ENSRNOG00000019557	15.7853	33.1299	-1.06955	-1.12221	0.00688977	0.128555	0.128555	FALSE	-2.17681	1	0
ENSRNOG00000019598	68.0097	100.965	-0.570036	-0.622698	0.00695583	0.129643	0.129643	FALSE	-1.53975	1	0
ENSRNOG00000002714	223.056	163.219	0.4506	0.397938	0.00707139	0.131649	0.131575	FALSE	1.31762	1	0
ENSRNOG00000009761	289.596	219.493	0.399867	0.347205	0.00707864	0.131637	0.131575	FALSE	1.27209	1	0
ENSRNOG00000018989	92.5286	128.418	-0.472876	-0.525539	0.00708317	0.131575	0.131575	FALSE	-1.43947	1	0
ENSRNOG00000011346	86.3496	121.737	-0.495508	-0.54817	0.00714489	0.132574	0.132574	FALSE	-1.46223	1	0
ENSRNOG00000008680	13.3231	30.498	-1.19479	-1.24745	0.00720967	0.133627	0.133627	FALSE	-2.37422	1	0
ENSRNOG00000033641	1.67165	10.9921	-2.71712	-2.76978	0.00732176	0.135404	0.135254	FALSE	-6.82005	1	0
ENSRNOG00000014758	1.504	10.1574	-2.75565	-2.80832	0.00732176	0.135404	0.135254	FALSE	-7.00467	1	0
ENSRNOG00000011568	1.2128	10.754	-3.14846	-3.20112	0.00732176	0.135404	0.135254	FALSE	-9.19672	1	0
ENSRNOG00000000111	11.6563	27.3925	-1.23267	-1.28533	0.00737206	0.135957	0.135882	FALSE	-2.43738	1	0
ENSRNOG00000017577	11.2425	27.9909	-1.316	-1.36866	0.00737206	0.135957	0.135882	FALSE	-2.58231	1	0
ENSRNOG00000047185	171.708	120.927	0.50583	0.453167	0.00746115	0.137373	0.137373	FALSE	1.36904	1	0
ENSRNOG00000016460	320.496	246.32	0.379771	0.327108	0.0074702	0.137388	0.137388	FALSE	1.2545	1	0
ENSRNOG00000009611	0	4.69949	NA	NA	0.00764138	0.140304	0.140226	FALSE	#VALUE!	1	0
ENSRNOG00000050209	0	4.1091	NA	NA	0.00764138	0.140304	0.140226	FALSE	#VALUE!	1	0
ENSRNOG00000030527	336.789	260.967	0.367982	0.315319	0.00766554	0.140515	0.140515	FALSE	1.24429	1	0
ENSRNOG00000008289	2469.24	2566.37	-0.0556628	-0.108325	0.00776574	0.142196	0.142196	FALSE	-1.07798	1	0
ENSRNOG00000015320	1999.35	1767.89	0.177506	0.124843	0.00779513	0.142577	0.142433	FALSE	1.09039	1	0
ENSRNOG00000019283	38.007	63.1171	-0.731767	-0.784429	0.00781286	0.142589	0.142433	FALSE	-1.72241	1	0
ENSRNOG00000021156	38.8627	63.5794	-0.710173	-0.762836	0.00781286	0.142589	0.142433	FALSE	-1.69682	1	0
ENSRNOG00000006789	38.256	63.8488	-0.738975	-0.791638	0.00781286	0.142589	0.142433	FALSE	-1.73104	1	0
ENSRNOG00000019572	167.283	117.281	0.51232	0.459658	0.00789802	0.143829	0.143821	FALSE	1.37522	1	0
ENSRNOG00000010389	1956.74	2051.25	-0.0680549	-0.120717	0.00790626	0.143821	0.143821	FALSE	-1.08728	1	0
ENSRNOG00000034015	56.4795	85.7846	-0.602991	-0.655654	0.00802301	0.145786	0.145763	FALSE	-1.57533	1	0
ENSRNOG00000030442	87.4278	53.1528	0.717946	0.665284	0.00803047	0.145763	0.145763	FALSE	1.58588	1	0
ENSRNOG00000043400	96.2153	60.2768	0.674663	0.622001	0.00808956	0.146676	0.146676	FALSE	1.53901	1	0
ENSRNOG00000005573	6.60122	19.8193	-1.5861	-1.63876	0.0081041	0.14678	0.14678	FALSE	-3.11398	1	0
ENSRNOG00000012659	534.973	434.339	0.300645	0.247982	0.00814907	0.147435	0.147435	FALSE	1.18754	1	0
ENSRNOG00000020354	318.091	245.762	0.372181	0.319519	0.00823449	0.148818	0.148818	FALSE	1.24791	1	0
ENSRNOG00000043026	163.936	114.735	0.514824	0.462161	0.0083594	0.150912	0.150912	FALSE	1.3776	1	0
ENSRNOG00000014162	85.7966	119.334	-0.476013	-0.528675	0.00839537	0.151398	0.151398	FALSE	-1.4426	1	0
ENSRNOG00000036971	136.201	92.2425	0.562238	0.509575	0.00842901	0.151841	0.151841	FALSE	1.42363	1	0
ENSRNOG00000011222	68.2362	99.5013	-0.544178	-0.596841	0.00858779	0.154534	0.154468	FALSE	-1.5124	1	0
ENSRNOG00000013517	48.3159	75.6723	-0.647267	-0.69993	0.0085934	0.154468	0.154468	FALSE	-1.62443	1	0
ENSRNOG00000033765	557.402	455.775	0.290396	0.237734	0.00865737	0.155451	0.155451	FALSE	1.17914	1	0
ENSRNOG00000020718	886.565	750.352	0.240659	0.187996	0.00868721	0.155819	0.155819	FALSE	1.13918	1	0
ENSRNOG00000001436	196.384	243.701	-0.311437	-0.3641	0.00871101	0.156078	0.155855	FALSE	-1.28708	1	0
ENSRNOG00000028756	32.3652	55.221	-0.770773	-0.823435	0.00871154	0.15592	0.155855	FALSE	-1.76961	1	0
ENSRNOG00000004741	687.784	571.482	0.267247	0.214585	0.00871728	0.155855	0.155855	FALSE	1.16037	1	0
ENSRNOG00000021691	36.8918	16.9374	1.12309	1.07043	0.00874233	0.156052	0.155969	FALSE	2.10006	1	0
ENSRNOG00000000158	36.8951	16.9952	1.1183	1.06564	0.00874233	0.156052	0.155969	FALSE	2.0931	1	0
ENSRNOG00000002303	137.812	93.9357	0.552961	0.500299	0.00878151	0.1565	0.156479	FALSE	1.41451	1	0
ENSRNOG00000019629	621.383	692.631	-0.156604	-0.209267	0.00878968	0.156479	0.156479	FALSE	-1.1561	1	0
ENSRNOG00000048176	232.391	282.544	-0.281923	-0.334586	0.00886609	0.157671	0.157671	FALSE	-1.26102	1	0
ENSRNOG00000018351	80.8869	48.8888	0.726402	0.67374	0.00894554	0.158914	0.158914	FALSE	1.5952	1	0
ENSRNOG00000016581	20.5228	6.78658	1.59647	1.54381	0.00899531	0.159628	0.159628	FALSE	2.91563	1	0
ENSRNOG00000009823	201.841	146.918	0.458211	0.405549	0.00905248	0.160387	0.160302	FALSE	1.32459	1	0
ENSRNOG00000000893	201.966	146.387	0.464328	0.411666	0.00905248	0.160387	0.160302	FALSE	1.33022	1	0
ENSRNOG00000031651	124.265	163.629	-0.397007	-0.44967	0.00912113	0.161346	0.161346	FALSE	-1.36573	1	0
ENSRNOG00000032134	1465.31	1553.28	-0.0841072	-0.13677	0.00920386	0.162637	0.162637	FALSE	-1.09944	1	0
ENSRNOG00000017106	133.003	173.501	-0.383484	-0.436147	0.00925873	0.163434	0.163434	FALSE	-1.35299	1	0
ENSRNOG00000026813	53.221	28.3757	0.907341	0.854679	0.00930465	0.164071	0.164071	FALSE	1.80836	1	0
ENSRNOG00000003736	26.3952	47.1142	-0.835886	-0.888548	0.00937007	0.16505	0.164208	FALSE	-1.85131	1	0
ENSRNOG00000030214	4.2297	0	NA	NA	0.0093715	0.164554	0.164208	FALSE	#VALUE!	1	0
ENSRNOG00000049384	4.82896	0	NA	NA	0.0093715	0.164554	0.164208	FALSE	#VALUE!	1	0
ENSRNOG00000050337	4.93782	0	NA	NA	0.0093715	0.164554	0.164208	FALSE	#VALUE!	1	0
ENSRNOG00000020655	4.96815	0	NA	NA	0.0093715	0.164554	0.164208	FALSE	#VALUE!	1	0
ENSRNOG00000042372	4.17059	0	NA	NA	0.0093715	0.164554	0.164208	FALSE	#VALUE!	1	0
ENSRNOG00000010589	65.6358	95.6449	-0.543205	-0.595868	0.00944435	0.165224	0.165138	FALSE	-1.51138	1	0
ENSRNOG00000005513	65.7617	95.9295	-0.544727	-0.59739	0.00944435	0.165224	0.165138	FALSE	-1.51298	1	0
ENSRNOG00000042410	5.43974	17.7254	-1.70421	-1.75687	0.00950703	0.166059	0.166059	FALSE	-3.37965	1	0
ENSRNOG00000003827	50.1869	77.6025	-0.628792	-0.681455	0.00952459	0.166192	0.166192	FALSE	-1.60376	1	0
ENSRNOG00000001030	183.34	228.964	-0.320599	-0.373261	0.00967865	0.168704	0.168704	FALSE	-1.29528	1	0
ENSRNOG00000017708	417.376	478.794	-0.198057	-0.25072	0.00976674	0.170062	0.170062	FALSE	-1.1898	1	0
ENSRNOG00000006931	162.966	114.822	0.505171	0.452508	0.00980546	0.170558	0.170558	FALSE	1.36842	1	0
ENSRNOG00000016740	30.4259	52.5771	-0.789136	-0.841798	0.00985621	0.171173	0.171045	FALSE	-1.79228	1	0
ENSRNOG00000015718	30.9528	52.7466	-0.769009	-0.821672	0.00985621	0.171173	0.171045	FALSE	-1.76745	1	0
ENSRNOG00000015406	15.8825	32.4621	-1.03131	-1.08398	0.00986426	0.171045	0.171045	FALSE	-2.11987	1	0
ENSRNOG00000030317	120.701	158.754	-0.395348	-0.448011	0.00989625	0.171422	0.171422	FALSE	-1.36416	1	0
ENSRNOG00000002373	78.8744	110.673	-0.488676	-0.541338	0.00993433	0.171903	0.171903	FALSE	-1.45532	1	0
ENSRNOG00000011282	147.325	188.347	-0.354399	-0.407061	0.0101442	0.175353	0.175332	FALSE	-1.32598	1	0
ENSRNOG00000020626	130.341	88.1755	0.563842	0.51118	0.0101535	0.175332	0.175332	FALSE	1.42522	1	0
ENSRNOG00000023733	193.465	140.931	0.457084	0.404421	0.0102132	0.17618	0.17618	FALSE	1.32356	1	0
ENSRNOG00000018110	139.187	179.4	-0.366159	-0.418821	0.0103141	0.177738	0.177738	FALSE	-1.33684	1	0
ENSRNOG00000019057	47.4227	73.4151	-0.630499	-0.683162	0.0103512	0.178193	0.178193	FALSE	-1.60565	1	0
ENSRNOG00000014637	52.5039	79.7098	-0.602333	-0.654995	0.0104921	0.180432	0.180432	FALSE	-1.57461	1	0
ENSRNOG00000004980	622.268	515.777	0.270789	0.218126	0.0105463	0.181177	0.181177	FALSE	1.16322	1	0
ENSRNOG00000023237	182.457	131.504	0.472453	0.419791	0.0105661	0.18133	0.18133	FALSE	1.33773	1	0
ENSRNOG00000019760	21.3308	40.0835	-0.910069	-0.962732	0.0105779	0.181346	0.181346	FALSE	-1.949	1	0
ENSRNOG00000050786	7.90601	20.6799	-1.38721	-1.43987	0.0106393	0.182212	0.182212	FALSE	-2.71297	1	0
ENSRNOG00000033280	87.264	120.279	-0.462931	-0.515594	0.0107474	0.183874	0.183874	FALSE	-1.42958	1	0
ENSRNOG00000001807	39.7806	63.1921	-0.667679	-0.720342	0.010791	0.184431	0.184431	FALSE	-1.64757	1	0
ENSRNOG00000018239	35.4327	58.1388	-0.71442	-0.767082	0.0108157	0.184664	0.184664	FALSE	-1.70182	1	0
ENSRNOG00000033603	16.097	4.03393	1.99654	1.94387	0.0108756	0.185497	0.185497	FALSE	3.84737	1	0
ENSRNOG00000004291	48.5652	74.1664	-0.610843	-0.663505	0.0108932	0.185607	0.185574	FALSE	-1.58393	1	0
ENSRNOG00000008965	11.2054	26.6703	-1.25105	-1.30371	0.0109024	0.185574	0.185574	FALSE	-2.46862	1	0
ENSRNOG00000002574	83.9568	51.892	0.694135	0.641472	0.0109238	0.185749	0.185749	FALSE	1.55992	1	0
ENSRNOG00000018262	4.66309	15.3257	-1.7166	-1.76926	0.0109835	0.186574	0.186497	FALSE	-3.40879	1	0
ENSRNOG00000013218	44.9067	22.9866	0.966136	0.913473	0.0109901	0.186497	0.186497	FALSE	1.88357	1	0
ENSRNOG00000017440	88.1773	121.729	-0.465196	-0.517859	0.0110499	0.187321	0.186865	FALSE	-1.43183	1	0
ENSRNOG00000047884	0.761242	7.10339	-3.22208	-3.27474	0.0110566	0.187055	0.186865	FALSE	-9.67823	1	0
ENSRNOG00000001912	0.32903	7.6972	-4.54804	-4.60071	0.0110566	0.187055	0.186865	FALSE	-24.2633	1	0
ENSRNOG00000048140	0.972221	7.92476	-3.02701	-3.07967	0.0110566	0.187055	0.186865	FALSE	-8.45423	1	0
ENSRNOG00000043023	16.2602	33.8704	-1.05868	-1.11135	0.0113217	0.191151	0.191151	FALSE	-2.16047	1	0
ENSRNOG00000015161	246.201	295.484	-0.263244	-0.315907	0.0114296	0.192777	0.192777	FALSE	-1.24479	1	0
ENSRNOG00000038047	41.9235	20.3433	1.04321	0.990545	0.0114753	0.193354	0.193354	FALSE	1.98694	1	0
ENSRNOG00000015869	155.471	196.95	-0.341187	-0.393849	0.0114958	0.193503	0.193503	FALSE	-1.31389	1	0
ENSRNOG00000016100	167.225	119.382	0.486198	0.433536	0.0115333	0.193938	0.193938	FALSE	1.35054	1	0
ENSRNOG00000012062	150.923	105.446	0.517308	0.464645	0.0116517	0.195732	0.195628	FALSE	1.37998	1	0
ENSRNOG00000048851	97.1114	131.322	-0.435396	-0.488059	0.0116572	0.195628	0.195628	FALSE	-1.40256	1	0
ENSRNOG00000008870	22.7186	41.73	-0.877209	-0.929872	0.0117316	0.196679	0.196679	FALSE	-1.90511	1	0
ENSRNOG00000002319	29.1746	50.1333	-0.781058	-0.833721	0.0120691	0.202134	0.202013	FALSE	-1.78228	1	0
ENSRNOG00000005686	66.5448	95.2993	-0.51814	-0.570802	0.012074	0.202013	0.202013	FALSE	-1.48535	1	0
ENSRNOG00000047236	193.21	141.883	0.44547	0.392807	0.012116	0.202512	0.202512	FALSE	1.31295	1	0
ENSRNOG00000008820	14.3776	30.5067	-1.0853	-1.13796	0.0121928	0.203592	0.203592	FALSE	-2.2007	1	0
ENSRNOG00000031090	32.4097	14.3709	1.17327	1.12061	0.0122331	0.20406	0.203858	FALSE	2.17439	1	0
ENSRNOG00000003229	99.3645	133.074	-0.421426	-0.474089	0.0122332	0.203858	0.203858	FALSE	-1.38904	1	0
ENSRNOG00000021380	33.4414	55.4946	-0.730713	-0.783375	0.0123097	0.204929	0.204792	FALSE	-1.72115	1	0
ENSRNOG00000021168	37.5268	60.9188	-0.698965	-0.751628	0.0123138	0.204792	0.204792	FALSE	-1.68369	1	0
ENSRNOG00000005985	3.94103	13.4784	-1.77401	-1.82667	0.012385	0.205771	0.205771	FALSE	-3.54717	1	0
ENSRNOG00000000167	46.2504	71.4097	-0.626654	-0.679316	0.0124639	0.206877	0.206877	FALSE	-1.60138	1	0
ENSRNOG00000004621	1365.71	1192.53	0.195628	0.142965	0.0124764	0.206877	0.206877	FALSE	1.10417	1	0
ENSRNOG00000020602	811.228	687.609	0.238519	0.185856	0.0125204	0.207401	0.207401	FALSE	1.13749	1	0
ENSRNOG00000033824	90.2495	57.1643	0.658804	0.606142	0.0126693	0.209659	0.209659	FALSE	1.52218	1	0
ENSRNOG00000004526	425.646	342.195	0.314835	0.262173	0.0127587	0.21093	0.21093	FALSE	1.19928	1	0
ENSRNOG00000017932	62.8291	90.6257	-0.528487	-0.58115	0.0128277	0.21186	0.21186	FALSE	-1.49604	1	0
ENSRNOG00000028910	17.9001	34.6806	-0.954161	-1.00682	0.0128575	0.212142	0.212142	FALSE	-2.00948	1	0
ENSRNOG00000045920	23.0426	42.3394	-0.8777	-0.930362	0.0129306	0.213138	0.212942	FALSE	-1.90575	1	0
ENSRNOG00000007051	74.2594	104.737	-0.496124	-0.548787	0.0129315	0.212942	0.212942	FALSE	-1.46286	1	0
ENSRNOG00000050519	263.144	312.265	-0.246921	-0.299584	0.0131632	0.216544	0.216417	FALSE	-1.23079	1	0
ENSRNOG00000018755	34.8342	56.567	-0.699456	-0.752119	0.0131717	0.21647	0.216417	FALSE	-1.68426	1	0
ENSRNOG00000000841	110.825	145.067	-0.388443	-0.441106	0.0131814	0.216417	0.216417	FALSE	-1.35764	1	0
ENSRNOG00000043210	190.004	139.55	0.445248	0.392585	0.0132307	0.217012	0.217012	FALSE	1.31274	1	0
ENSRNOG00000001211	732.298	801.476	-0.130228	-0.182891	0.0132704	0.21745	0.21745	FALSE	-1.13516	1	0
ENSRNOG00000029339	331.405	260.939	0.344885	0.292223	0.0133127	0.217928	0.217857	FALSE	1.22453	1	0
ENSRNOG00000019266	203.861	150.892	0.434073	0.38141	0.0133214	0.217857	0.217857	FALSE	1.30261	1	0
ENSRNOG00000006776	237.427	284.046	-0.258645	-0.311308	0.0133716	0.218464	0.218054	FALSE	-1.24083	1	0
ENSRNOG00000006051	1.07144	9.78902	-3.19161	-3.24428	0.0133806	0.21829	0.218054	FALSE	-9.47599	1	0
ENSRNOG00000000487	1.64345	9.42722	-2.5201	-2.57277	0.0133806	0.21829	0.218054	FALSE	-5.9495	1	0
ENSRNOG00000039265	178.272	129.405	0.462195	0.409532	0.0133857	0.218054	0.218054	FALSE	1.32826	1	0
ENSRNOG00000011226	10.2744	24.1855	-1.23509	-1.28775	0.0134134	0.218291	0.218291	FALSE	-2.44147	1	0
ENSRNOG00000006067	43.248	67.1273	-0.634266	-0.686929	0.0135462	0.220238	0.220075	FALSE	-1.60985	1	0
ENSRNOG00000001880	237.94	179.916	0.403275	0.350612	0.0135494	0.220075	0.220075	FALSE	1.2751	1	0
ENSRNOG00000018107	244.664	185.585	0.398715	0.346053	0.0135806	0.220367	0.220367	FALSE	1.27108	1	0
ENSRNOG00000015902	27.0737	47.8218	-0.820778	-0.873441	0.0136641	0.221507	0.221507	FALSE	-1.83203	1	0
ENSRNOG00000007174	57.6353	32.5411	0.824689	0.772027	0.013711	0.222051	0.222051	FALSE	1.70767	1	0
ENSRNOG00000002680	48.4618	73.9666	-0.610026	-0.662689	0.0137464	0.222409	0.222409	FALSE	-1.58303	1	0
ENSRNOG00000001009	155.937	110.174	0.501171	0.448508	0.0137739	0.222639	0.222639	FALSE	1.36463	1	0
ENSRNOG00000016560	150.528	106.643	0.497236	0.444573	0.0141408	0.228347	0.228156	FALSE	1.36091	1	0
ENSRNOG00000031859	92.0724	59.7411	0.624045	0.571382	0.0141426	0.228156	0.228156	FALSE	1.48595	1	0
ENSRNOG00000006663	199.791	147.12	0.441493	0.388831	0.0141683	0.228349	0.228183	FALSE	1.30933	1	0
ENSRNOG00000045821	24.1084	43.74	-0.859417	-0.912079	0.0141716	0.228183	0.228183	FALSE	-1.88176	1	0
ENSRNOG00000014480	359.763	285.233	0.334904	0.282241	0.0142301	0.228903	0.228903	FALSE	1.21608	1	0
ENSRNOG00000047751	71.3552	100.579	-0.495239	-0.547901	0.0143017	0.229833	0.229833	FALSE	-1.46196	1	0
ENSRNOG00000011361	226.269	170.175	0.411026	0.358364	0.0143546	0.230461	0.230461	FALSE	1.28197	1	0
ENSRNOG00000006694	172.545	213.499	-0.30726	-0.359922	0.0144906	0.232421	0.232421	FALSE	-1.28336	1	0
ENSRNOG00000024809	123.764	84.3587	0.552979	0.500317	0.0145815	0.233654	0.233654	FALSE	1.41452	1	0
ENSRNOG00000023781	92.1857	124.407	-0.432448	-0.485111	0.0146758	0.234939	0.234656	FALSE	-1.39969	1	0
ENSRNOG00000031358	157.357	112.176	0.488278	0.435615	0.0146783	0.234754	0.234656	FALSE	1.35249	1	0
ENSRNOG00000003722	40.5831	63.4935	-0.64573	-0.698392	0.0146862	0.234656	0.234656	FALSE	-1.6227	1	0
ENSRNOG00000022762	7.99092	0.802774	3.3153	3.26263	0.0147579	0.235575	0.235391	FALSE	9.59733	1	0
ENSRNOG00000045765	72.6405	101.332	-0.480241	-0.532904	0.0147605	0.235391	0.235391	FALSE	-1.44684	1	0
ENSRNOG00000021510	54.8287	30.4861	0.84678	0.794117	0.0148009	0.235811	0.235595	FALSE	1.73402	1	0
ENSRNOG00000033372	66.2083	94.3264	-0.51065	-0.563312	0.0148015	0.235595	0.235595	FALSE	-1.47766	1	0
ENSRNOG00000000481	370.208	295.103	0.327116	0.274453	0.0148381	0.235952	0.235952	FALSE	1.20954	1	0
ENSRNOG00000000852	55.2388	81.1275	-0.554509	-0.607172	0.0149445	0.237305	0.237192	FALSE	-1.52327	1	0
ENSRNOG00000015018	55.9918	81.2452	-0.537067	-0.58973	0.0149445	0.237305	0.237192	FALSE	-1.50496	1	0
ENSRNOG00000012477	2881.19	2601.81	0.147148	0.0944851	0.0150705	0.238964	0.238964	FALSE	1.06768	1	0
ENSRNOG00000028611	13.7262	28.8179	-1.07004	-1.1227	0.0150887	0.239026	0.239026	FALSE	-2.17754	1	0
ENSRNOG00000018166	124.07	85.9093	0.530265	0.477602	0.0151683	0.24006	0.24006	FALSE	1.39243	1	0
ENSRNOG00000002593	5.49073	16.5666	-1.59321	-1.64587	0.0152133	0.240429	0.240315	FALSE	-3.12937	1	0
ENSRNOG00000013692	5.54563	16.41	-1.56515	-1.61781	0.0152133	0.240429	0.240315	FALSE	-3.06909	1	0
ENSRNOG00000028446	84.397	53.2524	0.664345	0.611683	0.0152543	0.240735	0.240735	FALSE	1.52804	1	0
ENSRNOG00000010222	188.727	230.177	-0.286439	-0.339102	0.0153133	0.241438	0.241438	FALSE	-1.26497	1	0
ENSRNOG00000008604	94.5418	126.983	-0.425609	-0.478271	0.0153943	0.242486	0.242486	FALSE	-1.39307	1	0
ENSRNOG00000005825	177.911	129.315	0.460262	0.4076	0.0154752	0.24353	0.24353	FALSE	1.32648	1	0
ENSRNOG00000004437	41.9282	64.9063	-0.630438	-0.6831	0.015507	0.243801	0.243801	FALSE	-1.60559	1	0
ENSRNOG00000030667	128.157	164.511	-0.360271	-0.412933	0.0157436	0.247287	0.246868	FALSE	-1.33139	1	0
ENSRNOG00000034106	46.2422	70.2202	-0.602676	-0.655339	0.0157465	0.246984	0.246868	FALSE	-1.57499	1	0
ENSRNOG00000014900	46.1553	70.2385	-0.605765	-0.658427	0.0157465	0.246984	0.246868	FALSE	-1.57836	1	0
ENSRNOG00000048476	460.392	375.548	0.293865	0.241203	0.0158183	0.247761	0.247761	FALSE	1.18198	1	0
ENSRNOG00000015774	81.1049	111.521	-0.45946	-0.512122	0.015867	0.24829	0.24829	FALSE	-1.42615	1	0
ENSRNOG00000003835	16.3361	32.9729	-1.01321	-1.06588	0.0159183	0.24886	0.24886	FALSE	-2.09344	1	0
ENSRNOG00000030748	19.9847	36.1974	-0.856991	-0.909653	0.0161388	0.25207	0.25207	FALSE	-1.87859	1	0
ENSRNOG00000027533	76.0364	47.9345	0.665626	0.612963	0.0162766	0.253985	0.253985	FALSE	1.5294	1	0
ENSRNOG00000024437	63.6086	90.2477	-0.504668	-0.557331	0.016353	0.254938	0.254938	FALSE	-1.47154	1	0
ENSRNOG00000011057	113.377	147.877	-0.383265	-0.435928	0.01646	0.256367	0.256367	FALSE	-1.35278	1	0
ENSRNOG00000008755	47.6322	71.653	-0.58909	-0.641753	0.0165021	0.256783	0.256783	FALSE	-1.56022	1	0
ENSRNOG00000008027	105.901	138.358	-0.385688	-0.43835	0.016539	0.257117	0.257117	FALSE	-1.35505	1	0
ENSRNOG00000038951	624.564	522.469	0.257504	0.204841	0.0166418	0.258474	0.258474	FALSE	1.15256	1	0
ENSRNOG00000018935	743.971	809.575	-0.121918	-0.174581	0.0166701	0.258674	0.258674	FALSE	-1.12864	1	0
ENSRNOG00000003452	222.067	266.104	-0.260991	-0.313653	0.0167184	0.259181	0.259181	FALSE	-1.24285	1	0
ENSRNOG00000012193	180.976	132.556	0.4492	0.396538	0.0167835	0.259949	0.259949	FALSE	1.31634	1	0
ENSRNOG00000046626	0	3.79623	NA	NA	0.0170374	0.263026	0.262419	FALSE	#VALUE!	1	0
ENSRNOG00000015051	0	3.85834	NA	NA	0.0170374	0.263026	0.262419	FALSE	#VALUE!	1	0
ENSRNOG00000050529	0	3.30201	NA	NA	0.0170374	0.263026	0.262419	FALSE	#VALUE!	1	0
ENSRNOG00000028779	0	3.12147	NA	NA	0.0170374	0.263026	0.262419	FALSE	#VALUE!	1	0
ENSRNOG00000036872	0	3.44058	NA	NA	0.0170374	0.263026	0.262419	FALSE	#VALUE!	1	0
ENSRNOG00000033484	0	3.2912	NA	NA	0.0170374	0.263026	0.262419	FALSE	#VALUE!	1	0
ENSRNOG00000015658	30.8493	50.8853	-0.72201	-0.774673	0.0171108	0.263307	0.263307	FALSE	-1.7108	1	0
ENSRNOG00000001082	28.3239	12.5601	1.17317	1.12051	0.0171408	0.263526	0.26352	FALSE	2.17424	1	0
ENSRNOG00000004628	143.352	180.248	-0.330415	-0.383077	0.0171562	0.26352	0.26352	FALSE	-1.30412	1	0
ENSRNOG00000023360	14.3094	29.5763	-1.04748	-1.10014	0.017361	0.26642	0.26642	FALSE	-2.14376	1	0
ENSRNOG00000004814	188.962	139.827	0.434454	0.381792	0.0174949	0.268228	0.268025	FALSE	1.30296	1	0
ENSRNOG00000008243	52.5934	29.1731	0.850244	0.797581	0.0174977	0.268025	0.268025	FALSE	1.73818	1	0
ENSRNOG00000033100	926.986	796.901	0.218147	0.165484	0.0175456	0.268512	0.268512	FALSE	1.12154	1	0
ENSRNOG00000014517	54.9695	79.4599	-0.531596	-0.584258	0.0178175	0.272298	0.272174	FALSE	-1.49927	1	0
ENSRNOG00000050841	54.6958	79.137	-0.532922	-0.585585	0.0178175	0.272298	0.272174	FALSE	-1.50065	1	0
ENSRNOG00000018680	112.594	76.8505	0.550997	0.498334	0.0178415	0.272292	0.272292	FALSE	1.41258	1	0
ENSRNOG00000048430	93.4047	124.026	-0.409081	-0.461744	0.0178843	0.272695	0.272695	FALSE	-1.37721	1	0
ENSRNOG00000012495	17.1152	33.1202	-0.952436	-1.0051	0.017907	0.272791	0.272706	FALSE	-2.00708	1	0
ENSRNOG00000013954	4.64769	14.4822	-1.6397	-1.69236	0.0179177	0.272706	0.272706	FALSE	-3.23185	1	0
ENSRNOG00000004901	107.906	72.2127	0.579456	0.526793	0.0180276	0.274004	0.273363	FALSE	1.44072	1	0
ENSRNOG00000005046	107.543	72.7968	0.56296	0.510297	0.0180276	0.274004	0.273363	FALSE	1.42434	1	0
ENSRNOG00000007111	118.776	152.783	-0.363236	-0.415898	0.018034	0.273726	0.273363	FALSE	-1.33413	1	0
ENSRNOG00000008676	49.1447	73.7722	-0.586041	-0.638704	0.0180428	0.273487	0.273363	FALSE	-1.55693	1	0
ENSRNOG00000017952	49.8959	73.6319	-0.56141	-0.614072	0.0180428	0.273487	0.273363	FALSE	-1.53057	1	0
ENSRNOG00000042903	20.507	7.77794	1.39866	1.34599	0.0182134	0.275697	0.275697	FALSE	2.54205	1	0
ENSRNOG00000019804	118.357	81.1677	0.544169	0.491506	0.0183096	0.276902	0.276902	FALSE	1.40591	1	0
ENSRNOG00000003315	245.183	188.286	0.380934	0.328271	0.018431	0.278485	0.278485	FALSE	1.25551	1	0
ENSRNOG00000003973	249.308	294.535	-0.240511	-0.293173	0.0185441	0.27994	0.27994	FALSE	-1.22533	1	0
ENSRNOG00000020317	165.137	120.578	0.453703	0.40104	0.0186088	0.280663	0.280663	FALSE	1.32046	1	0
ENSRNOG00000042825	12.3807	26.2448	-1.08394	-1.1366	0.0186967	0.281608	0.281287	FALSE	-2.19862	1	0
ENSRNOG00000050188	12.3925	26.9344	-1.11998	-1.17265	0.0186967	0.281608	0.281287	FALSE	-2.25425	1	0
ENSRNOG00000020788	95.3207	126.263	-0.405569	-0.458232	0.0187008	0.281287	0.281287	FALSE	-1.37386	1	0
ENSRNOG00000002997	40.7927	62.1119	-0.606557	-0.65922	0.0187262	0.281417	0.281417	FALSE	-1.57923	1	0
ENSRNOG00000038744	130.216	91.6834	0.506176	0.453514	0.018946	0.284463	0.284463	FALSE	1.36937	1	0
ENSRNOG00000030225	74.3352	102.395	-0.462031	-0.514693	0.0189707	0.284577	0.284479	FALSE	-1.42869	1	0
ENSRNOG00000005261	61.0624	36.3175	0.74962	0.696958	0.0189904	0.284617	0.284479	FALSE	1.62108	1	0
ENSRNOG00000008209	24.1493	42.6575	-0.82082	-0.873482	0.0189983	0.284479	0.284479	FALSE	-1.83208	1	0
ENSRNOG00000008806	36.5224	57.701	-0.659816	-0.712479	0.0192476	0.287954	0.287954	FALSE	-1.63862	1	0
ENSRNOG00000039848	35.3859	17.1336	1.04634	0.993682	0.019265	0.287957	0.287957	FALSE	1.99126	1	0
ENSRNOG00000032701	62.6055	88.6608	-0.502007	-0.55467	0.0193564	0.289064	0.289064	FALSE	-1.46883	1	0
ENSRNOG00000000525	28.3934	47.8034	-0.751561	-0.804223	0.019498	0.290917	0.290917	FALSE	-1.74621	1	0
ENSRNOG00000028945	142.512	178.135	-0.321889	-0.374552	0.0195164	0.290932	0.290932	FALSE	-1.29644	1	0
ENSRNOG00000019303	46.9293	69.4314	-0.565099	-0.617762	0.0197994	0.294888	0.294888	FALSE	-1.53449	1	0
ENSRNOG00000001710	69.3124	96.3849	-0.475694	-0.528356	0.0198425	0.295265	0.295265	FALSE	-1.44228	1	0
ENSRNOG00000006365	6.98943	17.2941	-1.30703	-1.3597	0.0199124	0.296042	0.296042	FALSE	-2.56631	1	0
ENSRNOG00000017552	229.587	272.952	-0.249606	-0.302268	0.0199346	0.296107	0.296107	FALSE	-1.23308	1	0
ENSRNOG00000025890	57.7148	82.5294	-0.515967	-0.568629	0.0199566	0.29617	0.29617	FALSE	-1.48311	1	0
ENSRNOG00000011406	3.08583	0	NA	NA	0.020131	0.297964	0.297436	FALSE	#VALUE!	1	0
ENSRNOG00000043415	3.27875	0	NA	NA	0.020131	0.297964	0.297436	FALSE	#VALUE!	1	0
ENSRNOG00000031434	3.39155	0	NA	NA	0.020131	0.297964	0.297436	FALSE	#VALUE!	1	0
ENSRNOG00000009273	3.28092	0	NA	NA	0.020131	0.297964	0.297436	FALSE	#VALUE!	1	0
ENSRNOG00000025841	3.75802	0	NA	NA	0.020131	0.297964	0.297436	FALSE	#VALUE!	1	0
ENSRNOG00000008226	75.5928	47.3254	0.675635	0.622973	0.0201754	0.297828	0.297828	FALSE	1.54005	1	0
ENSRNOG00000018677	303.766	239.526	0.342779	0.290117	0.0202306	0.298379	0.298379	FALSE	1.22274	1	0
ENSRNOG00000047902	135.534	170.103	-0.327755	-0.380417	0.0203831	0.300362	0.300362	FALSE	-1.30172	1	0
ENSRNOG00000028021	121.941	84.6814	0.526069	0.473406	0.0205149	0.302038	0.301756	FALSE	1.38838	1	0
ENSRNOG00000011734	215.033	163.033	0.399396	0.346733	0.0205261	0.301937	0.301756	FALSE	1.27168	1	0
ENSRNOG00000016695	84.0425	113.26	-0.430441	-0.483104	0.0205319	0.301756	0.301756	FALSE	-1.39775	1	0
ENSRNOG00000020201	33.2781	53.9986	-0.698349	-0.751012	0.0207843	0.305196	0.305196	FALSE	-1.68297	1	0
ENSRNOG00000004740	127.01	161.982	-0.350885	-0.403548	0.0209242	0.306981	0.306981	FALSE	-1.32276	1	0
ENSRNOG00000009217	330.78	263.557	0.327754	0.275092	0.0211662	0.310259	0.310259	FALSE	1.21007	1	0
ENSRNOG00000018556	93.1504	123.271	-0.404201	-0.456863	0.0212121	0.310658	0.310658	FALSE	-1.37255	1	0
ENSRNOG00000033015	0.522002	6.06015	-3.53723	-3.58989	0.0215258	0.314837	0.314696	FALSE	-12.041	1	0
ENSRNOG00000014021	0.918745	6.79516	-2.88677	-2.93943	0.0215258	0.314837	0.314696	FALSE	-7.67111	1	0
ENSRNOG00000018516	13.0954	27.8207	-1.0871	-1.13976	0.0215444	0.314696	0.314696	FALSE	-2.20345	1	0
ENSRNOG00000014445	48.5194	71.9524	-0.568481	-0.621144	0.0215904	0.315092	0.315092	FALSE	-1.53809	1	0
ENSRNOG00000045967	225.689	267.165	-0.243398	-0.29606	0.0216606	0.315839	0.315839	FALSE	-1.22779	1	0
ENSRNOG00000000236	43.797	65.1739	-0.573462	-0.626125	0.021702	0.316167	0.316167	FALSE	-1.54341	1	0
ENSRNOG00000029347	81.904	52.7968	0.633483	0.580821	0.0217606	0.316744	0.316744	FALSE	1.4957	1	0
ENSRNOG00000023061	43.2597	23.7535	0.864886	0.812223	0.0217856	0.316831	0.316831	FALSE	1.75592	1	0
ENSRNOG00000000786	96.7602	64.2969	0.589665	0.537002	0.0219643	0.319013	0.31881	FALSE	1.45095	1	0
ENSRNOG00000014352	96.017	64.9959	0.562941	0.510279	0.0219643	0.319013	0.31881	FALSE	1.42433	1	0
ENSRNOG00000020451	274.257	319.351	-0.219614	-0.272276	0.021979	0.31881	0.31881	FALSE	-1.20771	1	0
ENSRNOG00000020622	19.1657	35.2132	-0.877587	-0.930249	0.0220929	0.320045	0.319906	FALSE	-1.90561	1	0
ENSRNOG00000013520	19.8908	35.9022	-0.851969	-0.904631	0.0220929	0.320045	0.319906	FALSE	-1.87207	1	0
ENSRNOG00000019888	72.401	45.5036	0.670029	0.617366	0.0221523	0.320488	0.320488	FALSE	1.53407	1	0
ENSRNOG00000023122	16.129	31.9379	-0.985609	-1.03827	0.0221973	0.32086	0.32086	FALSE	-2.05377	1	0
ENSRNOG00000036681	73.1074	100.217	-0.455038	-0.5077	0.0222481	0.321317	0.321187	FALSE	-1.42178	1	0
ENSRNOG00000030680	175.78	213.752	-0.282166	-0.334829	0.0222584	0.321187	0.321187	FALSE	-1.26123	1	0
ENSRNOG00000003334	205.978	155.24	0.407992	0.355329	0.0222819	0.321249	0.321249	FALSE	1.27928	1	0
ENSRNOG00000047088	231.994	273.507	-0.237491	-0.290153	0.0226929	0.326892	0.326892	FALSE	-1.22277	1	0
ENSRNOG00000019036	55.5819	79.8464	-0.522612	-0.575275	0.0228624	0.329049	0.329049	FALSE	-1.48996	1	0
ENSRNOG00000038999	33.5801	16.6657	1.01073	0.958066	0.0229405	0.329889	0.329716	FALSE	1.9427	1	0
ENSRNOG00000019551	82.2158	53.9504	0.607782	0.555119	0.0229483	0.329716	0.329716	FALSE	1.46929	1	0
ENSRNOG00000018991	2140.55	1921.89	0.155454	0.102791	0.0229899	0.33003	0.33003	FALSE	1.07385	1	0
ENSRNOG00000016778	336.331	269.827	0.317847	0.265184	0.0230204	0.330184	0.330184	FALSE	1.20179	1	0
ENSRNOG00000036688	179.622	217.945	-0.278995	-0.331658	0.0232014	0.332493	0.332493	FALSE	-1.25846	1	0
ENSRNOG00000030597	23.2735	40.6795	-0.805611	-0.858274	0.0233741	0.334681	0.334454	FALSE	-1.81287	1	0
ENSRNOG00000017765	119.145	83.3706	0.515103	0.46244	0.0233783	0.334454	0.334454	FALSE	1.37787	1	0
ENSRNOG00000008921	193.889	232.661	-0.262998	-0.315661	0.0234767	0.335574	0.335574	FALSE	-1.24458	1	0
ENSRNOG00000012106	62.1348	87.809	-0.498967	-0.55163	0.0236371	0.337577	0.337522	FALSE	-1.46574	1	0
ENSRNOG00000012852	1269.16	1115.49	0.186202	0.13354	0.0236535	0.337522	0.337522	FALSE	1.09698	1	0
ENSRNOG00000014508	40.7612	61.6942	-0.597938	-0.650601	0.0237528	0.33865	0.33865	FALSE	-1.56982	1	0
ENSRNOG00000013484	27.9198	45.9931	-0.720129	-0.772791	0.0238664	0.339979	0.339979	FALSE	-1.70857	1	0
ENSRNOG00000048292	69.3783	95.9188	-0.467329	-0.519992	0.024016	0.341818	0.341818	FALSE	-1.43395	1	0
ENSRNOG00000013196	5.70823	15.2523	-1.41792	-1.47058	0.0240792	0.342425	0.342425	FALSE	-2.77133	1	0
ENSRNOG00000048153	93.8809	62.9592	0.576414	0.523752	0.0241737	0.343476	0.343476	FALSE	1.43769	1	0
ENSRNOG00000018336	1.49018	8.24888	-2.46871	-2.52137	0.0242403	0.344129	0.343799	FALSE	-5.74128	1	0
ENSRNOG00000000943	299.797	237.307	0.337231	0.284569	0.0242467	0.343928	0.343799	FALSE	1.21805	1	0
ENSRNOG00000008170	350.846	398.08	-0.18222	-0.234882	0.0242582	0.343799	0.343799	FALSE	-1.17681	1	0
ENSRNOG00000017808	69.931	43.0561	0.699714	0.647052	0.0243262	0.344469	0.344469	FALSE	1.56596	1	0
ENSRNOG00000006094	9.09668	21.2901	-1.22677	-1.27944	0.0244759	0.346003	0.34571	FALSE	-2.42744	1	0
ENSRNOG00000008016	9.67513	21.0133	-1.11895	-1.17161	0.0244759	0.346003	0.34571	FALSE	-2.25263	1	0
ENSRNOG00000050081	9.03848	21.1195	-1.22442	-1.27709	0.0244759	0.346003	0.34571	FALSE	-2.42349	1	0
ENSRNOG00000018816	2426.59	2189.9	0.148065	0.0954025	0.0245163	0.345986	0.345986	FALSE	1.06836	1	0
ENSRNOG00000001815	737.07	629.054	0.228618	0.175955	0.0246466	0.347532	0.347532	FALSE	1.12971	1	0
ENSRNOG00000005123	150.762	185.623	-0.300099	-0.352762	0.0248912	0.350684	0.350684	FALSE	-1.277	1	0
ENSRNOG00000002983	129.95	162.43	-0.321866	-0.374528	0.0249577	0.351324	0.351324	FALSE	-1.29642	1	0
ENSRNOG00000015991	7.06658	18.3579	-1.37732	-1.42998	0.0249835	0.351391	0.351391	FALSE	-2.69443	1	0
ENSRNOG00000002520	24.616	41.0668	-0.738377	-0.791039	0.0252914	0.355422	0.355422	FALSE	-1.73032	1	0
ENSRNOG00000014525	28.5112	46.696	-0.711773	-0.764435	0.0255487	0.358735	0.3585	FALSE	-1.6987	1	0
ENSRNOG00000010657	248.452	193.097	0.36364	0.310977	0.0255534	0.3585	0.3585	FALSE	1.24055	1	0
ENSRNOG00000021118	212.691	162.595	0.387477	0.334814	0.0258091	0.361783	0.361783	FALSE	1.26121	1	0
ENSRNOG00000008961	205.797	156.952	0.390903	0.33824	0.025838	0.361884	0.361884	FALSE	1.26421	1	0
ENSRNOG00000019048	497.856	550.665	-0.145446	-0.198109	0.025895	0.362378	0.362378	FALSE	-1.14719	1	0
ENSRNOG00000004755	134.345	96.4994	0.477351	0.424688	0.0262051	0.36641	0.36641	FALSE	1.34228	1	0
ENSRNOG00000047218	113.365	144.649	-0.351589	-0.404251	0.0262845	0.367213	0.367213	FALSE	-1.3234	1	0
ENSRNOG00000019490	21.9999	37.7164	-0.777693	-0.830355	0.0265051	0.369984	0.369984	FALSE	-1.77812	1	0
ENSRNOG00000018129	1832.18	1638.62	0.161084	0.108422	0.0265408	0.370173	0.370173	FALSE	1.07805	1	0
ENSRNOG00000025034	80.8268	52.8465	0.613026	0.560363	0.0265993	0.370679	0.370679	FALSE	1.47464	1	0
ENSRNOG00000023285	153.732	112.455	0.451071	0.398409	0.0266527	0.371113	0.371113	FALSE	1.31805	1	0
ENSRNOG00000001254	88.1264	116.194	-0.398889	-0.451552	0.0267274	0.371843	0.371613	FALSE	-1.36751	1	0
ENSRNOG00000017619	194.288	232.599	-0.259649	-0.312311	0.0267332	0.371613	0.371613	FALSE	-1.2417	1	0
ENSRNOG00000024568	2678.81	2427.55	0.142091	0.0894285	0.0271689	0.377356	0.377356	FALSE	1.06395	1	0
ENSRNOG00000005556	25.0639	42.3842	-0.757914	-0.810576	0.0272425	0.378063	0.378063	FALSE	-1.75391	1	0
ENSRNOG00000025910	38.3463	58.3132	-0.604734	-0.657396	0.0272776	0.378236	0.378236	FALSE	-1.57723	1	0
ENSRNOG00000042320	18.5697	33.6572	-0.857964	-0.910627	0.0273425	0.378663	0.378506	FALSE	-1.87986	1	0
ENSRNOG00000017737	18.9253	33.3762	-0.818504	-0.871167	0.0273425	0.378663	0.378506	FALSE	-1.82914	1	0
ENSRNOG00000015157	237.208	184.664	0.361252	0.30859	0.0274166	0.379217	0.379217	FALSE	1.2385	1	0
ENSRNOG00000050042	15.9227	29.6259	-0.895776	-0.948439	0.0275569	0.380684	0.380526	FALSE	-1.92978	1	0
ENSRNOG00000015699	15.8457	29.3306	-0.888315	-0.940978	0.0275569	0.380684	0.380526	FALSE	-1.91983	1	0
ENSRNOG00000042668	90.0402	118.234	-0.393003	-0.445665	0.0278632	0.384438	0.384231	FALSE	-1.36194	1	0
ENSRNOG00000010277	669.144	569.776	0.231922	0.179259	0.0278712	0.384231	0.384231	FALSE	1.1323	1	0
ENSRNOG00000007390	49.7588	71.3798	-0.520564	-0.573227	0.0279248	0.384652	0.384652	FALSE	-1.48785	1	0
ENSRNOG00000030469	81.508	53.4904	0.607662	0.554999	0.0279791	0.385082	0.385082	FALSE	1.46917	1	0
ENSRNOG00000005388	155.533	114.101	0.446908	0.394245	0.0281235	0.386751	0.386751	FALSE	1.31426	1	0
ENSRNOG00000010105	99.5672	128.735	-0.370662	-0.423324	0.0281765	0.387159	0.387159	FALSE	-1.34101	1	0
ENSRNOG00000034161	1955.83	1754.47	0.156744	0.104082	0.028606	0.392738	0.392738	FALSE	1.07481	1	0
ENSRNOG00000015496	62.5699	86.4923	-0.467103	-0.519765	0.0287488	0.394374	0.394135	FALSE	-1.43372	1	0
ENSRNOG00000005918	22.2227	38.0018	-0.774033	-0.826696	0.0287782	0.394453	0.394135	FALSE	-1.77362	1	0
ENSRNOG00000019651	10.8827	22.449	-1.04461	-1.09727	0.0288376	0.394942	0.394135	FALSE	-2.13949	1	0
ENSRNOG00000001709	203.703	241.88	-0.247825	-0.300487	0.0288377	0.39462	0.394135	FALSE	-1.23156	1	0
ENSRNOG00000013391	4.91383	13.2807	-1.43441	-1.48707	0.0288968	0.394619	0.394135	FALSE	-2.8032	1	0
ENSRNOG00000013867	4.1364	13.9121	-1.7499	-1.80256	0.0288968	0.394619	0.394135	FALSE	-3.48838	1	0
ENSRNOG00000007830	4.56608	13.064	-1.51657	-1.56924	0.0288968	0.394619	0.394135	FALSE	-2.96748	1	0
ENSRNOG00000010165	4.6197	13.6259	-1.56048	-1.61315	0.0288968	0.394619	0.394135	FALSE	-3.05918	1	0
ENSRNOG00000046794	30.0837	48.0528	-0.675636	-0.728299	0.0289836	0.394996	0.394854	FALSE	-1.65668	1	0
ENSRNOG00000042592	46.8324	26.1078	0.843027	0.790364	0.0289968	0.394854	0.394854	FALSE	1.72951	1	0
ENSRNOG00000042829	218.546	168.648	0.373923	0.32126	0.0290383	0.395096	0.395096	FALSE	1.24942	1	0
ENSRNOG00000016444	176.8	132.439	0.416795	0.364132	0.0290706	0.395214	0.395214	FALSE	1.28711	1	0
ENSRNOG00000042480	183.271	138.832	0.400637	0.347974	0.0292177	0.396889	0.396636	FALSE	1.27277	1	0
ENSRNOG00000002461	26.7413	43.0264	-0.686153	-0.738816	0.0292228	0.396636	0.396636	FALSE	-1.66881	1	0
ENSRNOG00000042821	332.057	377.07	-0.183403	-0.236066	0.0296499	0.402105	0.402105	FALSE	-1.17778	1	0
ENSRNOG00000000821	85.2169	112.168	-0.39645	-0.449112	0.0297011	0.402473	0.402473	FALSE	-1.3652	1	0
ENSRNOG00000028236	35.0908	54.8114	-0.643384	-0.696047	0.0298096	0.403615	0.403615	FALSE	-1.62006	1	0
ENSRNOG00000002178	164.571	122.467	0.426311	0.373649	0.0299929	0.405767	0.405521	FALSE	1.29563	1	0
ENSRNOG00000019456	208.14	246.37	-0.243273	-0.295935	0.0299989	0.405521	0.405521	FALSE	-1.22768	1	0
ENSRNOG00000026847	145.314	106.714	0.44542	0.392757	0.0302232	0.408221	0.408221	FALSE	1.3129	1	0
ENSRNOG00000019105	115.956	81.6622	0.505841	0.453178	0.0302986	0.408909	0.40848	FALSE	1.36905	1	0
ENSRNOG00000019649	86.7829	113.791	-0.390902	-0.443565	0.0303318	0.409025	0.40848	FALSE	-1.35996	1	0
ENSRNOG00000017550	8.62273	19.8142	-1.20032	-1.25298	0.0303403	0.408645	0.40848	FALSE	-2.38334	1	0
ENSRNOG00000024549	8.76313	19.2523	-1.13551	-1.18817	0.0303403	0.408645	0.40848	FALSE	-2.27864	1	0
ENSRNOG00000016991	71.8772	96.6021	-0.42652	-0.479183	0.0305033	0.410343	0.410343	FALSE	-1.39395	1	0
ENSRNOG00000006340	104.357	72.5213	0.525056	0.472394	0.0305976	0.41128	0.411142	FALSE	1.38741	1	0
ENSRNOG00000024309	704.498	602.454	0.225745	0.173082	0.030612	0.411142	0.411142	FALSE	1.12746	1	0
ENSRNOG00000018944	16.4633	30.4975	-0.889442	-0.942104	0.0306881	0.411833	0.411833	FALSE	-1.92133	1	0
ENSRNOG00000050924	165.8	123.538	0.424495	0.371832	0.0307355	0.412138	0.412138	FALSE	1.294	1	0
ENSRNOG00000043171	469.862	390.53	0.266805	0.214142	0.0308407	0.413215	0.413215	FALSE	1.16001	1	0
ENSRNOG00000000799	79.9427	105.029	-0.393755	-0.446418	0.0309204	0.413952	0.413952	FALSE	-1.36265	1	0
ENSRNOG00000007842	229.484	178.622	0.361485	0.308823	0.0310431	0.415261	0.415192	FALSE	1.2387	1	0
ENSRNOG00000016630	23.465	39.308	-0.744312	-0.796975	0.0310877	0.415358	0.415192	FALSE	-1.73745	1	0
ENSRNOG00000022932	23.696	39.9652	-0.754099	-0.806762	0.0310877	0.415358	0.415192	FALSE	-1.74928	1	0
ENSRNOG00000038902	179.05	135.456	0.402541	0.349878	0.0311322	0.415453	0.415453	FALSE	1.27445	1	0
ENSRNOG00000001425	27.1211	44.7741	-0.723245	-0.775908	0.0312285	0.416239	0.416073	FALSE	-1.71227	1	0
ENSRNOG00000017233	27.9642	44.8153	-0.680412	-0.733075	0.0312285	0.416239	0.416073	FALSE	-1.66218	1	0
ENSRNOG00000013828	41.8463	61.8463	-0.563587	-0.61625	0.0313276	0.416727	0.416395	FALSE	-1.53289	1	0
ENSRNOG00000009225	41.969	61.0632	-0.540979	-0.593642	0.0313276	0.416727	0.416395	FALSE	-1.50905	1	0
ENSRNOG00000001813	41.7508	61.605	-0.561244	-0.613906	0.0313276	0.416727	0.416395	FALSE	-1.5304	1	0
ENSRNOG00000019400	125.64	156.489	-0.316768	-0.369431	0.031446	0.417636	0.417636	FALSE	-1.29184	1	0
ENSRNOG00000043136	47.2758	27.5235	0.78044	0.727777	0.0315845	0.419142	0.419142	FALSE	1.65609	1	0
ENSRNOG00000002669	97.9083	125.21	-0.354847	-0.407509	0.0318626	0.422496	0.422496	FALSE	-1.32639	1	0
ENSRNOG00000007650	557.551	609.885	-0.129433	-0.182096	0.031915	0.422855	0.422855	FALSE	-1.13453	1	0
ENSRNOG00000013211	598.016	651.053	-0.122591	-0.175253	0.0320196	0.423904	0.423904	FALSE	-1.12916	1	0
ENSRNOG00000027874	47.4273	68.4883	-0.53014	-0.582802	0.0320603	0.424106	0.424106	FALSE	-1.49776	1	0
ENSRNOG00000018091	117.639	147.872	-0.329984	-0.382647	0.0324538	0.428971	0.428816	FALSE	-1.30373	1	0
ENSRNOG00000023943	10.5755	2.6678	1.987	1.93434	0.0324887	0.429092	0.428816	FALSE	3.82204	1	0
ENSRNOG00000013516	32.6881	50.0597	-0.614884	-0.667546	0.0324938	0.42882	0.428816	FALSE	-1.58837	1	0
ENSRNOG00000003324	181.388	137.791	0.396592	0.343929	0.0325429	0.429129	0.428816	FALSE	1.26921	1	0
ENSRNOG00000002721	446.732	370.087	0.271547	0.218884	0.0325449	0.428816	0.428816	FALSE	1.16383	1	0
ENSRNOG00000000098	37.368	56.4748	-0.595804	-0.648467	0.0329005	0.432988	0.432818	FALSE	-1.5675	1	0
ENSRNOG00000007518	37.0889	56.7009	-0.612385	-0.665048	0.0329005	0.432988	0.432818	FALSE	-1.58562	1	0
ENSRNOG00000028166	106.109	74.8747	0.503004	0.450341	0.0329524	0.433159	0.433159	FALSE	1.36636	1	0
ENSRNOG00000019442	99.2775	127.969	-0.366253	-0.418916	0.0330088	0.433558	0.433558	FALSE	-1.33692	1	0
ENSRNOG00000039297	155.3	115.613	0.425752	0.373089	0.0332236	0.436037	0.435686	FALSE	1.29512	1	0
ENSRNOG00000020730	28.7047	45.8687	-0.676222	-0.728884	0.0332558	0.435945	0.435686	FALSE	-1.65736	1	0
ENSRNOG00000007921	28.8668	45.8062	-0.666133	-0.718795	0.0332558	0.435945	0.435686	FALSE	-1.64581	1	0
ENSRNOG00000001717	48.5766	69.6819	-0.520522	-0.573185	0.0332752	0.435686	0.435686	FALSE	-1.4878	1	0
ENSRNOG00000021032	11.8597	23.4093	-0.981017	-1.03368	0.0333523	0.436181	0.43601	FALSE	-2.04724	1	0
ENSRNOG00000025285	11.9014	23.0574	-0.954107	-1.00677	0.0333523	0.436181	0.43601	FALSE	-2.00941	1	0
ENSRNOG00000013961	723.952	778.449	-0.104708	-0.157371	0.0334732	0.437249	0.437249	FALSE	-1.11525	1	0
ENSRNOG00000026374	162.978	121.995	0.417858	0.365196	0.0335583	0.438017	0.437878	FALSE	1.28806	1	0
ENSRNOG00000019834	674.27	728.722	-0.112042	-0.164705	0.0335739	0.437878	0.437878	FALSE	-1.12094	1	0
ENSRNOG00000005890	297.442	339.383	-0.190303	-0.242966	0.0336473	0.438492	0.438265	FALSE	-1.18342	1	0
ENSRNOG00000013166	20.7793	8.82232	1.23592	1.18325	0.0337184	0.439076	0.438265	FALSE	2.27088	1	0
ENSRNOG00000050796	83.1648	109.007	-0.390369	-0.443032	0.033722	0.43878	0.438265	FALSE	-1.35946	1	0
ENSRNOG00000024539	809.536	699.26	0.211266	0.158604	0.0337369	0.438632	0.438265	FALSE	1.11621	1	0
ENSRNOG00000021268	26.6461	12.7437	1.06415	1.01148	0.0337451	0.438397	0.438265	FALSE	2.01598	1	0
ENSRNOG00000005603	169.768	127.729	0.410473	0.35781	0.0337889	0.438625	0.438265	FALSE	1.28148	1	0
ENSRNOG00000027503	85.2874	57.355	0.572413	0.519751	0.0337927	0.438333	0.438265	FALSE	1.43371	1	0
ENSRNOG00000000981	52.3375	31.755	0.72086	0.668197	0.0338138	0.438265	0.438265	FALSE	1.58909	1	0
ENSRNOG00000018373	17.9294	31.1974	-0.799098	-0.851761	0.033883	0.438822	0.438822	FALSE	-1.8047	1	0
ENSRNOG00000011280	40.2273	22.8684	0.814819	0.762156	0.03398	0.439736	0.439736	FALSE	1.69602	1	0
ENSRNOG00000003855	131.022	162.639	-0.311861	-0.364523	0.0340238	0.439962	0.439873	FALSE	-1.28746	1	0
ENSRNOG00000002516	43.703	63.1344	-0.530694	-0.583357	0.0340697	0.440043	0.439873	FALSE	-1.49833	1	0
ENSRNOG00000050500	43.8615	63.7364	-0.539163	-0.591825	0.0340697	0.440043	0.439873	FALSE	-1.50715	1	0
ENSRNOG00000018647	212.276	164.924	0.364142	0.311479	0.0341837	0.441005	0.441005	FALSE	1.24098	1	0
ENSRNOG00000001294	3.80606	11.384	-1.58063	-1.63329	0.0342268	0.441219	0.441219	FALSE	-3.10221	1	0
ENSRNOG00000031325	14.4759	27.424	-0.921785	-0.974447	0.0342683	0.441412	0.441412	FALSE	-1.96489	1	0
ENSRNOG00000014462	55.5014	77.2125	-0.47631	-0.528973	0.0343731	0.442421	0.442421	FALSE	-1.4429	1	0
ENSRNOG00000002908	111.85	140.433	-0.328318	-0.380981	0.0344085	0.442535	0.442527	FALSE	-1.30223	1	0
ENSRNOG00000037655	38.2838	57.5135	-0.587167	-0.639829	0.0344609	0.442697	0.442527	FALSE	-1.55814	1	0
ENSRNOG00000018901	38.0722	57.9679	-0.606517	-0.65918	0.0344609	0.442697	0.442527	FALSE	-1.57918	1	0
ENSRNOG00000013514	434.643	360.562	0.269582	0.216919	0.0348347	0.446982	0.446982	FALSE	1.16225	1	0
ENSRNOG00000008990	113.588	142.63	-0.328468	-0.38113	0.0354462	0.45448	0.45448	FALSE	-1.30236	1	0
ENSRNOG00000032844	114.141	81.2475	0.490415	0.437753	0.0356225	0.456389	0.456389	FALSE	1.35449	1	0
ENSRNOG00000015974	76.8716	50.8175	0.597125	0.544463	0.0356925	0.456935	0.456935	FALSE	1.45848	1	0
ENSRNOG00000015703	410.562	456.288	-0.152345	-0.205007	0.0357875	0.4578	0.45717	FALSE	-1.15269	1	0
ENSRNOG00000002277	25.2271	41.0878	-0.703735	-0.756397	0.0357931	0.457345	0.45717	FALSE	-1.68927	1	0
ENSRNOG00000002182	25.2986	41.2974	-0.706993	-0.759655	0.0357931	0.457345	0.45717	FALSE	-1.69309	1	0
ENSRNOG00000047796	145.622	107.952	0.431829	0.379166	0.0358562	0.457626	0.457626	FALSE	1.30059	1	0
ENSRNOG00000021248	9.92657	20.4525	-1.04291	-1.09557	0.035909	0.457949	0.457949	FALSE	-2.13698	1	0
ENSRNOG00000050231	109.666	77.6656	0.497773	0.44511	0.0366212	0.466675	0.466429	FALSE	1.36142	1	0
ENSRNOG00000050648	37.0047	20.7434	0.835053	0.78239	0.0366298	0.466429	0.466429	FALSE	1.71998	1	0
ENSRNOG00000009974	96.3932	123.043	-0.352165	-0.404828	0.0366609	0.466469	0.466469	FALSE	-1.32393	1	0
ENSRNOG00000011175	126.332	156.309	-0.307175	-0.359838	0.0366925	0.466515	0.466515	FALSE	-1.28328	1	0
ENSRNOG00000008830	240.362	278.274	-0.211301	-0.263964	0.0372329	0.473025	0.473025	FALSE	-1.20077	1	0
ENSRNOG00000036661	41.7539	23.2682	0.843552	0.79089	0.0372978	0.473489	0.473489	FALSE	1.73014	1	0
ENSRNOG00000014402	7.81384	17.1374	-1.13304	-1.1857	0.0376498	0.477232	0.476256	FALSE	-2.27474	1	0
ENSRNOG00000020906	7.87513	17.2379	-1.13021	-1.18287	0.0376498	0.477232	0.476256	FALSE	-2.27028	1	0
ENSRNOG00000047714	7.92663	17.9683	-1.18067	-1.23333	0.0376498	0.477232	0.476256	FALSE	-2.3511	1	0
ENSRNOG00000049426	5.59976	14.8073	-1.40287	-1.45553	0.0376585	0.476436	0.476256	FALSE	-2.74258	1	0
ENSRNOG00000045829	5.77216	14.8189	-1.36026	-1.41292	0.0376585	0.476436	0.476256	FALSE	-2.66276	1	0
ENSRNOG00000048213	188.043	144.799	0.377007	0.324344	0.0377021	0.476446	0.476446	FALSE	1.2521	1	0
ENSRNOG00000019053	147.113	109.515	0.425801	0.373139	0.0377526	0.476723	0.476723	FALSE	1.29517	1	0
ENSRNOG00000010331	281.536	321.276	-0.190492	-0.243154	0.0378386	0.477448	0.476961	FALSE	-1.18358	1	0
ENSRNOG00000047811	35.7735	53.3687	-0.577104	-0.629766	0.0378572	0.477141	0.476961	FALSE	-1.54731	1	0
ENSRNOG00000050997	35.0169	53.2065	-0.603551	-0.656214	0.0378572	0.477141	0.476961	FALSE	-1.57594	1	0
ENSRNOG00000019648	12.5362	24.9325	-0.991927	-1.04459	0.0379825	0.478178	0.478178	FALSE	-2.06278	1	0
ENSRNOG00000017900	15.8051	28.469	-0.848998	-0.901661	0.0381315	0.479511	0.47933	FALSE	-1.86822	1	0
ENSRNOG00000011321	15.4829	28.1078	-0.860292	-0.912955	0.0381315	0.479511	0.47933	FALSE	-1.8829	1	0
ENSRNOG00000002433	46.0497	66.6321	-0.533026	-0.585688	0.0382239	0.48013	0.479921	FALSE	-1.50075	1	0
ENSRNOG00000016398	22.601	37.5405	-0.732061	-0.784724	0.038236	0.479921	0.479921	FALSE	-1.72276	1	0
ENSRNOG00000028323	148.052	110.57	0.421139	0.368476	0.0387162	0.485582	0.483423	FALSE	1.29099	1	0
ENSRNOG00000021484	59.6485	81.2489	-0.445862	-0.498525	0.0387319	0.485415	0.483423	FALSE	-1.41277	1	0
ENSRNOG00000031089	0	2.16164	NA	NA	0.0388048	0.48469	0.483423	FALSE	#VALUE!	1	0
ENSRNOG00000019607	0	2.93358	NA	NA	0.0388048	0.48469	0.483423	FALSE	#VALUE!	1	0
ENSRNOG00000047355	0	2.54897	NA	NA	0.0388048	0.48469	0.483423	FALSE	#VALUE!	1	0
ENSRNOG00000022230	0	2.83964	NA	NA	0.0388048	0.48469	0.483423	FALSE	#VALUE!	1	0
ENSRNOG00000010015	0	2.14185	NA	NA	0.0388048	0.48469	0.483423	FALSE	#VALUE!	1	0
ENSRNOG00000033673	0	2.43988	NA	NA	0.0388048	0.48469	0.483423	FALSE	#VALUE!	1	0
ENSRNOG00000046640	0	2.05959	NA	NA	0.0388048	0.48469	0.483423	FALSE	#VALUE!	1	0
ENSRNOG00000046097	0	2.66437	NA	NA	0.0388048	0.48469	0.483423	FALSE	#VALUE!	1	0
ENSRNOG00000004612	356.211	399.048	-0.16383	-0.216493	0.0388906	0.48413	0.48413	FALSE	-1.16191	1	0
ENSRNOG00000005884	197.229	152.171	0.374176	0.321513	0.0390333	0.485543	0.485543	FALSE	1.24964	1	0
ENSRNOG00000022637	41.4648	60.5169	-0.545451	-0.598114	0.0391839	0.486873	0.486692	FALSE	-1.51374	1	0
ENSRNOG00000005585	41.3138	60.3027	-0.545599	-0.598261	0.0391839	0.486873	0.486692	FALSE	-1.51389	1	0
ENSRNOG00000049681	91.2982	117.655	-0.365902	-0.418564	0.0393347	0.488201	0.488174	FALSE	-1.3366	1	0
ENSRNOG00000019811	169.214	128.363	0.398615	0.345953	0.0394172	0.488861	0.488174	FALSE	1.27099	1	0
ENSRNOG00000022227	2.3821	9.83902	-2.04628	-2.09894	0.0395667	0.48926	0.488174	FALSE	-4.28396	1	0
ENSRNOG00000022784	2.05676	9.9373	-2.27248	-2.32514	0.0395667	0.48926	0.488174	FALSE	-5.01116	1	0
ENSRNOG00000016146	2.69894	9.19793	-1.76891	-1.82158	0.0395667	0.48926	0.488174	FALSE	-3.53467	1	0
ENSRNOG00000023148	2.04718	9.12134	-2.15561	-2.20827	0.0395667	0.48926	0.488174	FALSE	-4.62121	1	0
ENSRNOG00000012264	2.27495	9.59354	-2.07623	-2.12889	0.0395667	0.48926	0.488174	FALSE	-4.37381	1	0
ENSRNOG00000006204	2.46756	9.45435	-1.93789	-1.99055	0.0395667	0.48926	0.488174	FALSE	-3.97389	1	0
ENSRNOG00000005291	2.24986	9.15367	-2.02451	-2.07717	0.0395667	0.48926	0.488174	FALSE	-4.2198	1	0
ENSRNOG00000000432	50.0484	30.0246	0.737178	0.684516	0.039836	0.491134	0.490925	FALSE	1.60716	1	0
ENSRNOG00000017941	83.0892	108.513	-0.38513	-0.437792	0.0398485	0.490925	0.490925	FALSE	-1.35453	1	0
ENSRNOG00000019990	191.055	147.931	0.369069	0.316406	0.0400153	0.492616	0.492608	FALSE	1.24522	1	0
ENSRNOG00000017166	89.335	61.3544	0.542059	0.489396	0.0400441	0.492608	0.492608	FALSE	1.40386	1	0
ENSRNOG00000018932	206.993	160.067	0.37091	0.318247	0.0402217	0.494428	0.494428	FALSE	1.24681	1	0
ENSRNOG00000037765	19.0445	33.3589	-0.808695	-0.861357	0.0404131	0.496415	0.496415	FALSE	-1.81675	1	0
ENSRNOG00000012630	102.857	129.178	-0.328722	-0.381385	0.040448	0.496478	0.496478	FALSE	-1.30259	1	0
ENSRNOG00000039666	46.2779	27.9422	0.727876	0.675213	0.040481	0.496517	0.496517	FALSE	1.59683	1	0
ENSRNOG00000050190	42.8816	61.9643	-0.531079	-0.583741	0.0407678	0.499667	0.499667	FALSE	-1.49873	1	0
ENSRNOG00000020102	238.779	275.386	-0.205776	-0.258439	0.0408385	0.500166	0.500166	FALSE	-1.19618	1	0
ENSRNOG00000020871	48.736	68.5504	-0.492177	-0.54484	0.0410096	0.501894	0.501894	FALSE	-1.45886	1	0
ENSRNOG00000004992	85.1335	110.62	-0.377809	-0.430472	0.0414051	0.506363	0.506363	FALSE	-1.34767	1	0
ENSRNOG00000030118	37.9726	55.9063	-0.558053	-0.610716	0.0414737	0.50683	0.506513	FALSE	-1.52702	1	0
ENSRNOG00000013300	280.396	319.751	-0.189484	-0.242146	0.0414781	0.506513	0.506513	FALSE	-1.18275	1	0
ENSRNOG00000009466	125.692	154.032	-0.293337	-0.345999	0.0416245	0.507928	0.506644	FALSE	-1.27103	1	0
ENSRNOG00000008548	10.7759	21.4241	-0.991422	-1.04408	0.041627	0.507403	0.506644	FALSE	-2.06206	1	0
ENSRNOG00000007229	10.595	21.8157	-1.04198	-1.09464	0.041627	0.507403	0.506644	FALSE	-2.1356	1	0
ENSRNOG00000018570	0.947474	5.37107	-2.50305	-2.55571	0.0417015	0.507198	0.506644	FALSE	-5.87958	1	0
ENSRNOG00000024256	0.532983	5.45106	-3.35437	-3.40704	0.0417015	0.507198	0.506644	FALSE	-10.6077	1	0
ENSRNOG00000018895	0.371923	5.19606	-3.80434	-3.857	0.0417015	0.507198	0.506644	FALSE	-14.4902	1	0
ENSRNOG00000025691	0.734843	5.368	-2.86888	-2.92154	0.0417015	0.507198	0.506644	FALSE	-7.57654	1	0
ENSRNOG00000012269	55.2326	76.3247	-0.46663	-0.519293	0.041867	0.508285	0.508285	FALSE	-1.43325	1	0
ENSRNOG00000000847	494.82	416.105	0.249956	0.197294	0.0419863	0.509362	0.508914	FALSE	1.14655	1	0
ENSRNOG00000037364	62.387	84.6827	-0.440822	-0.493484	0.0420103	0.509099	0.508914	FALSE	-1.40784	1	0
ENSRNOG00000003743	62.3729	84.1894	-0.432719	-0.485382	0.0420103	0.509099	0.508914	FALSE	-1.39996	1	0
ENSRNOG00000005389	16.8437	29.1161	-0.789608	-0.842271	0.0420485	0.509006	0.509006	FALSE	-1.79287	1	0
ENSRNOG00000010527	13.37	4.78277	1.48308	1.43042	0.0424619	0.513638	0.513638	FALSE	2.69525	1	0
ENSRNOG00000011632	342.451	280.468	0.288061	0.235399	0.0425021	0.513752	0.513752	FALSE	1.17723	1	0
ENSRNOG00000033790	70.0246	93.7847	-0.421491	-0.474153	0.0426037	0.514607	0.514607	FALSE	-1.3891	1	0
ENSRNOG00000019892	13.6476	25.233	-0.886668	-0.93933	0.0426958	0.515347	0.515347	FALSE	-1.91764	1	0
ENSRNOG00000003224	28.0801	44.5212	-0.664946	-0.717609	0.0429942	0.518386	0.518198	FALSE	-1.64445	1	0
ENSRNOG00000013451	28.0937	44.4489	-0.661902	-0.714565	0.0429942	0.518386	0.518198	FALSE	-1.64099	1	0
ENSRNOG00000010737	56.6852	77.7064	-0.455061	-0.507724	0.0430993	0.51909	0.518757	FALSE	-1.42181	1	0
ENSRNOG00000025679	63.6561	85.1483	-0.419679	-0.472342	0.0431027	0.518757	0.518757	FALSE	-1.38736	1	0
ENSRNOG00000000574	1590.75	1424.05	0.159705	0.107043	0.0432311	0.519926	0.519926	FALSE	1.07702	1	0
ENSRNOG00000050067	70.8724	46.1932	0.617545	0.564882	0.0434242	0.521872	0.521605	FALSE	1.47927	1	0
ENSRNOG00000004863	1.97832	7.31373	-1.88633	-1.939	0.0434645	0.521793	0.521605	FALSE	-3.83439	1	0
ENSRNOG00000012950	1.94937	7.49929	-1.94374	-1.99641	0.0434645	0.521793	0.521605	FALSE	-3.99005	1	0
ENSRNOG00000012868	107.728	134.132	-0.316261	-0.368924	0.0435808	0.522625	0.522625	FALSE	-1.29139	1	0
ENSRNOG00000047988	181.038	139.547	0.375535	0.322872	0.0437022	0.523704	0.523196	FALSE	1.25082	1	0
ENSRNOG00000042920	50.7526	70.9986	-0.484309	-0.536971	0.0438005	0.524506	0.523196	FALSE	-1.45092	1	0
ENSRNOG00000005257	118.146	146.743	-0.312718	-0.365381	0.0438189	0.524349	0.523196	FALSE	-1.28822	1	0
ENSRNOG00000002318	24.6574	39.1227	-0.665988	-0.718651	0.0438551	0.524218	0.523196	FALSE	-1.64564	1	0
ENSRNOG00000011606	24.0049	39.1571	-0.705944	-0.758606	0.0438551	0.524218	0.523196	FALSE	-1.69186	1	0
ENSRNOG00000011891	44.6696	63.5716	-0.509089	-0.561752	0.0439424	0.524699	0.523196	FALSE	-1.47606	1	0
ENSRNOG00000000185	382.63	316.281	0.274744	0.222081	0.0440126	0.525161	0.523196	FALSE	1.16642	1	0
ENSRNOG00000030679	2.6456	0	NA	NA	0.0441616	0.524873	0.523196	FALSE	#VALUE!	1	0
ENSRNOG00000048765	2.09855	0	NA	NA	0.0441616	0.524873	0.523196	FALSE	#VALUE!	1	0
ENSRNOG00000032877	2.0865	0	NA	NA	0.0441616	0.524873	0.523196	FALSE	#VALUE!	1	0
ENSRNOG00000030162	2.50763	0	NA	NA	0.0441616	0.524873	0.523196	FALSE	#VALUE!	1	0
ENSRNOG00000045968	2.46551	0	NA	NA	0.0441616	0.524873	0.523196	FALSE	#VALUE!	1	0
ENSRNOG00000045963	2.79817	0	NA	NA	0.0441616	0.524873	0.523196	FALSE	#VALUE!	1	0
ENSRNOG00000032470	2.07188	0	NA	NA	0.0441616	0.524873	0.523196	FALSE	#VALUE!	1	0
ENSRNOG00000026841	2.48026	0	NA	NA	0.0441616	0.524873	0.523196	FALSE	#VALUE!	1	0
ENSRNOG00000033125	2.03528	0	NA	NA	0.0441616	0.524873	0.523196	FALSE	#VALUE!	1	0
ENSRNOG00000046659	2.86534	0	NA	NA	0.0441616	0.524873	0.523196	FALSE	#VALUE!	1	0
ENSRNOG00000009484	39.1685	57.7215	-0.559415	-0.612077	0.0451061	0.534007	0.534007	FALSE	-1.52846	1	0
ENSRNOG00000014429	90.581	115.457	-0.350072	-0.402734	0.0452785	0.535667	0.535667	FALSE	-1.32201	1	0
ENSRNOG00000048758	76.8649	51.7501	0.570763	0.518101	0.0453346	0.535951	0.535951	FALSE	1.43207	1	0
ENSRNOG00000005933	29.0069	45.2079	-0.640179	-0.692841	0.0454161	0.536534	0.536534	FALSE	-1.61646	1	0
ENSRNOG00000020660	73.2341	96.3004	-0.395026	-0.447689	0.0455139	0.537309	0.537309	FALSE	-1.36385	1	0
ENSRNOG00000009589	34.9315	51.4971	-0.559965	-0.612627	0.045694	0.539053	0.538975	FALSE	-1.52904	1	0
ENSRNOG00000005798	434.361	363.895	0.255372	0.20271	0.0457196	0.538975	0.538975	FALSE	1.15086	1	0
ENSRNOG00000019156	159.886	190.615	-0.253616	-0.306278	0.0457717	0.539208	0.539208	FALSE	-1.23651	1	0
ENSRNOG00000000539	205.752	239.266	-0.217708	-0.270371	0.0459313	0.540706	0.540562	FALSE	-1.20612	1	0
ENSRNOG00000010744	17.2944	30.4	-0.813769	-0.866431	0.046003	0.540977	0.540562	FALSE	-1.82315	1	0
ENSRNOG00000014232	17.2983	30.7311	-0.829069	-0.881731	0.046003	0.540977	0.540562	FALSE	-1.84258	1	0
ENSRNOG00000007006	4.61033	12.7404	-1.46647	-1.51913	0.0460163	0.540562	0.540562	FALSE	-2.86618	1	0
ENSRNOG00000047768	74.164	97.7437	-0.398285	-0.450947	0.0464811	0.545638	0.545638	FALSE	-1.36694	1	0
ENSRNOG00000048173	52.0588	72.3525	-0.4749	-0.527563	0.0465909	0.546542	0.546542	FALSE	-1.44149	1	0
ENSRNOG00000004936	25.9941	40.3905	-0.635835	-0.688497	0.046685	0.547261	0.546779	FALSE	-1.6116	1	0
ENSRNOG00000024170	93.5898	65.1855	0.5218	0.469138	0.0466898	0.546933	0.546779	FALSE	1.38428	1	0
ENSRNOG00000012404	25.3052	12.0024	1.07612	1.02345	0.0467094	0.546779	0.546779	FALSE	2.03278	1	0
ENSRNOG00000048678	6.60461	15.2804	-1.21014	-1.2628	0.0467655	0.547051	0.547051	FALSE	-2.39961	1	0
ENSRNOG00000002224	83.4991	107.725	-0.367525	-0.420187	0.0469302	0.548593	0.548523	FALSE	-1.3381	1	0
ENSRNOG00000012123	136.181	101.144	0.429109	0.376446	0.0469828	0.548823	0.548523	FALSE	1.29814	1	0
ENSRNOG00000049952	57.744	36.7932	0.650232	0.597569	0.0469899	0.548523	0.548523	FALSE	1.51317	1	0
ENSRNOG00000014146	21.5139	35.819	-0.735455	-0.788117	0.047059	0.548945	0.548945	FALSE	-1.72682	1	0
ENSRNOG00000032900	117.521	85.1324	0.465135	0.412472	0.0471437	0.549549	0.549549	FALSE	1.33096	1	0
ENSRNOG00000014371	75.7227	98.5816	-0.380593	-0.433255	0.0474465	0.552692	0.552133	FALSE	-1.35028	1	0
ENSRNOG00000020081	14.2236	26.1378	-0.877845	-0.930508	0.0474647	0.552326	0.552133	FALSE	-1.90595	1	0
ENSRNOG00000005678	14.7531	26.7149	-0.85662	-0.909283	0.0474647	0.552326	0.552133	FALSE	-1.87811	1	0
ENSRNOG00000030116	35.9259	52.8137	-0.555888	-0.60855	0.0477879	0.555505	0.555505	FALSE	-1.52473	1	0
ENSRNOG00000017635	30.6716	46.7174	-0.607056	-0.659719	0.0478429	0.555757	0.555757	FALSE	-1.57977	1	0
ENSRNOG00000018320	67.2741	44.2308	0.605	0.552337	0.0479323	0.556409	0.556409	FALSE	1.46646	1	0
ENSRNOG00000047874	60.1531	81.0109	-0.429477	-0.48214	0.0480197	0.557036	0.557036	FALSE	-1.39681	1	0
ENSRNOG00000018454	709.514	613.039	0.210852	0.15819	0.0481837	0.558549	0.558421	FALSE	1.11589	1	0
ENSRNOG00000019802	22.999	10.4913	1.13238	1.07972	0.0482513	0.558945	0.558421	FALSE	2.11362	1	0
ENSRNOG00000019254	180.113	212.69	-0.239847	-0.29251	0.0482519	0.558564	0.558421	FALSE	-1.22477	1	0
ENSRNOG00000006767	11.1567	3.32962	1.74448	1.69182	0.0483065	0.558614	0.558421	FALSE	3.23064	1	0
ENSRNOG00000012677	11.2968	3.07276	1.8783	1.82564	0.0483065	0.558614	0.558421	FALSE	3.54465	1	0
ENSRNOG00000010301	53.6615	33.9936	0.658623	0.60596	0.0487289	0.562913	0.562681	FALSE	1.52199	1	0
ENSRNOG00000047928	41.6254	59.7628	-0.521784	-0.574447	0.0487425	0.562681	0.562681	FALSE	-1.48911	1	0
ENSRNOG00000034127	54.6393	74.6928	-0.45103	-0.503693	0.0493755	0.569594	0.569082	FALSE	-1.41784	1	0
ENSRNOG00000018212	138.099	103.112	0.421502	0.368839	0.0493895	0.569362	0.569082	FALSE	1.29131	1	0
ENSRNOG00000005698	926.106	977.094	-0.07732	-0.129983	0.0493994	0.569082	0.569082	FALSE	-1.09428	1	0
ENSRNOG00000006086	217.546	251.574	-0.20966	-0.262322	0.0494684	0.569484	0.569484	FALSE	-1.19941	1	0
ENSRNOG00000007648	200.223	233.69	-0.222986	-0.275649	0.0495874	0.570461	0.570461	FALSE	-1.21054	1	0
ENSRNOG00000009263	636.854	547.146	0.219037	0.166375	0.050144	0.576466	0.576466	FALSE	1.12223	0	0
ENSRNOG00000019278	87.6615	111.344	-0.345014	-0.397676	0.0503536	0.578476	0.578476	FALSE	-1.31738	0	0
ENSRNOG00000015999	22.6235	36.5298	-0.69125	-0.743913	0.050403	0.578645	0.578645	FALSE	-1.67471	0	0
ENSRNOG00000046502	62.0612	83.5718	-0.429325	-0.481987	0.0504687	0.579002	0.579002	FALSE	-1.39667	0	0
ENSRNOG00000013751	55.9243	75.76	-0.437961	-0.490624	0.0507642	0.581992	0.581992	FALSE	-1.40505	0	0
ENSRNOG00000006589	189.263	221.521	-0.227048	-0.27971	0.0514588	0.58955	0.58955	FALSE	-1.21395	0	0
ENSRNOG00000023538	49.6619	68.447	-0.462848	-0.51551	0.0518738	0.593897	0.593872	FALSE	-1.4295	0	0
ENSRNOG00000012121	96.9183	68.3651	0.503509	0.450846	0.0519073	0.593872	0.593872	FALSE	1.36684	0	0
ENSRNOG00000043199	89.2658	113.399	-0.345223	-0.397886	0.0520517	0.595116	0.594286	FALSE	-1.31758	0	0
ENSRNOG00000014030	146.213	175.714	-0.265159	-0.317821	0.0520735	0.594958	0.594286	FALSE	-1.24645	0	0
ENSRNOG00000016758	9.82037	19.3918	-0.981595	-1.03426	0.052086	0.59449	0.594286	FALSE	-2.04806	0	0
ENSRNOG00000018903	9.60155	19.7689	-1.04189	-1.09456	0.052086	0.59449	0.594286	FALSE	-2.13548	0	0
ENSRNOG00000020014	15.5401	27.8602	-0.842213	-0.894876	0.0522655	0.595317	0.594707	FALSE	-1.85945	0	0
ENSRNOG00000046005	15.6352	27.0114	-0.788775	-0.841437	0.0522655	0.595317	0.594707	FALSE	-1.79183	0	0
ENSRNOG00000014689	15.4645	27.4366	-0.827142	-0.879804	0.0522655	0.595317	0.594707	FALSE	-1.84013	0	0
ENSRNOG00000000869	15.5332	27.9323	-0.846579	-0.899241	0.0522655	0.595317	0.594707	FALSE	-1.86508	0	0
ENSRNOG00000004510	169.474	130.141	0.380995	0.328333	0.0529964	0.602612	0.602612	FALSE	1.25556	0	0
ENSRNOG00000028178	264.169	213.41	0.307836	0.255174	0.0531796	0.604284	0.604284	FALSE	1.19348	0	0
ENSRNOG00000010149	115.459	84.8798	0.443886	0.391224	0.0532649	0.604841	0.604841	FALSE	1.31151	0	0
ENSRNOG00000021478	12.0062	23.6101	-0.975621	-1.02828	0.0533127	0.604972	0.604972	FALSE	-2.0396	0	0
ENSRNOG00000017204	50.1363	69.3601	-0.46825	-0.520913	0.0534524	0.605939	0.605734	FALSE	-1.43486	0	0
ENSRNOG00000038166	50.1717	69.6668	-0.473597	-0.52626	0.0534524	0.605939	0.605734	FALSE	-1.44019	0	0
ENSRNOG00000011052	57.3494	77.4807	-0.434059	-0.486721	0.053532	0.606223	0.606093	FALSE	-1.40126	0	0
ENSRNOG00000033808	9.0046	2.44976	1.87802	1.82536	0.0535931	0.606298	0.606093	FALSE	3.54395	0	0
ENSRNOG00000020097	9.75973	2.91877	1.74148	1.68882	0.0535931	0.606298	0.606093	FALSE	3.22393	0	0
ENSRNOG00000012314	50.6922	31.3806	0.69189	0.639227	0.0536906	0.606784	0.606784	FALSE	1.55749	0	0
ENSRNOG00000005795	103.361	74.3607	0.47508	0.422417	0.0537601	0.607158	0.607158	FALSE	1.34017	0	0
ENSRNOG00000017496	19.5768	32.3192	-0.723246	-0.775908	0.0539695	0.608904	0.608698	FALSE	-1.71227	0	0
ENSRNOG00000018788	19.909	32.9347	-0.72619	-0.778852	0.0539695	0.608904	0.608698	FALSE	-1.71577	0	0
ENSRNOG00000014498	44.6459	62.8752	-0.493963	-0.546626	0.0541822	0.610479	0.610273	FALSE	-1.46067	0	0
ENSRNOG00000015848	44.9825	62.2618	-0.468985	-0.521648	0.0541822	0.610479	0.610273	FALSE	-1.43559	0	0
ENSRNOG00000024845	178.18	138.939	0.358882	0.306219	0.0547199	0.615912	0.615912	FALSE	1.23646	0	0
ENSRNOG00000019673	51.1351	70.3121	-0.459458	-0.512121	0.0550268	0.618532	0.618116	FALSE	-1.42615	0	0
ENSRNOG00000011158	51.9854	70.5679	-0.440906	-0.493568	0.0550268	0.618532	0.618116	FALSE	-1.40792	0	0
ENSRNOG00000011157	51.9651	70.4123	-0.438284	-0.490947	0.0550268	0.618532	0.618116	FALSE	-1.40537	0	0
ENSRNOG00000027230	28.4029	43.0427	-0.599731	-0.652394	0.0551972	0.619404	0.619196	FALSE	-1.57177	0	0
ENSRNOG00000019688	28.1872	43.6596	-0.631261	-0.683923	0.0551972	0.619404	0.619196	FALSE	-1.6065	0	0
ENSRNOG00000005358	70.3715	47.7153	0.560539	0.507877	0.0552825	0.619736	0.619736	FALSE	1.42196	0	0
ENSRNOG00000031814	46.4564	28.4539	0.707253	0.65459	0.0553272	0.619821	0.619821	FALSE	1.57417	0	0
ENSRNOG00000033215	60.4663	39.2099	0.624913	0.572251	0.0555522	0.621924	0.621592	FALSE	1.48684	0	0
ENSRNOG00000019772	157.481	120.334	0.388141	0.335478	0.0556128	0.622185	0.621592	FALSE	1.2618	0	0
ENSRNOG00000014375	14.0643	5.78562	1.2815	1.22884	0.0556225	0.621876	0.621592	FALSE	2.34378	0	0
ENSRNOG00000028261	3.93096	10.3399	-1.39526	-1.44793	0.0558181	0.62281	0.621592	FALSE	-2.72816	0	0
ENSRNOG00000002355	3.20793	10.7012	-1.73806	-1.79072	0.0558181	0.62281	0.621592	FALSE	-3.45989	0	0
ENSRNOG00000030131	3.92749	10.6851	-1.44392	-1.49658	0.0558181	0.62281	0.621592	FALSE	-2.82173	0	0
ENSRNOG00000011360	3.84162	10.9271	-1.50813	-1.56079	0.0558181	0.62281	0.621592	FALSE	-2.95015	0	0
ENSRNOG00000012862	3.44839	10.0108	-1.53756	-1.59023	0.0558181	0.62281	0.621592	FALSE	-3.01097	0	0
ENSRNOG00000010516	81.3457	56.6775	0.52129	0.468627	0.0559116	0.622605	0.621592	FALSE	1.38379	0	0
ENSRNOG00000000827	45.8275	63.3809	-0.467835	-0.520497	0.0559872	0.62303	0.621592	FALSE	-1.43445	0	0
ENSRNOG00000019933	84.465	107.351	-0.345913	-0.398575	0.0560249	0.623034	0.621592	FALSE	-1.31821	0	0
ENSRNOG00000019662	7.39329	16.6092	-1.1677	-1.22036	0.0560443	0.622213	0.621592	FALSE	-2.33005	0	0
ENSRNOG00000013436	7.20897	16.0891	-1.15821	-1.21088	0.0560443	0.622213	0.621592	FALSE	-2.31478	0	0
ENSRNOG00000002813	7.69545	16.0415	-1.05973	-1.11239	0.0560443	0.622213	0.621592	FALSE	-2.16204	0	0
ENSRNOG00000010646	7.78628	16.8785	-1.11618	-1.16884	0.0560443	0.622213	0.621592	FALSE	-2.24831	0	0
ENSRNOG00000019403	39.8627	56.1063	-0.493125	-0.545787	0.0561471	0.622112	0.621906	FALSE	-1.45982	0	0
ENSRNOG00000011661	39.0071	56.9254	-0.545336	-0.597998	0.0561471	0.622112	0.621906	FALSE	-1.51362	0	0
ENSRNOG00000016484	52.1337	71.6066	-0.457876	-0.510539	0.0565963	0.626465	0.626465	FALSE	-1.42458	0	0
ENSRNOG00000029574	680.461	589.929	0.205971	0.153309	0.0570028	0.630546	0.6295	FALSE	1.11212	0	0
ENSRNOG00000018137	16.8575	28.1681	-0.74067	-0.793333	0.0570785	0.630338	0.6295	FALSE	-1.73307	0	0
ENSRNOG00000014997	16.2628	28.0796	-0.787946	-0.840608	0.0570785	0.630338	0.6295	FALSE	-1.79081	0	0
ENSRNOG00000027434	16.3943	28.6429	-0.804979	-0.857642	0.0570785	0.630338	0.6295	FALSE	-1.81207	0	0
ENSRNOG00000008919	16.3003	28.3501	-0.798459	-0.851121	0.0570785	0.630338	0.6295	FALSE	-1.8039	0	0
ENSRNOG00000012810	24.6098	38.7685	-0.655653	-0.708315	0.0570969	0.6295	0.6295	FALSE	-1.6339	0	0
ENSRNOG00000000413	34.1497	19.4229	0.814117	0.761455	0.0572962	0.63128	0.63128	FALSE	1.6952	0	0
ENSRNOG00000012183	38.3633	22.3861	0.777124	0.724461	0.0573389	0.631333	0.631333	FALSE	1.65228	0	0
ENSRNOG00000010543	130.104	157.61	-0.276694	-0.329357	0.0575014	0.632706	0.632706	FALSE	-1.25645	0	0
ENSRNOG00000012383	1029.12	910.135	0.177252	0.124589	0.057676	0.634208	0.634208	FALSE	1.0902	0	0
ENSRNOG00000005434	46.4984	64.0347	-0.461673	-0.514335	0.0577864	0.635003	0.635003	FALSE	-1.42834	0	0
ENSRNOG00000042717	20.8621	9.36378	1.15572	1.10306	0.0578368	0.635138	0.635138	FALSE	2.1481	0	0
ENSRNOG00000006224	248.985	282.897	-0.184221	-0.236883	0.0580329	0.636873	0.636107	FALSE	-1.17844	0	0
ENSRNOG00000029401	17.9542	7.0012	1.35865	1.30599	0.0581034	0.637227	0.636107	FALSE	2.47253	0	0
ENSRNOG00000049152	5.99823	13.0359	-1.11988	-1.17254	0.0581282	0.636662	0.636107	FALSE	-2.25409	0	0
ENSRNOG00000019208	5.08803	13.073	-1.36141	-1.41407	0.0581282	0.636662	0.636107	FALSE	-2.66488	0	0
ENSRNOG00000013313	5.12019	13.7399	-1.4241	-1.47676	0.0581282	0.636662	0.636107	FALSE	-2.78323	0	0
ENSRNOG00000048961	56.73	36.8353	0.623023	0.570361	0.0581538	0.636107	0.636107	FALSE	1.48489	0	0
ENSRNOG00000017036	125.616	93.9532	0.419011	0.366348	0.0586102	0.640679	0.640679	FALSE	1.28909	0	0
ENSRNOG00000010267	13.5996	24.6795	-0.859751	-0.912413	0.0592023	0.646304	0.645802	FALSE	-1.88219	0	0
ENSRNOG00000005333	13.4648	24.7772	-0.879823	-0.932485	0.0592023	0.646304	0.645802	FALSE	-1.90856	0	0
ENSRNOG00000047134	13.5284	24.7989	-0.874284	-0.926947	0.0592023	0.646304	0.645802	FALSE	-1.90125	0	0
ENSRNOG00000028208	177.318	207.655	-0.227851	-0.280514	0.0592724	0.646013	0.645802	FALSE	-1.21463	0	0
ENSRNOG00000017757	177.69	207.209	-0.221722	-0.274385	0.0592724	0.646013	0.645802	FALSE	-1.20948	0	0
ENSRNOG00000001786	10.1881	20.1403	-0.983202	-1.03586	0.0594146	0.646718	0.646507	FALSE	-2.05034	0	0
ENSRNOG00000050671	10.9621	20.0301	-0.869652	-0.922315	0.0594146	0.646718	0.646507	FALSE	-1.89515	0	0
ENSRNOG00000019522	54.4119	73.4781	-0.433392	-0.486055	0.0597185	0.64939	0.649377	FALSE	-1.40061	0	0
ENSRNOG00000003307	88.4808	111.83	-0.337866	-0.390528	0.0597562	0.649377	0.649377	FALSE	-1.31087	0	0
ENSRNOG00000027891	70.1055	91.7862	-0.38875	-0.441412	0.0601256	0.652966	0.652966	FALSE	-1.35793	0	0
ENSRNOG00000014119	41.9237	58.4476	-0.479378	-0.53204	0.0602951	0.654381	0.654381	FALSE	-1.44597	0	0
ENSRNOG00000047097	25.962	39.5295	-0.606528	-0.65919	0.060435	0.655472	0.655472	FALSE	-1.5792	0	0
ENSRNOG00000019090	164.899	193.725	-0.232428	-0.28509	0.0605102	0.655861	0.655861	FALSE	-1.21849	0	0
ENSRNOG00000010872	71.2532	92.5302	-0.37697	-0.429632	0.0613127	0.664128	0.664128	FALSE	-1.34689	0	0
ENSRNOG00000010558	48.4012	66.8067	-0.46495	-0.517613	0.0613645	0.664258	0.664258	FALSE	-1.43158	0	0
ENSRNOG00000042960	21.3485	34.4918	-0.692119	-0.744782	0.0619388	0.67004	0.67004	FALSE	-1.67572	0	0
ENSRNOG00000005802	36.3643	52.0066	-0.516172	-0.568834	0.0623536	0.67409	0.67409	FALSE	-1.48332	0	0
ENSRNOG00000009681	102.89	126.709	-0.300414	-0.353076	0.0628095	0.678579	0.678199	FALSE	-1.27728	0	0
ENSRNOG00000010580	56.0299	75.4182	-0.428716	-0.481378	0.062815	0.678199	0.678199	FALSE	-1.39608	0	0
ENSRNOG00000011865	126.959	152.14	-0.261036	-0.313698	0.0628659	0.67831	0.67831	FALSE	-1.24289	0	0
ENSRNOG00000003661	90.0927	64.1155	0.490737	0.438074	0.0630034	0.679353	0.678871	FALSE	1.35479	0	0
ENSRNOG00000019934	226.18	181.218	0.319743	0.26708	0.0630707	0.679421	0.678871	FALSE	1.20337	0	0
ENSRNOG00000018211	226.444	181.342	0.32044	0.267777	0.0630707	0.679421	0.678871	FALSE	1.20395	0	0
ENSRNOG00000033623	48.6477	30.267	0.684626	0.631963	0.0630807	0.678871	0.678871	FALSE	1.54967	0	0
ENSRNOG00000001827	103.21	127.137	-0.300798	-0.353461	0.0636142	0.68417	0.68417	FALSE	-1.27762	0	0
ENSRNOG00000039876	73.0288	94.1734	-0.366854	-0.419517	0.063671	0.68434	0.68434	FALSE	-1.33748	0	0
ENSRNOG00000001469	26.1365	40.6088	-0.635724	-0.688386	0.0637605	0.684861	0.684861	FALSE	-1.61148	0	0
ENSRNOG00000031022	179.239	140.249	0.353902	0.301239	0.0638924	0.685836	0.685836	FALSE	1.2322	0	0
ENSRNOG00000002546	109.08	80.2198	0.443359	0.390696	0.0642065	0.688765	0.688765	FALSE	1.31103	0	0
ENSRNOG00000014287	43.6898	60.8011	-0.476801	-0.529463	0.0644086	0.690489	0.690086	FALSE	-1.44339	0	0
ENSRNOG00000029910	65.4935	85.4155	-0.383146	-0.435809	0.0644142	0.690105	0.690086	FALSE	-1.35267	0	0
ENSRNOG00000021027	253.131	205.547	0.300414	0.247751	0.0644538	0.690086	0.690086	FALSE	1.18735	0	0
ENSRNOG00000014654	37.8935	53.0279	-0.484801	-0.537464	0.0647435	0.692743	0.692743	FALSE	-1.45142	0	0
ENSRNOG00000002271	74.4547	95.231	-0.355068	-0.407731	0.064842	0.693352	0.693352	FALSE	-1.3266	0	0
ENSRNOG00000019944	180.017	141.982	0.342427	0.289764	0.0650204	0.694815	0.694815	FALSE	1.22244	0	0
ENSRNOG00000017119	165.476	128.568	0.364096	0.311433	0.0651738	0.696007	0.696007	FALSE	1.24094	0	0
ENSRNOG00000007930	12.1627	4.99768	1.28313	1.23047	0.0653171	0.697092	0.696282	FALSE	2.34643	0	0
ENSRNOG00000008405	8.77867	17.395	-0.986595	-1.03926	0.0653665	0.696727	0.696282	FALSE	-2.05517	0	0
ENSRNOG00000002781	8.51056	17.5648	-1.04536	-1.09803	0.0653665	0.696727	0.696282	FALSE	-2.14062	0	0
ENSRNOG00000005857	8.18193	17.9555	-1.13391	-1.18658	0.0653665	0.696727	0.696282	FALSE	-2.27612	0	0
ENSRNOG00000001430	263.492	214.322	0.297976	0.245313	0.0655051	0.697314	0.697314	FALSE	1.18535	0	0
ENSRNOG00000020763	58.6464	77.547	-0.403028	-0.455691	0.0658824	0.700882	0.700649	FALSE	-1.37144	0	0
ENSRNOG00000007345	22.6209	35.8305	-0.663531	-0.716194	0.0659025	0.700649	0.700649	FALSE	-1.64284	0	0
ENSRNOG00000021338	32.585	47.0167	-0.528964	-0.581627	0.0664581	0.706107	0.705041	FALSE	-1.49654	0	0
ENSRNOG00000009431	18.9555	30.1986	-0.671864	-0.724526	0.0666766	0.707527	0.705041	FALSE	-1.65236	0	0
ENSRNOG00000010134	18.5394	30.3683	-0.711967	-0.764629	0.0666766	0.707527	0.705041	FALSE	-1.69893	0	0
ENSRNOG00000017332	18.0259	30.9466	-0.77971	-0.832373	0.0666766	0.707527	0.705041	FALSE	-1.78061	0	0
ENSRNOG00000032042	2.77557	8.1019	-1.54548	-1.59814	0.0666966	0.706167	0.705041	FALSE	-3.02752	0	0
ENSRNOG00000019050	2.73049	8.90783	-1.70592	-1.75858	0.0666966	0.706167	0.705041	FALSE	-3.38365	0	0
ENSRNOG00000025889	2.44515	8.80687	-1.84871	-1.90137	0.0666966	0.706167	0.705041	FALSE	-3.73568	0	0
ENSRNOG00000043465	2.8157	8.91854	-1.66331	-1.71598	0.0666966	0.706167	0.705041	FALSE	-3.28519	0	0
ENSRNOG00000040213	11.6888	21.4789	-0.877797	-0.930459	0.0667382	0.705265	0.705041	FALSE	-1.90588	0	0
ENSRNOG00000006987	11.6102	21.7588	-0.906207	-0.958869	0.0667382	0.705265	0.705041	FALSE	-1.94379	0	0
ENSRNOG00000011138	117.894	87.6994	0.426851	0.374189	0.0668779	0.706069	0.706069	FALSE	1.29611	0	0
ENSRNOG00000026982	222.294	178.388	0.317447	0.264784	0.0670683	0.707632	0.706301	FALSE	1.20146	0	0
ENSRNOG00000013469	27.8538	41.5177	-0.575854	-0.628516	0.0670691	0.706747	0.706301	FALSE	-1.54597	0	0
ENSRNOG00000009057	27.898	41.1728	-0.561531	-0.614194	0.0670691	0.706747	0.706301	FALSE	-1.5307	0	0
ENSRNOG00000013293	27.0639	41.4177	-0.613878	-0.66654	0.0670691	0.706747	0.706301	FALSE	-1.58726	0	0
ENSRNOG00000016470	121.453	146.964	-0.275062	-0.327725	0.06807	0.716389	0.716389	FALSE	-1.25503	0	0
ENSRNOG00000019475	45.749	62.7657	-0.456236	-0.508899	0.0684797	0.720246	0.720246	FALSE	-1.42296	0	0
ENSRNOG00000012209	201.421	231.566	-0.201212	-0.253875	0.0686484	0.721566	0.721566	FALSE	-1.19241	0	0
ENSRNOG00000002270	98.575	121.61	-0.302973	-0.355635	0.0688096	0.722577	0.722349	FALSE	-1.27955	0	0
ENSRNOG00000023370	98.3015	121.382	-0.304266	-0.356928	0.0688096	0.722577	0.722349	FALSE	-1.2807	0	0
ENSRNOG00000048870	60.7512	79.6422	-0.39062	-0.443283	0.0689176	0.723028	0.723028	FALSE	-1.35969	0	0
ENSRNOG00000011104	250.435	203.498	0.299418	0.246756	0.0692996	0.726579	0.726579	FALSE	1.18654	0	0
ENSRNOG00000010474	39.6843	55.228	-0.476831	-0.529494	0.0694836	0.72805	0.72805	FALSE	-1.44342	0	0
ENSRNOG00000050784	23.945	36.9785	-0.626963	-0.679626	0.0698427	0.731354	0.731354	FALSE	-1.60172	0	0
ENSRNOG00000016414	6.83767	14.0938	-1.04349	-1.09615	0.0702911	0.735357	0.735126	FALSE	-2.13783	0	0
ENSRNOG00000011509	6.14804	14.7196	-1.25954	-1.31221	0.0702911	0.735357	0.735126	FALSE	-2.48321	0	0
ENSRNOG00000000133	106.114	78.7848	0.429624	0.376962	0.070515	0.737006	0.736002	FALSE	1.2986	0	0
ENSRNOG00000020415	177.722	139.705	0.347236	0.294573	0.0705336	0.736508	0.736002	FALSE	1.22652	0	0
ENSRNOG00000008459	177.846	139.951	0.345703	0.29304	0.0705336	0.736508	0.736002	FALSE	1.22522	0	0
ENSRNOG00000014641	1360.49	1221.15	0.155884	0.103222	0.0705513	0.736002	0.736002	FALSE	1.07417	0	0
ENSRNOG00000011754	766.563	809.559	-0.0787319	-0.131394	0.0706628	0.736704	0.736704	FALSE	-1.09535	0	0
ENSRNOG00000001719	207.496	237.065	-0.192197	-0.244859	0.0708543	0.738239	0.73766	FALSE	-1.18498	0	0
ENSRNOG00000009811	162.528	126.746	0.358752	0.30609	0.0708592	0.73783	0.73766	FALSE	1.23635	0	0
ENSRNOG00000048981	188.96	217.081	-0.200154	-0.252816	0.0708917	0.737707	0.73766	FALSE	-1.19153	0	0
ENSRNOG00000010381	15.2597	26.0791	-0.773169	-0.825832	0.0709314	0.73766	0.73766	FALSE	-1.77256	0	0
ENSRNOG00000002896	171.439	199.375	-0.217788	-0.270451	0.0711833	0.739819	0.739819	FALSE	-1.20618	0	0
ENSRNOG00000000804	189.959	218.888	-0.20451	-0.257173	0.0713021	0.740591	0.740591	FALSE	-1.19513	0	0
ENSRNOG00000020633	60.2039	40.7897	0.561652	0.508989	0.0713796	0.740935	0.740935	FALSE	1.42305	0	0
ENSRNOG00000002454	19.6976	31.5494	-0.679595	-0.732258	0.0714362	0.741062	0.741062	FALSE	-1.66124	0	0
ENSRNOG00000032630	82.5061	58.5255	0.495435	0.442773	0.0715499	0.74178	0.74178	FALSE	1.35921	0	0
ENSRNOG00000005576	40.4487	56.5822	-0.484255	-0.536918	0.0718313	0.744235	0.744235	FALSE	-1.45087	0	0
ENSRNOG00000019850	54.9359	72.372	-0.397682	-0.450345	0.0718891	0.744371	0.744371	FALSE	-1.36637	0	0
ENSRNOG00000028557	34.5237	49.2021	-0.511133	-0.563795	0.0719998	0.745055	0.744906	FALSE	-1.47815	0	0
ENSRNOG00000032204	308.117	255.144	0.272167	0.219505	0.0721888	0.746547	0.744906	FALSE	1.16433	0	0
ENSRNOG00000027936	4.549	11.9192	-1.38967	-1.44233	0.0722533	0.745828	0.744906	FALSE	-2.7176	0	0
ENSRNOG00000001544	4.59059	11.2409	-1.292	-1.34466	0.0722533	0.745828	0.744906	FALSE	-2.53971	0	0
ENSRNOG00000001767	4.68314	11.7133	-1.3226	-1.37527	0.0722533	0.745828	0.744906	FALSE	-2.59416	0	0
ENSRNOG00000001414	4.56461	11.1256	-1.28531	-1.33798	0.0722533	0.745828	0.744906	FALSE	-2.52796	0	0
ENSRNOG00000029465	4.11874	11.1166	-1.43244	-1.4851	0.0722533	0.745828	0.744906	FALSE	-2.79937	0	0
ENSRNOG00000022144	171.075	134.495	0.347079	0.294416	0.0726641	0.748678	0.748678	FALSE	1.22639	0	0
ENSRNOG00000014745	214.734	244.189	-0.185451	-0.238113	0.0733584	0.755365	0.755365	FALSE	-1.17945	0	0
ENSRNOG00000023521	77.6423	54.0842	0.521636	0.468973	0.0735374	0.756742	0.756742	FALSE	1.38412	0	0
ENSRNOG00000042507	255.491	208.254	0.294926	0.242263	0.0737326	0.758282	0.758034	FALSE	1.18285	0	0
ENSRNOG00000005006	24.7501	37.3249	-0.592704	-0.645367	0.0737539	0.758034	0.758034	FALSE	-1.56414	0	0
ENSRNOG00000016776	12.9625	22.1456	-0.772679	-0.825342	0.0740142	0.760007	0.759773	FALSE	-1.77195	0	0
ENSRNOG00000011700	12.4697	22.2271	-0.833886	-0.886549	0.0740142	0.760007	0.759773	FALSE	-1.84875	0	0
ENSRNOG00000007338	41.3982	57.384	-0.47108	-0.523743	0.0741628	0.760596	0.760362	FALSE	-1.43768	0	0
ENSRNOG00000023573	41.7319	57.2457	-0.456017	-0.508679	0.0741628	0.760596	0.760362	FALSE	-1.42275	0	0
ENSRNOG00000019460	29.9601	16.5011	0.860476	0.807814	0.0743546	0.761861	0.761861	FALSE	1.75056	0	0
ENSRNOG00000021960	161.895	188.841	-0.222112	-0.274775	0.0744774	0.76265	0.76196	FALSE	-1.20981	0	0
ENSRNOG00000018627	33.0575	19.243	0.780642	0.72798	0.0746192	0.763633	0.76196	FALSE	1.65632	0	0
ENSRNOG00000001915	9.13368	18.5023	-1.01843	-1.0711	0.0746384	0.76266	0.76196	FALSE	-2.10103	0	0
ENSRNOG00000021249	9.53385	18.8888	-0.986397	-1.03906	0.0746384	0.76266	0.76196	FALSE	-2.05489	0	0
ENSRNOG00000004110	9.8251	18.4432	-0.908544	-0.961207	0.0746384	0.76266	0.76196	FALSE	-1.94694	0	0
ENSRNOG00000046280	9.0579	18.48	-1.02872	-1.08138	0.0746384	0.76266	0.76196	FALSE	-2.11606	0	0
ENSRNOG00000010873	73.341	93.7757	-0.354594	-0.407257	0.0748817	0.763977	0.763977	FALSE	-1.32616	0	0
ENSRNOG00000003797	239.941	194.392	0.303708	0.251045	0.0751969	0.766724	0.76651	FALSE	1.19007	0	0
ENSRNOG00000008326	56.5782	37.7894	0.582265	0.529602	0.0752862	0.767165	0.76651	FALSE	1.44353	0	0
ENSRNOG00000003399	56.196	74.6518	-0.40971	-0.462372	0.0753138	0.766744	0.76651	FALSE	-1.37781	0	0
ENSRNOG00000017866	56.8435	74.3372	-0.387089	-0.439752	0.0753138	0.766744	0.76651	FALSE	-1.35637	0	0
ENSRNOG00000027028	303.06	251.724	0.267757	0.215094	0.0755803	0.768753	0.768753	FALSE	1.16078	0	0
ENSRNOG00000000768	10.9823	3.02812	1.85868	1.80602	0.076093	0.773025	0.772555	FALSE	3.49677	0	0
ENSRNOG00000039207	10.0097	3.39674	1.55917	1.50651	0.076093	0.773025	0.772555	FALSE	2.84122	0	0
ENSRNOG00000012137	10.6726	3.45739	1.62615	1.57349	0.076093	0.773025	0.772555	FALSE	2.97624	0	0
ENSRNOG00000003988	20.7152	32.1519	-0.634217	-0.68688	0.0761561	0.772725	0.772725	FALSE	-1.6098	0	0
ENSRNOG00000032885	1242.51	1113.96	0.157567	0.104905	0.076394	0.774668	0.774668	FALSE	1.07542	0	0
ENSRNOG00000021085	49.3171	66.0499	-0.421468	-0.474131	0.0764699	0.774966	0.774955	FALSE	-1.38908	0	0
ENSRNOG00000004909	16.8365	27.6675	-0.716599	-0.769262	0.0767294	0.777124	0.774955	FALSE	-1.7044	0	0
ENSRNOG00000003495	30.5419	44.0678	-0.528937	-0.5816	0.0768593	0.777496	0.774955	FALSE	-1.49651	0	0
ENSRNOG00000006247	30.3542	44.4446	-0.550112	-0.602774	0.0768593	0.777496	0.774955	FALSE	-1.51863	0	0
ENSRNOG00000000279	30.3944	44.7202	-0.557121	-0.609783	0.0768593	0.777496	0.774955	FALSE	-1.52603	0	0
ENSRNOG00000004282	42.2576	26.8447	0.654575	0.601912	0.0769137	0.777104	0.774955	FALSE	1.51773	0	0
ENSRNOG00000018151	1.64097	6.82077	-2.05539	-2.10805	0.076984	0.776168	0.774955	FALSE	-4.31108	0	0
ENSRNOG00000003285	1.12375	6.115	-2.44404	-2.4967	0.076984	0.776168	0.774955	FALSE	-5.64392	0	0
ENSRNOG00000046434	1.57094	6.05583	-1.9467	-1.99936	0.076984	0.776168	0.774955	FALSE	-3.99822	0	0
ENSRNOG00000000463	1.95179	6.3418	-1.70009	-1.75275	0.076984	0.776168	0.774955	FALSE	-3.37001	0	0
ENSRNOG00000037165	1.7632	6.16109	-1.80499	-1.85765	0.076984	0.776168	0.774955	FALSE	-3.62417	0	0
ENSRNOG00000043031	1.39826	6.98361	-2.32034	-2.37301	0.076984	0.776168	0.774955	FALSE	-5.18019	0	0
ENSRNOG00000027305	22.922	11.1816	1.03561	0.982949	0.0770263	0.774955	0.774955	FALSE	1.9765	0	0
ENSRNOG00000010133	274.188	306.599	-0.161189	-0.213851	0.0772277	0.776513	0.776513	FALSE	-1.15978	0	0
ENSRNOG00000027990	368.214	403.254	-0.131145	-0.183808	0.0773192	0.776965	0.776965	FALSE	-1.13588	0	0
ENSRNOG00000014915	25.1731	38.9672	-0.630377	-0.68304	0.0776312	0.779631	0.779631	FALSE	-1.60552	0	0
ENSRNOG00000008822	297.911	246.942	0.270708	0.218045	0.0783236	0.786111	0.786111	FALSE	1.16316	0	0
ENSRNOG00000021198	207.1	236.555	-0.191853	-0.244515	0.0783863	0.786267	0.786267	FALSE	-1.18469	0	0
ENSRNOG00000015142	76.2418	96.5619	-0.340872	-0.393534	0.07868	0.788738	0.788738	FALSE	-1.31361	0	0
ENSRNOG00000001711	43.1468	59.6228	-0.466611	-0.519273	0.0787732	0.789199	0.789199	FALSE	-1.43323	0	0
ENSRNOG00000019262	123.422	147.901	-0.261025	-0.313687	0.0789163	0.790158	0.790158	FALSE	-1.24288	0	0
ENSRNOG00000000451	57.9128	38.2565	0.598178	0.545516	0.079038	0.790902	0.790452	FALSE	1.45954	0	0
ENSRNOG00000048109	217.873	175.881	0.308893	0.25623	0.0790762	0.790809	0.790452	FALSE	1.19435	0	0
ENSRNOG00000000557	110.878	133.418	-0.266981	-0.319644	0.0790879	0.790452	0.790452	FALSE	-1.24802	0	0
ENSRNOG00000007114	298.387	247.508	0.269709	0.217047	0.0791393	0.790493	0.790493	FALSE	1.16235	0	0
ENSRNOG00000042547	506.706	435.937	0.217029	0.164367	0.0795945	0.794564	0.794564	FALSE	1.12067	0	0
ENSRNOG00000022490	1794.25	1629.88	0.13861	0.0859474	0.0797572	0.795711	0.795711	FALSE	1.06138	0	0
ENSRNOG00000050404	31.9951	45.5669	-0.510137	-0.562799	0.0800683	0.798338	0.797203	FALSE	-1.47713	0	0
ENSRNOG00000008697	37.286	52.8463	-0.503168	-0.555831	0.0801575	0.79875	0.797203	FALSE	-1.47002	0	0
ENSRNOG00000032482	0.844712	4.07957	-2.27189	-2.32455	0.080289	0.798391	0.797203	FALSE	-5.00909	0	0
ENSRNOG00000048347	0.487424	4.26868	-3.13054	-3.1832	0.080289	0.798391	0.797203	FALSE	-9.08322	0	0
ENSRNOG00000046981	0.813463	4.30298	-2.40319	-2.45585	0.080289	0.798391	0.797203	FALSE	-5.48636	0	0
ENSRNOG00000001270	0.922224	4.21436	-2.19212	-2.24479	0.080289	0.798391	0.797203	FALSE	-4.73967	0	0
ENSRNOG00000017205	0.991624	4.05214	-2.03082	-2.08348	0.080289	0.798391	0.797203	FALSE	-4.23829	0	0
ENSRNOG00000005451	0.68261	4.03886	-2.56481	-2.61748	0.080289	0.798391	0.797203	FALSE	-6.13676	0	0
ENSRNOG00000010216	21.0553	33.7415	-0.680343	-0.733005	0.0808282	0.800651	0.799227	FALSE	-1.6621	0	0
ENSRNOG00000019113	21.7826	33.67	-0.628292	-0.680954	0.0808282	0.800651	0.799227	FALSE	-1.6032	0	0
ENSRNOG00000012017	21.9752	33.9417	-0.627184	-0.679846	0.0808282	0.800651	0.799227	FALSE	-1.60197	0	0
ENSRNOG00000018363	21.4957	33.3028	-0.631596	-0.684258	0.0808282	0.800651	0.799227	FALSE	-1.60688	0	0
ENSRNOG00000024796	21.2849	33.741	-0.664674	-0.717337	0.0808282	0.800651	0.799227	FALSE	-1.64414	0	0
ENSRNOG00000000221	21.8757	33.1837	-0.601142	-0.653805	0.0808282	0.800651	0.799227	FALSE	-1.57331	0	0
ENSRNOG00000008039	21.8502	33.1214	-0.600118	-0.65278	0.0808282	0.800651	0.799227	FALSE	-1.5722	0	0
ENSRNOG00000017629	19.093	9.47367	1.01105	0.958384	0.0810888	0.801328	0.801328	FALSE	1.94313	0	0
ENSRNOG00000008218	92.3174	67.1	0.46029	0.407627	0.0812964	0.802904	0.802904	FALSE	1.3265	0	0
ENSRNOG00000037160	26.8041	39.5527	-0.561322	-0.613985	0.0814707	0.803912	0.803674	FALSE	-1.53048	0	0
ENSRNOG00000011884	26.1624	39.9781	-0.611715	-0.664378	0.0814707	0.803912	0.803674	FALSE	-1.58488	0	0
ENSRNOG00000008309	30.033	17.9344	0.743818	0.691155	0.0816169	0.80464	0.804066	FALSE	1.61458	0	0
ENSRNOG00000024101	186.351	148.025	0.332175	0.279513	0.0816558	0.804549	0.804066	FALSE	1.21379	0	0
ENSRNOG00000016149	89.7783	110.082	-0.294135	-0.346797	0.0816596	0.804111	0.804066	FALSE	-1.27173	0	0
ENSRNOG00000015828	105.398	78.5054	0.424981	0.372318	0.0817032	0.804066	0.804066	FALSE	1.29443	0	0
ENSRNOG00000037284	739.282	779.635	-0.0766741	-0.129337	0.0822846	0.80931	0.80725	FALSE	-1.09379	0	0
ENSRNOG00000003343	52.3218	69.6683	-0.41309	-0.465753	0.0823117	0.809099	0.80725	FALSE	-1.38104	0	0
ENSRNOG00000001289	7.45555	15.3118	-1.03826	-1.09092	0.0823245	0.808034	0.80725	FALSE	-2.1301	0	0
ENSRNOG00000046829	7.8964	15.4938	-0.972419	-1.02508	0.0823245	0.808034	0.80725	FALSE	-2.03508	0	0
ENSRNOG00000010596	7.21432	15.7714	-1.12837	-1.18103	0.0823245	0.808034	0.80725	FALSE	-2.26739	0	0
ENSRNOG00000021463	7.12286	15.1323	-1.0871	-1.13977	0.0823245	0.808034	0.80725	FALSE	-2.20345	0	0
ENSRNOG00000009280	17.0286	28.56	-0.746031	-0.798693	0.0824623	0.807724	0.80725	FALSE	-1.73953	0	0
ENSRNOG00000008572	17.7463	28.9163	-0.704363	-0.757026	0.0824623	0.807724	0.80725	FALSE	-1.69	0	0
ENSRNOG00000043044	17.2002	28.4436	-0.725685	-0.778348	0.0824623	0.807724	0.80725	FALSE	-1.71517	0	0
ENSRNOG00000028747	163.667	128.902	0.344488	0.291826	0.0827075	0.809175	0.809175	FALSE	1.22419	0	0
ENSRNOG00000013683	32.0979	46.6978	-0.540873	-0.593536	0.0832464	0.813732	0.813494	FALSE	-1.50894	0	0
ENSRNOG00000008802	32.8929	46.8497	-0.510265	-0.562928	0.0832464	0.813732	0.813494	FALSE	-1.47726	0	0
ENSRNOG00000030688	45.8417	61.6661	-0.427817	-0.48048	0.0833086	0.813625	0.813625	FALSE	-1.39521	0	0
ENSRNOG00000013324	61.9799	79.4638	-0.358497	-0.41116	0.0836666	0.816643	0.814062	FALSE	-1.32975	0	0
ENSRNOG00000020150	10.0418	19.2337	-0.937612	-0.990274	0.0837926	0.815725	0.814062	FALSE	-1.98656	0	0
ENSRNOG00000001688	10.7929	19.2839	-0.837318	-0.889981	0.0837926	0.815725	0.814062	FALSE	-1.85315	0	0
ENSRNOG00000010682	10.6517	19.8994	-0.901643	-0.954305	0.0837926	0.815725	0.814062	FALSE	-1.93765	0	0
ENSRNOG00000008666	10.1272	19.7796	-0.965777	-1.01844	0.0837926	0.815725	0.814062	FALSE	-2.02573	0	0
ENSRNOG00000009837	10.0647	19.8894	-0.982692	-1.03535	0.0837926	0.815725	0.814062	FALSE	-2.04962	0	0
ENSRNOG00000048371	10.2212	19.82	-0.955387	-1.00805	0.0837926	0.815725	0.814062	FALSE	-2.01119	0	0
ENSRNOG00000009358	10.7326	19.3963	-0.853778	-0.90644	0.0837926	0.815725	0.814062	FALSE	-1.87441	0	0
ENSRNOG00000033496	10.1744	19.2426	-0.919368	-0.97203	0.0837926	0.815725	0.814062	FALSE	-1.9616	0	0
ENSRNOG00000008605	285.218	236.72	0.268886	0.216223	0.0841368	0.81693	0.81693	FALSE	1.16169	0	0
ENSRNOG00000005587	1215.33	1090.98	0.15572	0.103057	0.0842076	0.817142	0.817142	FALSE	1.07405	0	0
ENSRNOG00000014431	113.801	85.7401	0.40847	0.355807	0.0844327	0.81885	0.81885	FALSE	1.2797	0	0
ENSRNOG00000022289	81.5369	58.5294	0.478292	0.425629	0.0845086	0.819109	0.819109	FALSE	1.34316	0	0
ENSRNOG00000015294	120.554	91.121	0.403819	0.351157	0.0846643	0.820143	0.820143	FALSE	1.27558	0	0
ENSRNOG00000020889	104.774	126.525	-0.272133	-0.324796	0.084838	0.821348	0.821348	FALSE	-1.25249	0	0
ENSRNOG00000010861	71.3535	90.3539	-0.340603	-0.393265	0.0849467	0.821924	0.821741	FALSE	-1.31336	0	0
ENSRNOG00000011144	39.644	24.3343	0.704111	0.651448	0.0849771	0.821741	0.821741	FALSE	1.57074	0	0
ENSRNOG00000014981	46.5011	62.7419	-0.432164	-0.484827	0.0855467	0.82653	0.826291	FALSE	-1.39942	0	0
ENSRNOG00000012394	46.9046	62.5728	-0.415806	-0.468469	0.0855467	0.82653	0.826291	FALSE	-1.38364	0	0
ENSRNOG00000004577	82.7293	102.059	-0.302935	-0.355597	0.0860521	0.830691	0.830691	FALSE	-1.27952	0	0
ENSRNOG00000012162	70.0016	49.7762	0.491932	0.439269	0.0865773	0.835278	0.835278	FALSE	1.35592	0	0
ENSRNOG00000008933	94.9266	115.221	-0.279517	-0.332179	0.0869281	0.838178	0.838049	FALSE	-1.25891	0	0
ENSRNOG00000018604	231.95	260.286	-0.166284	-0.218947	0.086965	0.838049	0.838049	FALSE	-1.16388	0	0
ENSRNOG00000014568	1192.04	1232.91	-0.0486349	-0.101297	0.0870674	0.838551	0.838129	FALSE	-1.07274	0	0
ENSRNOG00000042516	143.692	111.344	0.367963	0.3153	0.0870737	0.838129	0.838129	FALSE	1.24427	0	0
ENSRNOG00000040171	8.87781	2.74914	1.69122	1.63856	0.087246	0.839061	0.838582	FALSE	3.11355	0	0
ENSRNOG00000001510	8.68217	2.02021	2.10355	2.05089	0.087246	0.839061	0.838582	FALSE	4.1436	0	0
ENSRNOG00000008877	135.825	159.61	-0.232799	-0.285462	0.0873386	0.839226	0.838582	FALSE	-1.2188	0	0
ENSRNOG00000020845	54.6574	36.973	0.563943	0.511281	0.0875883	0.84114	0.838582	FALSE	1.42531	0	0
ENSRNOG00000001135	233.718	262.059	-0.165121	-0.217783	0.0876369	0.841122	0.838582	FALSE	-1.16295	0	0
ENSRNOG00000015505	73.3151	92.8912	-0.341432	-0.394094	0.0877295	0.841527	0.838582	FALSE	-1.31412	0	0
ENSRNOG00000006336	47.4279	63.8239	-0.428361	-0.481023	0.0877643	0.841136	0.838582	FALSE	-1.39573	0	0
ENSRNOG00000017871	47.1633	63.3859	-0.426497	-0.47916	0.0877643	0.841136	0.838582	FALSE	-1.39393	0	0
ENSRNOG00000022681	136.995	105.641	0.374956	0.322293	0.0877661	0.840428	0.838582	FALSE	1.25032	0	0
ENSRNOG00000019970	152.383	177.583	-0.220787	-0.273449	0.0878765	0.841002	0.838582	FALSE	-1.20869	0	0
ENSRNOG00000019164	95.7745	116.16	-0.278404	-0.331066	0.0879607	0.841326	0.838582	FALSE	-1.25794	0	0
ENSRNOG00000019223	2239.31	2049.3	0.12792	0.0752578	0.0879726	0.840957	0.838582	FALSE	1.05355	0	0
ENSRNOG00000021440	136.128	160.178	-0.234713	-0.287375	0.0880145	0.840635	0.838582	FALSE	-1.22042	0	0
ENSRNOG00000025383	136.598	160.354	-0.231326	-0.283989	0.0880145	0.840635	0.838582	FALSE	-1.21756	0	0
ENSRNOG00000002292	40.8875	55.3548	-0.437049	-0.489711	0.0880986	0.840476	0.838582	FALSE	-1.40416	0	0
ENSRNOG00000001465	40.9205	55.602	-0.442313	-0.494976	0.0880986	0.840476	0.838582	FALSE	-1.4093	0	0
ENSRNOG00000003219	18.9572	29.333	-0.629776	-0.682438	0.0881185	0.839466	0.838582	FALSE	-1.60485	0	0
ENSRNOG00000009689	18.7068	29.8043	-0.671958	-0.72462	0.0881185	0.839466	0.838582	FALSE	-1.65247	0	0
ENSRNOG00000010940	18.3663	29.4369	-0.68057	-0.733232	0.0881185	0.839466	0.838582	FALSE	-1.66236	0	0
ENSRNOG00000047098	211.014	239.831	-0.184678	-0.237341	0.0881263	0.838582	0.838582	FALSE	-1.17882	0	0
ENSRNOG00000015911	14.5701	24.3196	-0.739103	-0.791766	0.0883014	0.83953	0.838688	FALSE	-1.73119	0	0
ENSRNOG00000016036	14.8405	24.0685	-0.697603	-0.750266	0.0883014	0.83953	0.838688	FALSE	-1.6821	0	0
ENSRNOG00000028380	5.10015	12.1179	-1.24852	-1.30118	0.0884391	0.839404	0.838688	FALSE	-2.46431	0	0
ENSRNOG00000001194	5.81767	12.9451	-1.15389	-1.20655	0.0884391	0.839404	0.838688	FALSE	-2.30785	0	0
ENSRNOG00000013956	5.42712	12.4928	-1.20283	-1.2555	0.0884391	0.839404	0.838688	FALSE	-2.38749	0	0
ENSRNOG00000020525	5.8298	12.4651	-1.09638	-1.14904	0.0884391	0.839404	0.838688	FALSE	-2.21767	0	0
ENSRNOG00000049784	64.4379	82.9688	-0.364659	-0.417322	0.0885261	0.839037	0.839037	FALSE	-1.33545	0	0
ENSRNOG00000000576	95.5454	70.2974	0.442715	0.390053	0.0885976	0.839237	0.839237	FALSE	1.31044	0	0
ENSRNOG00000023708	65.7006	45.0983	0.542833	0.490171	0.088695	0.839683	0.839427	FALSE	1.40461	0	0
ENSRNOG00000046204	27.1203	15.4647	0.810399	0.757736	0.0890659	0.842716	0.839427	FALSE	1.69084	0	0
ENSRNOG00000018225	326.644	358.34	-0.13361	-0.186273	0.0891388	0.842927	0.839427	FALSE	-1.13782	0	0
ENSRNOG00000022143	109.677	131.47	-0.261479	-0.314142	0.089328	0.844238	0.839427	FALSE	-1.24327	0	0
ENSRNOG00000002946	3.18144	9.77749	-1.61978	-1.67245	0.0896719	0.846289	0.839427	FALSE	-3.18755	0	0
ENSRNOG00000000245	3.19212	9.34916	-1.55032	-1.60298	0.0896719	0.846289	0.839427	FALSE	-3.03771	0	0
ENSRNOG00000033529	3.03856	9.91223	-1.70582	-1.75848	0.0896719	0.846289	0.839427	FALSE	-3.38343	0	0
ENSRNOG00000036988	3.48075	9.32955	-1.42241	-1.47507	0.0896719	0.846289	0.839427	FALSE	-2.77997	0	0
ENSRNOG00000048050	23.3655	35.1703	-0.589979	-0.642642	0.090005	0.847994	0.839427	FALSE	-1.56119	0	0
ENSRNOG00000008907	23.5606	35.4155	-0.588003	-0.640666	0.090005	0.847994	0.839427	FALSE	-1.55905	0	0
ENSRNOG00000008195	65.9164	83.168	-0.335391	-0.388054	0.0901197	0.848356	0.839427	FALSE	-1.30863	0	0
ENSRNOG00000042458	75.7478	94.0737	-0.312587	-0.36525	0.0904697	0.851171	0.839427	FALSE	-1.2881	0	0
ENSRNOG00000001149	41.3659	56.4294	-0.448005	-0.500668	0.0906931	0.852792	0.839427	FALSE	-1.41487	0	0
ENSRNOG00000018367	98.7638	119.044	-0.269438	-0.322101	0.0910161	0.855346	0.839427	FALSE	-1.25015	0	0
ENSRNOG00000003392	111.894	133.759	-0.257504	-0.310166	0.0910834	0.855497	0.839427	FALSE	-1.23985	0	0
ENSRNOG00000003253	138.324	107.456	0.364299	0.311636	0.0912803	0.856864	0.839427	FALSE	1.24111	0	0
ENSRNOG00000049484	197.577	224.544	-0.184586	-0.237248	0.0913137	0.856695	0.839427	FALSE	-1.17874	0	0
ENSRNOG00000010363	169.002	134.767	0.326575	0.273913	0.091417	0.857182	0.839427	FALSE	1.20908	0	0
ENSRNOG00000034206	0	1.17886	NA	NA	0.0915867	0.848754	0.839427	FALSE	#VALUE!	0	0
ENSRNOG00000046395	0	1.57022	NA	NA	0.0915867	0.848754	0.839427	FALSE	#VALUE!	0	0
ENSRNOG00000024780	0	1.56459	NA	NA	0.0915867	0.848754	0.839427	FALSE	#VALUE!	0	0
ENSRNOG00000036685	0	1.32015	NA	NA	0.0915867	0.848754	0.839427	FALSE	#VALUE!	0	0
ENSRNOG00000048034	0	1.74122	NA	NA	0.0915867	0.848754	0.839427	FALSE	#VALUE!	0	0
ENSRNOG00000042869	0	1.35795	NA	NA	0.0915867	0.848754	0.839427	FALSE	#VALUE!	0	0
ENSRNOG00000050110	0	1.63689	NA	NA	0.0915867	0.848754	0.839427	FALSE	#VALUE!	0	0
ENSRNOG00000050898	0	1.39369	NA	NA	0.0915867	0.848754	0.839427	FALSE	#VALUE!	0	0
ENSRNOG00000028965	0	1.26333	NA	NA	0.0915867	0.848754	0.839427	FALSE	#VALUE!	0	0
ENSRNOG00000001429	0	1.40369	NA	NA	0.0915867	0.848754	0.839427	FALSE	#VALUE!	0	0
ENSRNOG00000002006	0	1.01112	NA	NA	0.0915867	0.848754	0.839427	FALSE	#VALUE!	0	0
ENSRNOG00000001591	0	1.08766	NA	NA	0.0915867	0.848754	0.839427	FALSE	#VALUE!	0	0
ENSRNOG00000025536	0	1.11966	NA	NA	0.0915867	0.848754	0.839427	FALSE	#VALUE!	0	0
ENSRNOG00000045729	0	1.45142	NA	NA	0.0915867	0.848754	0.839427	FALSE	#VALUE!	0	0
ENSRNOG00000046284	0	1.36488	NA	NA	0.0915867	0.848754	0.839427	FALSE	#VALUE!	0	0
ENSRNOG00000025630	0	1.0499	NA	NA	0.0915867	0.848754	0.839427	FALSE	#VALUE!	0	0
ENSRNOG00000046693	0	1.07442	NA	NA	0.0915867	0.848754	0.839427	FALSE	#VALUE!	0	0
ENSRNOG00000003575	0	1.00201	NA	NA	0.0915867	0.848754	0.839427	FALSE	#VALUE!	0	0
ENSRNOG00000000093	0	1.45757	NA	NA	0.0915867	0.848754	0.839427	FALSE	#VALUE!	0	0
ENSRNOG00000026162	0	1.38278	NA	NA	0.0915867	0.848754	0.839427	FALSE	#VALUE!	0	0
ENSRNOG00000038186	0	1.20471	NA	NA	0.0915867	0.848754	0.839427	FALSE	#VALUE!	0	0
ENSRNOG00000050070	0	1.91721	NA	NA	0.0915867	0.848754	0.839427	FALSE	#VALUE!	0	0
ENSRNOG00000050123	0	1.17002	NA	NA	0.0915867	0.848754	0.839427	FALSE	#VALUE!	0	0
ENSRNOG00000049284	0	1.29763	NA	NA	0.0915867	0.848754	0.839427	FALSE	#VALUE!	0	0
ENSRNOG00000024412	0	1.30434	NA	NA	0.0915867	0.848754	0.839427	FALSE	#VALUE!	0	0
ENSRNOG00000048601	0	1.82474	NA	NA	0.0915867	0.848754	0.839427	FALSE	#VALUE!	0	0
ENSRNOG00000022003	0	1.15549	NA	NA	0.0915867	0.848754	0.839427	FALSE	#VALUE!	0	0
ENSRNOG00000030367	0	1.05902	NA	NA	0.0915867	0.848754	0.839427	FALSE	#VALUE!	0	0
ENSRNOG00000007658	0	1.5426	NA	NA	0.0915867	0.848754	0.839427	FALSE	#VALUE!	0	0
ENSRNOG00000022150	0	1.0885	NA	NA	0.0915867	0.848754	0.839427	FALSE	#VALUE!	0	0
ENSRNOG00000008141	0	1.01807	NA	NA	0.0915867	0.848754	0.839427	FALSE	#VALUE!	0	0
ENSRNOG00000007554	0	1.03478	NA	NA	0.0915867	0.848754	0.839427	FALSE	#VALUE!	0	0
ENSRNOG00000043027	0	1.54573	NA	NA	0.0915867	0.848754	0.839427	FALSE	#VALUE!	0	0
ENSRNOG00000049368	0	1.00103	NA	NA	0.0915867	0.848754	0.839427	FALSE	#VALUE!	0	0
ENSRNOG00000046069	0	1.05264	NA	NA	0.0915867	0.848754	0.839427	FALSE	#VALUE!	0	0
ENSRNOG00000043160	0	1.92531	NA	NA	0.0915867	0.848754	0.839427	FALSE	#VALUE!	0	0
ENSRNOG00000026168	0	1.3587	NA	NA	0.0915867	0.848754	0.839427	FALSE	#VALUE!	0	0
ENSRNOG00000010525	0	1.48869	NA	NA	0.0915867	0.848754	0.839427	FALSE	#VALUE!	0	0
ENSRNOG00000045766	0	1.54133	NA	NA	0.0915867	0.848754	0.839427	FALSE	#VALUE!	0	0
ENSRNOG00000028626	0	1.48886	NA	NA	0.0915867	0.848754	0.839427	FALSE	#VALUE!	0	0
ENSRNOG00000032416	0	1.95726	NA	NA	0.0915867	0.848754	0.839427	FALSE	#VALUE!	0	0
ENSRNOG00000013014	55.0344	37.7442	0.544079	0.491416	0.0918045	0.840961	0.840961	FALSE	1.40582	0	0
ENSRNOG00000050410	159.941	184.698	-0.207633	-0.260296	0.0919053	0.841423	0.841423	FALSE	-1.19772	0	0
ENSRNOG00000010984	179.108	205.642	-0.199303	-0.251965	0.0925023	0.846424	0.846424	FALSE	-1.19083	0	0
ENSRNOG00000020495	418.994	357.937	0.227224	0.174562	0.0927494	0.84822	0.847585	FALSE	1.12862	0	0
ENSRNOG00000032183	11.5139	20.3119	-0.818951	-0.871614	0.0927816	0.847817	0.847585	FALSE	-1.82971	0	0
ENSRNOG00000006369	11.6556	20.5591	-0.81875	-0.871413	0.0927816	0.847817	0.847585	FALSE	-1.82945	0	0
ENSRNOG00000007280	42.0302	57.0264	-0.440204	-0.492866	0.0932604	0.851493	0.851493	FALSE	-1.40724	0	0
ENSRNOG00000018796	248.686	204.502	0.282207	0.229545	0.0933223	0.851592	0.851592	FALSE	1.17246	0	0
ENSRNOG00000027623	19.6063	30.9695	-0.659533	-0.712196	0.093689	0.854471	0.854471	FALSE	-1.6383	0	0
ENSRNOG00000013172	36.3991	22.9996	0.662295	0.609632	0.0939172	0.856083	0.854579	FALSE	1.52587	0	0
ENSRNOG00000014058	182.016	208.808	-0.198111	-0.250773	0.0939467	0.855885	0.854579	FALSE	-1.18984	0	0
ENSRNOG00000046603	420.6	359.2	0.227661	0.174999	0.0941043	0.856853	0.854579	FALSE	1.12896	0	0
ENSRNOG00000023764	8.88366	16.3159	-0.87705	-0.929712	0.0941107	0.85551	0.854579	FALSE	-1.9049	0	0
ENSRNOG00000010890	8.16355	16.5444	-1.01907	-1.07174	0.0941107	0.85551	0.854579	FALSE	-2.10196	0	0
ENSRNOG00000001516	8.43702	16.8389	-0.996992	-1.04966	0.0941107	0.85551	0.854579	FALSE	-2.07003	0	0
ENSRNOG00000004442	8.90622	16.2092	-0.86393	-0.916592	0.0941107	0.85551	0.854579	FALSE	-1.88765	0	0
ENSRNOG00000004841	8.62933	16.7471	-0.956592	-1.00925	0.0941107	0.85551	0.854579	FALSE	-2.01287	0	0
ENSRNOG00000020659	183.036	209.088	-0.191983	-0.244646	0.0944229	0.856947	0.855786	FALSE	-1.1848	0	0
ENSRNOG00000036816	24.6008	36.4243	-0.566195	-0.618858	0.0945002	0.856484	0.855786	FALSE	-1.53566	0	0
ENSRNOG00000017197	24.3517	36.9608	-0.601972	-0.654635	0.0945002	0.856484	0.855786	FALSE	-1.57422	0	0
ENSRNOG00000015346	24.4848	36.623	-0.580862	-0.633525	0.0945002	0.856484	0.855786	FALSE	-1.55135	0	0
ENSRNOG00000006670	24.4678	36.9176	-0.593424	-0.646087	0.0945002	0.856484	0.855786	FALSE	-1.56492	0	0
ENSRNOG00000018668	15.6888	25.2407	-0.686013	-0.738676	0.0952698	0.862288	0.862288	FALSE	-1.66864	0	0
ENSRNOG00000002240	59.0729	76.1882	-0.367071	-0.419734	0.0953813	0.862828	0.862774	FALSE	-1.33768	0	0
ENSRNOG00000004878	131.241	154.485	-0.235245	-0.287907	0.0954271	0.862774	0.862774	FALSE	-1.22087	0	0
ENSRNOG00000017745	36.3106	50.0925	-0.464204	-0.516866	0.0956199	0.86405	0.86405	FALSE	-1.43084	0	0
ENSRNOG00000011542	164.946	130.325	0.339883	0.28722	0.0959543	0.866602	0.866602	FALSE	1.22029	0	0
ENSRNOG00000020981	4.27119	0.967635	2.1421	2.08944	0.0962253	0.868579	0.868579	FALSE	4.25583	0	0
ENSRNOG00000046889	708.905	623.56	0.185064	0.132401	0.096344	0.86918	0.868728	FALSE	1.09612	0	0
ENSRNOG00000020542	73.4107	52.9436	0.471534	0.418871	0.0963961	0.86918	0.868728	FALSE	1.33688	0	0
ENSRNOG00000021149	6.25234	1.97575	1.66199	1.60933	0.0965021	0.869197	0.868728	FALSE	3.0511	0	0
ENSRNOG00000034289	6.63771	1.91323	1.79467	1.74201	0.0965021	0.869197	0.868728	FALSE	3.34501	0	0
ENSRNOG00000028083	6.75917	1.46039	2.2105	2.15784	0.0965021	0.869197	0.868728	FALSE	4.46245	0	0
ENSRNOG00000026840	119.736	91.6727	0.385295	0.332633	0.0968011	0.870949	0.869427	FALSE	1.25931	0	0
ENSRNOG00000017730	118.014	140.601	-0.252646	-0.305309	0.0970454	0.872677	0.869427	FALSE	-1.23568	0	0
ENSRNOG00000009078	198.148	160.257	0.306187	0.253525	0.0971698	0.873324	0.869427	FALSE	1.19212	0	0
ENSRNOG00000023095	60.9927	77.5365	-0.346239	-0.398902	0.0971812	0.872956	0.869427	FALSE	-1.3185	0	0
ENSRNOG00000005916	350.626	296.678	0.241036	0.188373	0.0972602	0.873195	0.869427	FALSE	1.13948	0	0
ENSRNOG00000021808	417.899	450.967	-0.109868	-0.16253	0.0974047	0.874023	0.869427	FALSE	-1.11925	0	0
ENSRNOG00000019838	46.9245	30.3363	0.629298	0.576635	0.0974129	0.873626	0.869427	FALSE	1.49137	0	0
ENSRNOG00000045989	165.587	131.424	0.333351	0.280689	0.0975094	0.874022	0.869427	FALSE	1.21477	0	0
ENSRNOG00000001247	70.6254	88.7846	-0.330122	-0.382785	0.0978865	0.876931	0.869427	FALSE	-1.30386	0	0
ENSRNOG00000007312	105.255	126.214	-0.261972	-0.314634	0.0978984	0.876566	0.869427	FALSE	-1.2437	0	0
ENSRNOG00000022218	17.7864	8.61294	1.0462	0.993535	0.0979476	0.876536	0.869427	FALSE	1.99106	0	0
ENSRNOG00000000902	44.7508	59.5719	-0.412718	-0.465381	0.0983113	0.879319	0.869427	FALSE	-1.38068	0	0
ENSRNOG00000016923	37.4823	51.511	-0.458671	-0.511334	0.0986231	0.881636	0.869427	FALSE	-1.42537	0	0
ENSRNOG00000017369	657.063	693.305	-0.0774585	-0.130121	0.0989023	0.883658	0.869427	FALSE	-1.09439	0	0
ENSRNOG00000003590	25.0748	37.0188	-0.562019	-0.614682	0.0989288	0.883422	0.869427	FALSE	-1.53122	0	0
ENSRNOG00000020729	11.5093	4.62683	1.3147	1.26204	0.0990961	0.884442	0.869427	FALSE	2.39835	0	0
ENSRNOG00000032635	158.196	125.305	0.336272	0.28361	0.0990999	0.884003	0.869427	FALSE	1.21724	0	0
ENSRNOG00000036664	71.5033	89.3476	-0.321419	-0.374082	0.0993994	0.886201	0.869427	FALSE	-1.29601	0	0
ENSRNOG00000002368	31.36	44.9569	-0.519618	-0.57228	0.1	0.89108	0.869427	FALSE	-1.48687	0	0
ENSRNOG00000019494	57.4606	39.0941	0.555622	0.50296	0.100313	0.893393	0.869427	FALSE	1.41712	0	0
ENSRNOG00000025375	1.08548	0	NA	NA	0.100333	0.881099	0.869427	FALSE	#VALUE!	0	0
ENSRNOG00000031947	1.5595	0	NA	NA	0.100333	0.881099	0.869427	FALSE	#VALUE!	0	0
ENSRNOG00000018030	1.8056	0	NA	NA	0.100333	0.881099	0.869427	FALSE	#VALUE!	0	0
ENSRNOG00000048966	1.30876	0	NA	NA	0.100333	0.881099	0.869427	FALSE	#VALUE!	0	0
ENSRNOG00000032733	1.05752	0	NA	NA	0.100333	0.881099	0.869427	FALSE	#VALUE!	0	0
ENSRNOG00000027273	1.53427	0	NA	NA	0.100333	0.881099	0.869427	FALSE	#VALUE!	0	0
ENSRNOG00000015210	1.11201	0	NA	NA	0.100333	0.881099	0.869427	FALSE	#VALUE!	0	0
ENSRNOG00000031560	1.44325	0	NA	NA	0.100333	0.881099	0.869427	FALSE	#VALUE!	0	0
ENSRNOG00000049162	1.15365	0	NA	NA	0.100333	0.881099	0.869427	FALSE	#VALUE!	0	0
ENSRNOG00000033613	1.42023	0	NA	NA	0.100333	0.881099	0.869427	FALSE	#VALUE!	0	0
ENSRNOG00000001419	1.10697	0	NA	NA	0.100333	0.881099	0.869427	FALSE	#VALUE!	0	0
ENSRNOG00000038146	1.44243	0	NA	NA	0.100333	0.881099	0.869427	FALSE	#VALUE!	0	0
ENSRNOG00000029824	1.98942	0	NA	NA	0.100333	0.881099	0.869427	FALSE	#VALUE!	0	0
ENSRNOG00000010401	1.52229	0	NA	NA	0.100333	0.881099	0.869427	FALSE	#VALUE!	0	0
ENSRNOG00000046746	1.65884	0	NA	NA	0.100333	0.881099	0.869427	FALSE	#VALUE!	0	0
ENSRNOG00000050750	1.0212	0	NA	NA	0.100333	0.881099	0.869427	FALSE	#VALUE!	0	0
ENSRNOG00000049601	1.19437	0	NA	NA	0.100333	0.881099	0.869427	FALSE	#VALUE!	0	0
ENSRNOG00000017987	1.01208	0	NA	NA	0.100333	0.881099	0.869427	FALSE	#VALUE!	0	0
ENSRNOG00000039055	1.72791	0	NA	NA	0.100333	0.881099	0.869427	FALSE	#VALUE!	0	0
ENSRNOG00000030242	1.67153	0	NA	NA	0.100333	0.881099	0.869427	FALSE	#VALUE!	0	0
ENSRNOG00000043076	1.28707	0	NA	NA	0.100333	0.881099	0.869427	FALSE	#VALUE!	0	0
ENSRNOG00000014169	1.08899	0	NA	NA	0.100333	0.881099	0.869427	FALSE	#VALUE!	0	0
ENSRNOG00000011748	1.40578	0	NA	NA	0.100333	0.881099	0.869427	FALSE	#VALUE!	0	0
ENSRNOG00000030253	1.21377	0	NA	NA	0.100333	0.881099	0.869427	FALSE	#VALUE!	0	0
ENSRNOG00000049523	1.68349	0	NA	NA	0.100333	0.881099	0.869427	FALSE	#VALUE!	0	0
ENSRNOG00000039740	1.77842	0	NA	NA	0.100333	0.881099	0.869427	FALSE	#VALUE!	0	0
ENSRNOG00000028666	1.14626	0	NA	NA	0.100333	0.881099	0.869427	FALSE	#VALUE!	0	0
ENSRNOG00000036896	1.08657	0	NA	NA	0.100333	0.881099	0.869427	FALSE	#VALUE!	0	0
ENSRNOG00000015637	1.36089	0	NA	NA	0.100333	0.881099	0.869427	FALSE	#VALUE!	0	0
ENSRNOG00000050899	1.02238	0	NA	NA	0.100333	0.881099	0.869427	FALSE	#VALUE!	0	0
ENSRNOG00000047487	1.33154	0	NA	NA	0.100333	0.881099	0.869427	FALSE	#VALUE!	0	0
ENSRNOG00000042804	1.91576	0	NA	NA	0.100333	0.881099	0.869427	FALSE	#VALUE!	0	0
ENSRNOG00000033855	1.67629	0	NA	NA	0.100333	0.881099	0.869427	FALSE	#VALUE!	0	0
ENSRNOG00000012758	1.87394	0	NA	NA	0.100333	0.881099	0.869427	FALSE	#VALUE!	0	0
ENSRNOG00000006664	1.71361	0	NA	NA	0.100333	0.881099	0.869427	FALSE	#VALUE!	0	0
ENSRNOG00000049109	1.00028	0	NA	NA	0.100333	0.881099	0.869427	FALSE	#VALUE!	0	0
ENSRNOG00000027547	1.22196	0	NA	NA	0.100333	0.881099	0.869427	FALSE	#VALUE!	0	0
ENSRNOG00000007886	1.08415	0	NA	NA	0.100333	0.881099	0.869427	FALSE	#VALUE!	0	0
ENSRNOG00000004432	1.19941	0	NA	NA	0.100333	0.881099	0.869427	FALSE	#VALUE!	0	0
ENSRNOG00000048402	1.34215	0	NA	NA	0.100333	0.881099	0.869427	FALSE	#VALUE!	0	0
ENSRNOG00000031465	1.1144	0	NA	NA	0.100333	0.881099	0.869427	FALSE	#VALUE!	0	0
ENSRNOG00000031437	1.24504	0	NA	NA	0.100333	0.881099	0.869427	FALSE	#VALUE!	0	0
ENSRNOG00000037185	1.11155	0	NA	NA	0.100333	0.881099	0.869427	FALSE	#VALUE!	0	0
ENSRNOG00000028988	1.09585	0	NA	NA	0.100333	0.881099	0.869427	FALSE	#VALUE!	0	0
ENSRNOG00000019321	1.6454	0	NA	NA	0.100333	0.881099	0.869427	FALSE	#VALUE!	0	0
ENSRNOG00000047503	1.2697	0	NA	NA	0.100333	0.881099	0.869427	FALSE	#VALUE!	0	0
ENSRNOG00000024230	1.27443	0	NA	NA	0.100333	0.881099	0.869427	FALSE	#VALUE!	0	0
ENSRNOG00000034090	1.05902	0	NA	NA	0.100333	0.881099	0.869427	FALSE	#VALUE!	0	0
ENSRNOG00000013508	1.49854	0	NA	NA	0.100333	0.881099	0.869427	FALSE	#VALUE!	0	0
ENSRNOG00000038738	1.08595	0	NA	NA	0.100333	0.881099	0.869427	FALSE	#VALUE!	0	0
ENSRNOG00000045853	1.16006	0	NA	NA	0.100333	0.881099	0.869427	FALSE	#VALUE!	0	0
ENSRNOG00000027744	1.07368	0	NA	NA	0.100333	0.881099	0.869427	FALSE	#VALUE!	0	0
ENSRNOG00000009153	14.4414	6.63811	1.12137	1.06871	0.100843	0.873397	0.873397	FALSE	2.09755	0	0
ENSRNOG00000014289	139.998	162.313	-0.213368	-0.266031	0.101103	0.875195	0.874999	FALSE	-1.20249	0	0
ENSRNOG00000004246	123.894	145.47	-0.231608	-0.284271	0.101133	0.874999	0.874999	FALSE	-1.21779	0	0
ENSRNOG00000013239	12.7987	21.8764	-0.773379	-0.826042	0.101573	0.877211	0.875045	FALSE	-1.77281	0	0
ENSRNOG00000001627	12.2392	21.0185	-0.780156	-0.832819	0.101573	0.877211	0.875045	FALSE	-1.78116	0	0
ENSRNOG00000001004	12.3928	21.73	-0.810189	-0.862852	0.101573	0.877211	0.875045	FALSE	-1.81863	0	0
ENSRNOG00000034200	12.5712	21.8266	-0.795969	-0.848631	0.101573	0.877211	0.875045	FALSE	-1.80079	0	0
ENSRNOG00000015655	12.1087	21.7722	-0.846444	-0.899106	0.101573	0.877211	0.875045	FALSE	-1.86491	0	0
ENSRNOG00000004508	12.9505	21.7226	-0.746187	-0.798849	0.101573	0.877211	0.875045	FALSE	-1.73971	0	0
ENSRNOG00000016833	38.8268	52.6813	-0.440239	-0.492901	0.101589	0.875537	0.875045	FALSE	-1.40727	0	0
ENSRNOG00000012956	38.7063	52.0993	-0.428696	-0.481358	0.101589	0.875537	0.875045	FALSE	-1.39606	0	0
ENSRNOG00000019352	600.65	635.426	-0.0811995	-0.133862	0.10161	0.875045	0.875045	FALSE	-1.09723	0	0
ENSRNOG00000021129	16.3178	26.7963	-0.715584	-0.768246	0.102102	0.877921	0.877017	FALSE	-1.7032	0	0
ENSRNOG00000045961	16.4626	26.279	-0.674718	-0.727381	0.102102	0.877921	0.877017	FALSE	-1.65563	0	0
ENSRNOG00000016752	16.8082	26.3538	-0.648848	-0.70151	0.102102	0.877921	0.877017	FALSE	-1.62621	0	0
ENSRNOG00000020249	16.5627	26.8487	-0.696911	-0.749574	0.102102	0.877921	0.877017	FALSE	-1.6813	0	0
ENSRNOG00000017265	16.4483	26.0062	-0.660913	-0.713576	0.102102	0.877921	0.877017	FALSE	-1.63986	0	0
ENSRNOG00000019212	73.3926	91.6822	-0.321007	-0.37367	0.102385	0.87899	0.87899	FALSE	-1.29564	0	0
ENSRNOG00000008504	47.2991	31.9045	0.568054	0.515392	0.102624	0.880594	0.880594	FALSE	1.42938	0	0
ENSRNOG00000046799	94.3513	70.0274	0.430123	0.37746	0.102817	0.881797	0.881797	FALSE	1.29905	0	0
ENSRNOG00000015762	75.3219	54.3021	0.472061	0.419399	0.103027	0.88314	0.882207	FALSE	1.33737	0	0
ENSRNOG00000019139	97.0858	117.855	-0.279675	-0.332337	0.103126	0.883538	0.882207	FALSE	-1.25905	0	0
ENSRNOG00000000922	137.414	107.725	0.351176	0.298514	0.103257	0.883974	0.882207	FALSE	1.22988	0	0
ENSRNOG00000000165	137.258	107.156	0.35718	0.304518	0.103257	0.883974	0.882207	FALSE	1.23501	0	0
ENSRNOG00000003398	26.3351	38.7978	-0.558987	-0.61165	0.103288	0.882885	0.882207	FALSE	-1.52801	0	0
ENSRNOG00000015575	26.4873	38.5124	-0.540023	-0.592685	0.103288	0.882885	0.882207	FALSE	-1.50805	0	0
ENSRNOG00000009161	26.4477	38.9907	-0.559985	-0.612648	0.103288	0.882885	0.882207	FALSE	-1.52906	0	0
ENSRNOG00000011517	26.989	38.7399	-0.521449	-0.574112	0.103288	0.882885	0.882207	FALSE	-1.48876	0	0
ENSRNOG00000010402	379.664	323.083	0.232818	0.180155	0.103577	0.88422	0.88422	FALSE	1.13301	0	0
ENSRNOG00000010529	6.01911	13.1277	-1.12499	-1.17765	0.104131	0.888043	0.88759	FALSE	-2.26208	0	0
ENSRNOG00000003214	6.57522	13.1783	-1.00305	-1.05571	0.104131	0.888043	0.88759	FALSE	-2.07874	0	0
ENSRNOG00000005905	6.83298	13.0379	-0.932122	-0.984785	0.104131	0.888043	0.88759	FALSE	-1.97902	0	0
ENSRNOG00000020373	21.6144	32.677	-0.596285	-0.648948	0.104548	0.890458	0.890231	FALSE	-1.56802	0	0
ENSRNOG00000009323	21.7723	32.1713	-0.563278	-0.615941	0.104548	0.890458	0.890231	FALSE	-1.53256	0	0
ENSRNOG00000009096	21.5009	11.3075	0.92711	0.874447	0.104768	0.891653	0.891653	FALSE	1.83331	0	0
ENSRNOG00000016416	138.595	108.168	0.357597	0.304935	0.105163	0.894552	0.894552	FALSE	1.23536	0	0
ENSRNOG00000012576	95.9978	71.1141	0.432866	0.380203	0.10551	0.89705	0.894872	FALSE	1.30153	0	0
ENSRNOG00000011526	9.26317	17.3112	-0.902126	-0.954789	0.105576	0.896012	0.894872	FALSE	-1.9383	0	0
ENSRNOG00000010681	9.02551	17.3822	-0.945533	-0.998196	0.105576	0.896012	0.894872	FALSE	-1.9975	0	0
ENSRNOG00000000599	9.90892	17.0601	-0.783825	-0.836487	0.105576	0.896012	0.894872	FALSE	-1.7857	0	0
ENSRNOG00000007034	9.60451	17.287	-0.847903	-0.900565	0.105576	0.896012	0.894872	FALSE	-1.8668	0	0
ENSRNOG00000018143	9.94834	17.5087	-0.815547	-0.868209	0.105576	0.896012	0.894872	FALSE	-1.8254	0	0
ENSRNOG00000047524	9.32333	17.5142	-0.909605	-0.962267	0.105576	0.896012	0.894872	FALSE	-1.94837	0	0
ENSRNOG00000017383	162.634	129.947	0.323709	0.271047	0.105683	0.895099	0.894872	FALSE	1.20668	0	0
ENSRNOG00000028542	162.736	129.997	0.32406	0.271398	0.105683	0.895099	0.894872	FALSE	1.20698	0	0
ENSRNOG00000012748	116.078	89.1736	0.380411	0.327748	0.105847	0.895803	0.895803	FALSE	1.25505	0	0
ENSRNOG00000008090	64.1389	45.7348	0.487907	0.435245	0.106075	0.897284	0.897284	FALSE	1.35214	0	0
ENSRNOG00000017850	29.2786	17.6238	0.732322	0.67966	0.106191	0.897807	0.897807	FALSE	1.60176	0	0
ENSRNOG00000001201	171.307	137.549	0.31663	0.263967	0.106951	0.903777	0.903379	FALSE	1.20078	0	0
ENSRNOG00000018322	33.7025	46.8773	-0.476035	-0.528697	0.107067	0.903837	0.903379	FALSE	-1.44263	0	0
ENSRNOG00000017692	33.3991	46.8783	-0.489111	-0.541774	0.107067	0.903837	0.903379	FALSE	-1.45576	0	0
ENSRNOG00000017091	33.3912	46.0019	-0.462228	-0.51489	0.107067	0.903837	0.903379	FALSE	-1.42889	0	0
ENSRNOG00000016214	386.832	417.492	-0.11004	-0.162702	0.107281	0.904729	0.904729	FALSE	-1.11938	0	0
ENSRNOG00000007882	27.6423	39.2814	-0.506967	-0.559629	0.107577	0.905849	0.904847	FALSE	-1.47389	0	0
ENSRNOG00000019281	27.3603	39.4351	-0.527395	-0.580058	0.107577	0.905849	0.904847	FALSE	-1.49491	0	0
ENSRNOG00000004496	27.936	39.1256	-0.485989	-0.538651	0.107577	0.905849	0.904847	FALSE	-1.45261	0	0
ENSRNOG00000048924	27.241	39.557	-0.538155	-0.590818	0.107577	0.905849	0.904847	FALSE	-1.5061	0	0
ENSRNOG00000006331	27.0223	39.7882	-0.558187	-0.61085	0.107577	0.905849	0.904847	FALSE	-1.52716	0	0
ENSRNOG00000002989	66.6682	83.8157	-0.330222	-0.382884	0.10762	0.904847	0.904847	FALSE	-1.30395	0	0
ENSRNOG00000008182	48.5526	63.9846	-0.398176	-0.450839	0.10807	0.908166	0.908166	FALSE	-1.36683	0	0
ENSRNOG00000029571	612.937	646.396	-0.0766795	-0.129342	0.108332	0.909915	0.909915	FALSE	-1.09379	0	0
ENSRNOG00000049393	89.8701	108.504	-0.271828	-0.324491	0.108449	0.910435	0.910435	FALSE	-1.25222	0	0
ENSRNOG00000030790	17.8599	27.1342	-0.603383	-0.656046	0.108789	0.912834	0.912474	FALSE	-1.57576	0	0
ENSRNOG00000016419	274.372	302.007	-0.13845	-0.191112	0.108801	0.912474	0.912474	FALSE	-1.14164	0	0
ENSRNOG00000012781	164.404	131.824	0.318627	0.265965	0.109006	0.913731	0.913731	FALSE	1.20244	0	0
ENSRNOG00000011414	253.918	210.741	0.268895	0.216233	0.109094	0.914016	0.914016	FALSE	1.1617	0	0
ENSRNOG00000017074	207.727	169.417	0.294111	0.241449	0.109228	0.914671	0.914361	FALSE	1.18218	0	0
ENSRNOG00000046109	311.889	340.564	-0.126893	-0.179555	0.109292	0.914751	0.914361	FALSE	-1.13253	0	0
ENSRNOG00000021735	67.9201	84.9884	-0.323427	-0.37609	0.1093	0.914361	0.914361	FALSE	-1.29782	0	0
ENSRNOG00000017752	78.7945	96.5269	-0.292836	-0.345499	0.109612	0.916506	0.916257	FALSE	-1.27059	0	0
ENSRNOG00000048843	90.9205	109.37	-0.266543	-0.319206	0.109653	0.916393	0.916257	FALSE	-1.24764	0	0
ENSRNOG00000001645	22.3343	33.4156	-0.58126	-0.633923	0.109827	0.917391	0.916257	FALSE	-1.55178	0	0
ENSRNOG00000013660	13.6705	22.3882	-0.711675	-0.764338	0.110144	0.918884	0.916257	FALSE	-1.69859	0	0
ENSRNOG00000000805	13.913	22.9424	-0.721578	-0.774241	0.110144	0.918884	0.916257	FALSE	-1.71029	0	0
[truncated: 24,406 more rows]
