# Supplementary material for: RNA Sequencing Reveals a Slow to Fast Muscle Fiber Type Transition after Olanzapine Infusion in Rats
Source: PLoS One. 2015 Apr 20;10(4):e0123966. doi: 10.1371/journal.pone.0123966 (PMC4404103; doi:10.1371/journal.pone.0123966)
Supplement: S6 Table — This table contains the following Excel column headers: A—Symbol; B—Entrez Gene Name; C—Ensembl; D—Fold Change; E—Location; F—Type; G—Biomarker Application(s); H—Drug(s); I—Entrez Gene ID for Human; J—Entrez Gene ID for Mouse; K—Entrez Gene ID for Rat (XLS) [file pone.0123966.s007.xls]

## Sheet: ILK Signaling
Symbol	Entrez Gene Name	Ensembl	Fold Change	Location	Type(s)	Biomarker Application(s)	Drug(s)	Entrez Gene ID for Human	Entrez Gene ID for Mouse	Entrez Gene ID for Rat
ACTA1	actin, alpha 1, skeletal muscle	ENSRNOG00000017786	1.076	Cytoplasm	other			58	11459	29437
ACTB	actin, beta	ENSRNOG00000034254	-1.434	Cytoplasm	other			60	11461	81822
ACTC1	actin, alpha, cardiac muscle 1	ENSRNOG00000008536	-4.915	Cytoplasm	enzyme			70	11464	29275
ACTN2	actinin, alpha 2	ENSRNOG00000017833	-2.931	Nucleus	transcription regulator	unspecified application		88	11472	291245
Actn3	actinin alpha 3	ENSRNOG00000019745	1.435	Plasma Membrane	other				11474	171009
AKT2	v-akt murine thymoma viral oncogene homolog 2	ENSRNOG00000018677	1.223	Cytoplasm	kinase		enzastaurin	208	11652	25233
CFL1	cofilin 1 (non-muscle)	ENSRNOG00000020660	-1.364	Nucleus	other			1072	12631	29271
CREB3	cAMP responsive element binding protein 3	ENSRNOG00000016452	3.225	Nucleus	transcription regulator			10488	12913	298400
FERMT2	fermitin family member 2	ENSRNOG00000009102	-1.412	Cytoplasm	other	disease progression		10979	218952	289992
FLNC	filamin C, gamma	ENSRNOG00000007281	-2.296	Cytoplasm	other	diagnosis		2318	68794	362332
FN1	fibronectin 1	ENSRNOG00000014288	-2.166	Extracellular Space	enzyme	diagnosis,efficacy,prognosis,unspecified application	ocriplasmin	2335	14268	25661
FOS	FBJ murine osteosarcoma viral oncogene homolog	ENSRNOG00000008015	-4.214	Nucleus	transcription regulator	diagnosis,efficacy		2353	14281	314322
ITGB1	integrin, beta 1 (fibronectin receptor, beta polypeptide, antigen CD29 includes MDF2, MSK12)	ENSRNOG00000010966	-1.373	Plasma Membrane	transmembrane receptor	disease progression,prognosis		3688	16412	24511
ITGB6	integrin, beta 6	ENSRNOG00000008346	-2.021	Plasma Membrane	other	diagnosis		3694	16420	311061
JUN	jun proto-oncogene	ENSRNOG00000026293	-2.331	Nucleus	transcription regulator	prognosis		3725	16476	24516
LIMS1	LIM and senescent cell antigen-like domains 1	ENSRNOG00000037765	-1.817	Plasma Membrane	other			3987	110829	499443
MAP2K6	mitogen-activated protein kinase kinase 6	ENSRNOG00000004437	-1.606	Cytoplasm	kinase	prognosis		5608	26399	114495
MYH1	myosin, heavy chain 1, skeletal muscle, adult	ENSRNOG00000049695	-1.639	Plasma Membrane	enzyme			4619	17879	287408
MYH2	myosin, heavy chain 2, skeletal muscle, adult	ENSRNOG00000045551	-4.152	Cytoplasm	enzyme			4620	17882	691644
MYH3	myosin, heavy chain 3, skeletal muscle, embryonic	ENSRNOG00000046276	-8.650	Cytoplasm	enzyme			4621	17883	24583
MYH4	myosin, heavy chain 4, skeletal muscle	ENSRNOG00000049898	1.757	Cytoplasm	enzyme			4622	17884	360543
MYH6	myosin, heavy chain 6, cardiac muscle, alpha	ENSRNOG00000025757	-4.287	Cytoplasm	enzyme			4624	17888	29556
MYH7	myosin, heavy chain 7, cardiac muscle, beta	ENSRNOG00000016983	-7.688	Cytoplasm	enzyme	unspecified application		4625	140781	29557
MYH8	myosin, heavy chain 8, skeletal muscle, perinatal	ENSRNOG00000050042	-1.930	Cytoplasm	enzyme			4626	17885	252942
MYH10	myosin, heavy chain 10, non-muscle	ENSRNOG00000002886	-6.647	Cytoplasm	other	unspecified application		4628	77579	79433
MYH7B	myosin, heavy chain 7B, cardiac muscle, beta	ENSRNOG00000018997	-6.907	Other	other	unspecified application		57644	668940	311570
MYL1	myosin, light chain 1, alkali; skeletal, fast	ENSRNOG00000013262	1.566	Cytoplasm	other			4632	17901	56781
MYL2	myosin, light chain 2, regulatory, cardiac, slow	ENSRNOG00000030848	-5.382	Cytoplasm	other	diagnosis		4633	17906	363925
MYL3	myosin, light chain 3, alkali; ventricular, skeletal, slow	ENSRNOG00000020955	-4.975	Cytoplasm	other			4634	17897	24585
MYL6B	--	ENSRNOG00000028837	-4.987	Other	other
PPAP2B	phosphatidic acid phosphatase type 2B	ENSRNOG00000008116	-1.747	Plasma Membrane	phosphatase			8613	67916	192270
PPP1R14B	protein phosphatase 1, regulatory (inhibitor) subunit 14B	ENSRNOG00000021151	1.621	Cytoplasm	phosphatase			26472	18938	259225
PPP2CA	protein phosphatase 2, catalytic subunit, alpha isozyme	ENSRNOG00000005389	-1.793	Cytoplasm	phosphatase			5515	19052	24672
PPP2R1A	protein phosphatase 2, regulatory subunit A, alpha	ENSRNOG00000011282	-1.326	Cytoplasm	phosphatase			5518	51792	117281
RHOA	ras homolog family member A	ENSRNOG00000050519	-1.231	Cytoplasm	enzyme			387	11848	117273
RHOB	ras homolog family member B	ENSRNOG00000021403	-1.686	Cytoplasm	enzyme			388	11852	64373
RHOC	ras homolog family member C	ENSRNOG00000012630	-1.303	Plasma Membrane	enzyme	diagnosis,prognosis		389	11853	295342
SH2B2	SH2B adaptor protein 2	ENSRNOG00000001425	-1.712	Cytoplasm	other			10603	23921	114203
TMSB10/TMSB4X	thymosin beta 10	ENSRNOG00000047931	1.369	Cytoplasm	other	diagnosis		9168|7114	100042318	81814|50665
VEGFA	vascular endothelial growth factor A	ENSRNOG00000019598	-1.540	Extracellular Space	growth factor	diagnosis,efficacy,prognosis,safety,unspecified application	dalteparin, bevacizumab, ranibizumab, aflibercept, bevacizumab/erlotinib, bevacizumab/sorafenib, bevacizumab/5-fluorouracil, bevacizumab/temozolomide, bevacizumab/irinotecan, bevacizumab/carmustine/lomustine, bevacizumab/paclitaxel, bevacizumab/irinotecan/oxaliplatin, aflibercept/irinotecan, bevacizumab/capecitabine/oxaliplatin, bevacizumab/panitumumab, bevacizumab/cetuximab, bevacizumab/pemetrex…	7422	22339	83785
Vegfb	--	ENSRNOG00000021156	-1.697	Other	other
VIM	vimentin	ENSRNOG00000018087	1.251	Cytoplasm	other	diagnosis,efficacy,prognosis		7431	22352	81818
