# Supplementary material for: RNA Sequencing Reveals a Slow to Fast Muscle Fiber Type Transition after Olanzapine Infusion in Rats
Source: PLoS One. 2015 Apr 20;10(4):e0123966. doi: 10.1371/journal.pone.0123966 (PMC4404103; doi:10.1371/journal.pone.0123966)
Supplement: S7 Table — This table contains the following Excel column headers: A—Symbol; B—Entrez Gene Name; C—Ensembl; D—Fold Change; E—Location; F—Type; G—Biomarker Application(s); H—Drug(s); I—Entrez Gene ID for Human; J—Entrez Gene ID for Mouse; K—Entrez Gene ID for Rat (XLS) [file pone.0123966.s008.xls]

## Sheet: Calcium Signaling
Symbol	Entrez Gene Name	Ensembl	Fold Change	Location	Type(s)	Biomarker Application(s)	Drug(s)	Entrez Gene ID for Human	Entrez Gene ID for Mouse	Entrez Gene ID for Rat
ACTA1	actin, alpha 1, skeletal muscle	ENSRNOG00000017786	1.076	Cytoplasm	other			58	11459	29437
ACTC1	actin, alpha, cardiac muscle 1	ENSRNOG00000008536	-4.915	Cytoplasm	enzyme			70	11464	29275
ATP2A2	ATPase, Ca++ transporting, cardiac muscle, slow twitch 2	ENSRNOG00000001285	-7.126	Cytoplasm	transporter			488	11938	29693
Camk2b	--	ENSRNOG00000004005	-1.565	Other	other
CASQ1	calsequestrin 1 (fast-twitch, skeletal muscle)	ENSRNOG00000006930	1.692	Cytoplasm	other	unspecified application		844	12372	686019
CASQ2	calsequestrin 2 (cardiac muscle)	ENSRNOG00000016243	-7.325	Cytoplasm	other	unspecified application		845	12373	29209
CHRND	cholinergic receptor, nicotinic, delta (muscle)	ENSRNOG00000019527	-3.637	Plasma Membrane	transmembrane receptor		ABT-089, isoflurane, mecamylamine, succinylcholine, rocuronium, doxacurium, amobarbital, mivacurium, pipecuronium, rapacuronium, metocurine, atracurium, cisatracurium, acetylcholine, nicotine, D-tubocurarine, arecoline, enflurane, pancuronium, vecuronium	1144	11447	54240
CREB3	cAMP responsive element binding protein 3	ENSRNOG00000016452	3.225	Nucleus	transcription regulator			10488	12913	298400
MCU	mitochondrial calcium uniporter	ENSRNOG00000045920	-1.906	Cytoplasm	ion channel			90550	215999	294560
MICU1	mitochondrial calcium uptake 1	ENSRNOG00000043436	-2.047	Cytoplasm	other			10367	216001	365567
MYH1	myosin, heavy chain 1, skeletal muscle, adult	ENSRNOG00000049695	-1.639	Plasma Membrane	enzyme			4619	17879	287408
MYH2	myosin, heavy chain 2, skeletal muscle, adult	ENSRNOG00000045551	-4.152	Cytoplasm	enzyme			4620	17882	691644
MYH3	myosin, heavy chain 3, skeletal muscle, embryonic	ENSRNOG00000046276	-8.650	Cytoplasm	enzyme			4621	17883	24583
MYH4	myosin, heavy chain 4, skeletal muscle	ENSRNOG00000049898	1.757	Cytoplasm	enzyme			4622	17884	360543
MYH6	myosin, heavy chain 6, cardiac muscle, alpha	ENSRNOG00000025757	-4.287	Cytoplasm	enzyme			4624	17888	29556
MYH7	myosin, heavy chain 7, cardiac muscle, beta	ENSRNOG00000016983	-7.688	Cytoplasm	enzyme	unspecified application		4625	140781	29557
MYH8	myosin, heavy chain 8, skeletal muscle, perinatal	ENSRNOG00000050042	-1.930	Cytoplasm	enzyme			4626	17885	252942
MYH10	myosin, heavy chain 10, non-muscle	ENSRNOG00000002886	-6.647	Cytoplasm	other	unspecified application		4628	77579	79433
MYH7B	myosin, heavy chain 7B, cardiac muscle, beta	ENSRNOG00000018997	-6.907	Other	other	unspecified application		57644	668940	311570
MYL1	myosin, light chain 1, alkali; skeletal, fast	ENSRNOG00000013262	1.566	Cytoplasm	other			4632	17901	56781
MYL2	myosin, light chain 2, regulatory, cardiac, slow	ENSRNOG00000030848	-5.382	Cytoplasm	other	diagnosis		4633	17906	363925
MYL3	myosin, light chain 3, alkali; ventricular, skeletal, slow	ENSRNOG00000020955	-4.975	Cytoplasm	other			4634	17897	24585
MYL6B	--	ENSRNOG00000028837	-4.987	Other	other
PPP3R1	protein phosphatase 3, regulatory subunit B, alpha	ENSRNOG00000043210	1.313	Cytoplasm	phosphatase		cyclosporin A	5534	19058	29748
PRKACA	protein kinase, cAMP-dependent, catalytic, alpha	ENSRNOG00000005257	-1.288	Cytoplasm	kinase			5566	18747	25636
TNNC1	troponin C type 1 (slow)	ENSRNOG00000018943	-4.550	Cytoplasm	other		levosimendan, Ca2+	7134	21924	290561
TNNC2	troponin C type 2 (fast)	ENSRNOG00000015155	1.563	Cytoplasm	other	unspecified application	Ca2+	7125	21925	296369
TNNI1	troponin I type 1 (skeletal, slow)	ENSRNOG00000009073	-5.282	Cytoplasm	other			7135	21952	29388
TNNI2	troponin I type 2 (skeletal, fast)	ENSRNOG00000020276	1.804	Cytoplasm	enzyme	unspecified application		7136	21953	29389
TNNT1	troponin T type 1 (skeletal, slow)	ENSRNOG00000028041	-6.780	Cytoplasm	other	unspecified application		7138	21955	171409
TNNT3	--	ENSRNOG00000020332	1.443	Other	other
Tpm1	tropomyosin 1, alpha	ENSRNOG00000018184	1.966	Plasma Membrane	other				22003	24851
TPM2	--	ENSRNOG00000016731	-1.589	Other	other
Tpm3	tropomyosin 3	ENSRNOG00000017441	-5.891	Cytoplasm	other					117557
Tpm4	tropomyosin 4	ENSRNOG00000015496	-1.434	Cytoplasm	other				326618	24852
TRDN	triadin	ENSRNOG00000012609	-1.184	Cytoplasm	other			10345	76757	59299
