# Supplementary material for: RNA Sequencing Reveals a Slow to Fast Muscle Fiber Type Transition after Olanzapine Infusion in Rats
Source: PLoS One. 2015 Apr 20;10(4):e0123966. doi: 10.1371/journal.pone.0123966 (PMC4404103; doi:10.1371/journal.pone.0123966)
Supplement: S8 Table — Upstream regulators from Ingenuity Pathway Analysis. The table contains the following Excel column headers: A—Upstream Regulator; B—Fold Change; C—Molecule Type; D—Predicted Activation State; E—Activation z-score; F—p-value of overlap; G—Target molecules in dataset; H—Mechanistic Network (XLSX) [file pone.0123966.s009.xlsx]

## Sheet: Supplementary Table S8
Upstream Regulator	Fold Change	Molecule Type	Predicted Activation State	Activation z-score	p-value of overlap	Target molecules in dataset	Mechanistic Network
RICTOR		other	Inhibited	-6.262	4.93E-52	ATP5A1,ATP5B,ATP5D,Atp5e,ATP5G1,ATP5G2,ATP5H,ATP5J2,ATP5L,ATP5O,ATP6V0B,ATP6V1B2,ATP6V1F,ATP6V1G1,COX17,COX5A,COX6B1,Cox6c,COX7A2L,COX7B,Cox7c,COX8A,FAU,NDUFA2,NDUFA3,NDUFA4,NDUFA5,NDUFA6,NDUFA7,NDUFAB1,NDUFB2,NDUFB4,NDUFB6,NDUFB8,NDUFB9,NDUFC1,NDUFS1,NDUFS3,Ndufs5,NDUFS7,NDUFS8,NDUFV1,NDUFV2,NDUFV3,PSMA7,PSMB1,PSMB4,PSMB5,PSMB7,RGS16,RPL10,RPL11,RPL12,RPL13A,RPL14,RPL17,RPL18,RPL23,RPL26,RPL28,R…
MYC		transcription regulator		0.816	1.83E-46	ACAT1,ACTA1,ACTB,ADIPOR1,AKAP1,ALDOA,ANXA5,ANXA6,APP,ATPIF1,BIN1,CAPN2,CAV1,CD44,CDC25B,CDC34,CDKN1A,CEBPD,CLIC4,CLU,CLUH,CNBP,COL1A1,COL3A1,COL4A1,COL4A2,COL5A1,COL5A2,COL6A3,COX5B,COX6B1,COX7A2L,CPT2,CRYAB,CTSB,CTSV,DDIT3,DDX39B,DDX5,DROSHA,DUSP1,EGR1,EIF2S2,EIF4EBP1,EMP1,FABP4,FBN1,FKBP5,FMOD,FN1,FOS,FSTL1,FTH1,FXYD1,GAA,GADD45G,GAPDH,GDI2,GLUD1,Gm15483,GOT1,GOT2,GPI,H2AFZ,H3F3A/H3F3B,HK2,HLA-…	461 (18)
INSR		kinase	Inhibited	-2.481	2.68E-42	ACAA2,ACADL,ACADM,ACADS,ACADVL,ACO2,ACSL1,ACTA1,ALDH2,ALDH6A1,ANKRD1,ARFGAP2,ARHGDIA,ATF3,ATP5A1,ATP5B,ATP5D,ATP5G1,ATP5H,ATP5J2,ATP5L,ATP5O,Calm1 (includes others),CDKN1A,CFL1,CKMT2,COL6A3,Cox8b,CPT1B,CPT2,CS,CTGF,CTSB,CTSV,DAG1,DECR1,DUSP1,ECI1,EGR1,ETFA,ETFB,ETFDH,FABP4,FH,FHL1,FLNC,FOS,GAPDH,GOT2,HADHA,HADHB,HSD17B4,HSPD1,IDH3A,IER2,LGALS1,LYZ,MDH2,MMP2,MT-CO1,MYH7,NDUFA3,NDUFA4,NDUFB4,NDUFB9…	392 (26)
MYCN		transcription regulator	Activated	4.932	1.60E-35	ACTB,ALDH1A1,ALDOA,CAV1,CDKN1A,CITED2,CKAP4,CLU,COL1A1,COL4A1,COL5A2,CTGF,EEF1G,EIF5A,FAU,FBN1,FN1,GAPDH,HK2,HLA-A,HSP90AB1,HSPD1,ITGB1,LGALS1,MAP4,MMP2,MSRB3,NME2,ODC1,PDK1,PSMA7,PSMB7,RGS5,RPL10,RPL11,RPL12,RPL13A,RPL17,RPL18,RPL18A,RPL19,RPL23,RPL24,RPL26,RPL27,RPL28,RPL3,RPL30,RPL35,RPL37A,RPL4,RPL41,RPL7,RPLP0,RPLP1,RPS15,RPS16,RPS2,RPS23,RPS24,RPS25,RPS27,RPS3,RPS5,RPS7,SDC2,SPARC,TMEM109,T…	308 (11)
5-fluorouracil		chemical drug		-1.083	1.27E-31	ALDOA,ATP5B,ATP5O,CALU,CCNG1,CDKN1A,CLU,COX6B1,COX8A,EEF1G,EGR1,EIF2S2,GAPDH,GOT2,GSN,HADHA,HNRNPA2B1,HSP90AB1,HSPE1,IDH2,KARS,MAT2A,MDH1,MT-CO1,MT-ND3,MT-ND4,MT-ND6,NDUFA4,NDUFS8,NDUFV2,NNT,OAZ1,PGK1,PSMA7,PSMB1,PSMB5,PSMB7,RHOB,RPL10,RPL11,RPL18,RPL19,RPL23,RPL24,RPL30,RPL35,RPL7,RPS15A,RPS16,RPS23,RPS27A,RPS29,SAT1,SERPINB1,SLC25A3,SNRPD2,SNRPF,SRSF2,SSR4,THBS1,TMSB10/TMSB4X,TSC22D1,UQCRC2,YBX3
dihydrotestosterone		chemical - endogenous mammalian	Inhibited	-2.647	4.99E-30	ACADVL,ACO2,ACTA1,ACTB,AES,AIG1,ALAS1,ALDOA,APOE,APP,ATP2A1,ATP2A2,BCAP31,BTG2,C1orf21,CA3,CD63,CDKN1A,CDO1,CKM,COL3A1,COL4A1,COL5A2,COL6A1,CTGF,DDX5,Dgcr6,DYNLL1,EGR1,EIF4EBP1,FABP4,FAM89B,FKBP5,FN1,FOS,FTH1,G0S2,GAPDH,GLUL,GPD1,GPI,GPX4,GSN,HINT1,HK2,HLA-A,HNRNPU,HOMER2,HSPB1,IGFBP5,ITGB1,JUN,KLK1,LGALS1,LOC102637129/S100a11,LPL,LYZ,ME1,MGLL,MMP2,MT-CO1,MT-CO2,MT-CO3,MT-CYB,MT-ND3,MT-ND4,MYH4,N…	423 (17)
IGF1R		transmembrane receptor		-0.996	4.52E-29	ACADM,ACADS,ACSL1,ACTA1,ALDOA,ANKRD1,AQP4,ATP5A1,ATP5B,ATP5D,ATP5G1,ATP5H,ATP5J2,ATP5L,ATP5O,CALU,CDKN1A,CLU,COL1A1,COL3A1,COL4A1,COL4A2,Cox8b,CPT2,DDIT3,FLNC,FOS,FTH1,HADHA,HSPA5,IGFBP5,MT-ATP6,MT-CO1,MT-ND3,MT-ND4,MYH7,MYOG,NDUFA3,NDUFA4,NDUFB4,NDUFB9,NDUFV2,RBM3,RHOA,RPL24,RPL3,RPL37A,RPL7,RPS24,S100A4,SLC25A20,SMPX,SNCG,SREBF1,TNNI1,Tpm2,UQCRC1,UQCRC2,VEGFA	422 (25)
TP53		transcription regulator		-1.761	6.01E-28	ACAA2,ACADVL,ACAT1,ACO2,ACTB,ADAMTSL4,ADCK3,AKR1B1,ALOX15,ANKH,ANXA6,APOBEC2,APOE,APP,ATF3,ATP1A1,Atp5k,BCAP31,BHLHE40,BTG2,CALU,CAMK2B,CAT,CAV1,CCNG1,CD44,CDC25B,CDKN1A,CISD1,CKM,CLIC4,CLU,COL1A1,COL3A1,COL4A1,COL5A2,COL6A2,CREB3,CRYAB,CTGF,CTSB,CXCL12,CYR61,DDIT3,DLD,DNM1L,DUSP1,ECH1,EGR1,ENG,ETFA,FABP3,FABP4,FERMT2,FHL1,FHL2,FKBP5,FN1,FOS,FSTL1,GADD45G,GAPDH,GBP1,GLUL,GPI,GPX1,GSN,H2AFZ,HADH,H…	453 (22)
sirolimus		chemical drug		-1.242	1.13E-26	ACADM,ACADVL,ACTB,ANXA5,APP,ATP1A1,ATP5G1,BCKDHA,CDKN1A,CFD,COL1A1,COX6B1,DDIT3,DDT,FN1,FOS,GNB2L1,GPD1,H3F3A/H3F3B,HNRNPU,HSP90AB1,HSP90B1,HSPA4,HSPA5,HSPD1,ID1,IGFBP5,KLF2,LDHB,MMP2,MYOG,NCAM1,OAZ1,ODC1,PGAM2,PGK1,PKM,PLIN2,POSTN,PSMB1,PSMB4,PSMB7,RAN,RCAN2,RPL10,RPL13A,RPL18,RPL18A,RPL19,RPL23,RPL27,RPL3,RPL30,RPL35,RPL37A,RPL41,RPLP0,RPS10,RPS15,RPS16,RPS18,RPS2,RPS23,RPS24,RPS27,RPS27A,RPS29…	489 (24)
D-glucose		chemical - endogenous mammalian		-1.434	1.41E-26	ACAA2,ACADL,ACADM,ACO2,ACOX1,ACSL1,ACTB,ADIPOR1,AKR1B1,ALDOA,ARF4,ART3,ATF3,ATP2A2,Atp5e,ATP5G2,CAT,CAV1,CD59,CDKN1A,CLU,COL1A1,COL3A1,COL4A1,CPT1B,CPT2,CREM,CTGF,CTSB,CTSV,DDIT3,DECR1,EGR1,FBP2,FN1,FOS,GAPDH,GLUL,GOT1,GPAM,GPD1,GPI,HK2,HSPA5,HSPB1,HSPD1,ID1,IER2,ITGB1,JUN,LAMC1,Ldha/RGD1562690,LPL,MDH2,MIDN,MMP2,MT-ND1,NCF1,NDUFB9,NQO1,NR4A1,ODC1,PCCB,PDIA3,PDK1,PGK1,PGM1,S100A4,SCD,SDHB,SGK1,SI…	434 (23)
LIPE		enzyme		-0.544	2.12E-24	ACSL1,ACSS2,Actn3,ALDH1A1,ANKRD1,ANKRD2,AQP4,ATF3,CDO1,CIB2,CITED2,COL1A1,CSRP3,EGR1,FABP4,FBP2,FKBP5,FMOD,FOS,G0S2,GAPDH,H3F3A/H3F3B,MYH3,MYH4,NET1,NR4A1,PAM,PLIN2,POLR2K,POSTN,PPM1B,PVALB,RAMP1,RGS5,RRAD,SCARB1,SCD,SREBF1,SUCLA2,THRSP,TWF2,YWHAG	413 (24)
PPARGC1A		transcription regulator	Inhibited	-3.332	6.22E-24	ACADL,ACADM,ACADVL,ACAT1,ACOX1,ALAS1,ATP5B,ATP5J2,ATP5O,CAT,CAV3,CDKN1A,CEBPD,CIDEA,CKMT2,COX5A,COX5B,CPT1B,CS,FABP3,FABP4,FNDC5,GPX1,HK2,IDH3A,LPL,MB,MDH2,ME1,MT-CO1,MT-CO2,MYH1,MYH6,NDUFS1,NDUFV2,OXCT1,PLIN2,PRDX3,PVALB,SCD,SDHA,SLC25A20,SOD2,SREBF1,TNNI1,TRIM63,UCP3	252 (14)
HRAS	1.990	enzyme	Activated	2.217	8.38E-24	ACTA1,ACTB,ANXA6,APP,ATP2A2,ATP5B,BTG2,CALU,CAPN2,CAV1,CAV3,CCNG1,CD44,CD81,CDKN1A,CEBPD,CLU,COL1A1,COL3A1,COL4A1,COL5A2,COL6A2,CREB3,CTGF,CTSB,CTSV,CXCL12,DDIT3,DUSP1,EGR1,EIF4EBP1,FABP3,FERMT2,FHL1,FN1,FOS,FSTL1,GADD45G,GSN,HNRNPA2B1,HRAS,HSPB1,IGFBP5,ITGB1,JUN,KHDRBS1,LOC100365810/Rps17,LYZ,MFGE8,MMP2,MRPL12,MYH10,MYL3,MYO1C,MYOG,NEXN,NFKBIA,NID1,NQO1,NRAP,NRP1,NSFL1C,OXCT1,PDLIM1,PFN1,POSTN,R…	410 (17)
HTT		transcription regulator		-0.617	9.47E-24	ACADM,ACTA1,ACTN2,AKT2,ALDOA,APP,ATF3,ATP1A1,ATP2A2,ATP5A1,ATP5B,ATP5G1,ATP5J2,ATP5O,BCAP31,BHLHE40,C1QTNF3,CAMK2B,Cd24a,CDKN1A,CITED2,CKM,COL4A1,COL4A2,COL6A1,COL6A3,Cox8b,CRYAB,DDIT3,DLST,ECI1,EGR1,ENO3,FGF1,FHL1,FN1,FOS,GADD45G,GAPDH,GLO1,GLUL,GPI,GSN,HRAS,HSP90AB1,HSPA5,HSPA9,HSPD1,HSPE1,IGFBP5,IL15,ITGB1,JUN,KCNC4,KCNJ12,LDHB,MDH2,MGP,MICU1,MLF2,MMP2,MT-CO3,MT-CYB,MYH1,MYL1,MYL2,NDUFA3,NDUFA…	511 (23)
mono-(2-ethylhexyl)phthalate		chemical toxicant	Inhibited	-2.691	1.61E-22	ACADL,ACADM,ACADSB,ACADVL,ACO2,ACOX1,ACSL1,ATP5B,ATP5D,CPT1B,CPT2,CS,FABP4,FBP2,FH,FOS,GAPDH,GPD1,GPI,HADH,HADHA,HK2,IDH3A,IER2,LPL,MDH1,MDH2,MUT,NDUFA2,NDUFB9,NDUFS1,NDUFS7,NDUFV1,NDUFV2,OGDH,PDHB,PDK1,PGAM2,PGK1,PLIN2,SDHA,SDHB,SUCLG2,UQCRC1,UQCRC2,UQCRHL	364 (17)
CD 437		chemical drug	Inhibited	-3.300	2.46E-22	AKR1B1,ALDOA,AP2M1,ATP5A1,ATP5B,ATP5L,ATP5O,BANF1,CDKN1A,COX7A2L,COX7B,CST7,EIF3I,EIF4A2,EIF5A,FKBP5,FOS,FTH1,GNAS,HADHA,JUN,KARS,LGALS1,NDUFB9,NFKBIA,NR0B2,NR4A1,ODC1,PDIA3,PFN1,PHYH,PSMB1,RPL10,RPL11,RPL13A,RPL19,RPL24,RPLP1,RPS10,RPS15,RPS16,RPS2,RPS27,SHFM1,SLC25A3,SNRPD2,SNRPF,TIMM8B,TMSB10/TMSB4X,TOMM7,UQCRC2	284 (7)
APP	-1.551	other		-0.288	2.52E-22	ACHE,ACO2,ACTA1,ACTB,ACTN2,AES,AIFM1,ALDOA,APOE,APP,ARF4,ATP1A2,ATP1B1,ATP5A1,ATP5B,ATP5D,Atp5e,ATP5H,BSG,CAT,CD44,CD59,CFL1,CFL2,CLTB,CLTC,CLU,Cox6c,CRYM,CS,CTGF,CTSB,CTSV,CXCL12,DNM1L,DYNLL2,ECH1,EEF1G,EGR1,ENG,ENSA,EPAS1,FABP3,FN1,FOS,Fus,FXYD1,GAPDH,GDI2,GOT2,GPI,HINT1,HSP90AB1,HSPA5,HSPB1,HSPD1,HSPE1,IGFBP5,JUN,JUND,KCNC4,LDHB,MMP2,MT-ATP6,MT-CO1,MT-CO2,MT-CO3,MT-CYB,MT-ND1,MT-ND2,MT-ND3,MT-…	429 (21)
dexamethasone		chemical drug		-1.237	3.24E-22	ACADL,ACADM,ACADS,ACAT1,ACKR3,ACSL1,ACSS2,ACTB,Actn3,ALAS1,ALDH1A1,ALDH1L1,ALDH6A1,ANKRD1,APOE,APP,AQP7,ARHGDIA,ATP1A1,ATP1B1,ATP2A2,ATP6V1B2,AUP1,BCKDHA,BGN,BHLHE40,BSG,BZW2,C10orf10,Calm1 (includes others),CAT,CAV1,CCL21,CD44,CD59,CDKN1A,CEBPD,CFD,CFL1,CHAD,CLIC4,COL11A1,COL1A1,COL4A1,COL4A2,COL6A1,COL6A2,CPT1B,CRYAB,CSNK1A1,CST3,CTGF,CTSB,CTSV,CXCL12,CXCL14,CYR61,DDIT3,DECR1,DNM1L,DUSP1,EGLN3,…	449 (20)
rosiglitazone		chemical drug	Inhibited	-3.183	1.25E-21	ACAA2,ACADL,ACADM,ACADS,ACADVL,ACO2,ACSL1,ACSS2,ACTA1,ADIPOR1,APOE,AQP7,ATP1A1,CAT,CAV1,CDKN1A,CFD,CIDEA,CKM,COL1A1,COX5A,Cox8b,CPT1B,CS,CTGF,DECR1,DLD,ECH1,ETFA,ETFDH,FABP4,FDX1,FGF1,FN1,FOS,GAPDH,GBP1,GOT1,GPAM,GPD1,HADH,HLA-DRA,HSPA5,HSPA9,IDH3A,IDH3B,IGFBP5,Ldha/RGD1562690,LPL,MAT2A,MDH2,MGLL,MUT,MYOG,PCCA,PHYH,PLIN2,POSTN,PPAP2B,SCARB1,SCD,SGK1,SLC27A1,SOD2,SORBS1,SREBF1,THBS1,TRIM63,TSC22D1…	439 (22)
PPARG		ligand-dependent nuclear receptor	Inhibited	-2.688	1.97E-21	ACAA2,ACADL,ACADM,ACADS,ACOX1,ACSL1,APOE,APP,AQP7,ATP2A2,ATP5O,BDH1,CAT,CAV1,CDKN1A,CFD,CIDEA,COL1A1,CPT1B,CPT2,CS,CTGF,CXCL14,EIF4EBP1,FABP3,FABP4,FBP2,FGF1,FN1,GAPDH,GPAM,GPD1,HADHA,HADHB,HK2,IGFBP5,IVD,JUN,LOC102637129/S100a11,LPL,MDH1,ME1,MGLL,MKNK2,MYOG,NCF1,NDUFA5,NR4A1,ODC1,PDHB,PEPD,PF4,PLA2G2A,PLIN2,RPSA,SAT1,SCARB1,SCD,SDPR,SLC25A20,SLC27A1,SNCG,SORBS1,SREBF1,Tpm2,TUBB,UCP3,VAMP5,VEGFA,…	327 (20)
TNF		cytokine		-0.639	3.76E-21	ACADM,ACADS,ACADVL,ACKR3,ACOX1,ACSL1,ACTA1,ACTB,AKR1B1,ALDH2,AMPD3,APOE,APP,AQP7,ARF4,ATF3,ATP1A1,ATP2A2,BCKDHA,BGN,BHLHE40,BTG2,C10orf10,C21orf33/LOC102724023,CAT,CAV1,CD44,CDH13,CDKN1A,CDO1,CEBPD,CFD,CHRND,CIB2,CITED2,CKM,CLIC4,CLU,COL1A1,COL3A1,CPT1B,CPT2,CREM,CRYAB,CST7,CTGF,CTSB,CXCL12,CYR61,DAG1,DDIT3,DDX5,DUSP1,ECH1,EGR1,EMP1,ENG,ESM1,FABP4,FN1,FOS,FTH1,G0S2,GADD45G,GBP1,GPAM,GPD1,GPD2,GPX…	418 (17)
Ins1		other	Inhibited	-2.703	4.44E-21	ACADM,ACTB,ADIPOR1,ALAS1,AP2M1,AQP7,ATP1A1,ATP1A2,BCKDHA,BDH1,CA14,CDKN1A,CEBPD,CFD,CKM,COL1A1,Cox8b,CRYAB,DDIT3,DYNLL1,ECI1,EGR1,EIF4EBP1,FABP3,FABP4,FBP2,FOS,GAPDH,GDI2,GPD1,Gsta1,HK2,HSD17B4,IGFBP5,IVD,JUN,LDHB,LPL,MMP2,MYOG,NDUFB9,ODC1,OSTN,PDHB,PLIN2,PRKCQ,RETSAT,RHOA,SCD,SDHB,SLC27A1,SLC37A4,SOCS2,SOD2,SPARC,SREBF1,THRSP,UQCRC1,UQCRC2,VAMP5,VEGFA,VIM	463 (24)
MAPT		other			1.48E-20	ACO2,ACTA1,ALDOA,APP,ARF4,ATP1A2,ATP1B1,ATP5A1,ATP5B,ATP5D,Atp5e,ATP5H,BSG,CDKN1A,CFL1,CFL2,CLTB,CLTC,Cox6c,CRYM,CS,DNM1L,DYNLL2,EEF1G,ENSA,FOS,Fus,GAPDH,GDI2,GLO1,GOT2,GPX4,HINT1,HSPA5,HSPD1,HSPE1,JUN,MDH1,NDUFA5,NDUFS3,PGK1,PKM,PRDX3,PVALB,SEPT11,Tpm1,Tpm2,TPT1,TUBA4A,TUBA8,TUBB,UBC,UQCRHL,VDAC1	458 (23)
pirinixic acid		chemical toxicant	Inhibited	-2.611	3.22E-20	ACAA2,ACADL,ACADM,ACADS,ACADVL,ACAT1,ACOX1,ACSL1,ACSS2,ADIPOR1,ALAS1,APOE,BSG,CAT,Cd24a,CD63,CDKN1A,CIDEA,CLU,COL1A1,CPT1B,CPT2,CTSB,CXCL12,DECR1,DYNLL1,ECH1,ECI1,ETFDH,FABP4,FBP2,G0S2,GAPDH,GLUL,GOT1,GOT2,GPAM,GPD1,GPD2,GRHPR,HADH,HADHA,HADHB,Hmgn2 (includes others),HSD17B4,HSPB1,HSPD1,HSPE1,Ldha/RGD1562690,LDHB,LPL,MGLL,MGST3,NFKBIA,NPC2,PDHB,PGM1,PLA2G2A,PLIN2,PSMA7,PSMB1,PSMB4,PSMB5,PSMB7,RTN…	274 (16)
MEF2C		transcription regulator		-1.492	4.86E-20	ABRA,ACTA1,ACTC1,ACTN2,ATP2A1,ATP2A2,CASQ2,CKM,COL1A1,COL3A1,CPT1B,HSPB7,ITGB1BP2,JUN,KLF2,MYH1,MYH6,MYH7,MYL2,MYOG,MYOM1,MYOZ1,PDLIM3,PHKA1,PLA2G2A,POSTN,S100A4,SMYD1,SRPK3,TNNC1,TNNI1,VIM	82 (6)
PPARA		ligand-dependent nuclear receptor	Inhibited	-3.782	4.27E-19	ACAA2,ACADL,ACADM,ACADS,ACADVL,ACAT1,ACOX1,ACSL1,ACSS2,ACTA1,ALDH2,APOE,AQP7,ARHGDIA,ATP5B,CAT,Cd24a,CD63,CDKN1A,CEBPD,CIDEA,CPT1B,CPT2,CS,CXCL12,DECR1,DYNLL1,ECH1,ECI1,FABP3,FABP4,FITM1,FOS,G0S2,GLUD1,GLUL,GOT2,GPAM,GPD1,GPD2,H2AFZ,HADH,HADHA,HADHB,Hmgn2 (includes others),HSD17B4,IGFBP5,LPCAT3,LPL,MAT2A,MGLL,MGST3,MT-CO2,NCF1,NFKBIA,PLA2G2A,PLIN2,RETSAT,RTN4,SAT1,SCARB1,SCD,SLC25A20,SLC27A1,SOCS…	276 (16)
methylprednisolone		chemical drug		-0.980	4.66E-19	ABI1,ACSL1,ALAS1,ALDH1A1,ANGPTL2,ATP1A1,ATP1B1,ATP2A2,ATPIF1,BDH1,Calm1 (includes others),CCNG1,Cd24a,CD44,CDH13,CDKN1A,CIDEA,CITED2,CREM,CSNK2B,CST3,CTGF,CTSV,DGKZ,DUSP1,DYNLL1,EMP1,FBP2,FN1,Fn3k,FOS,FSTL1,G0S2,GLUD1,GOT1,GPD1,GRHPR,H1f0,HSP90B1,ID1,IDH2,ITGA7,ITGB1,IVD,JUN,KLF15,LAMB2,LPL,ME1,MGP,NDUFC1,NDUFV3,NR0B2,NUDT4,ODC1,PDK1,PJA2,PLA2G16,PLIN2,PPP2CA,PRKACA,SERPINA3,SERPINB1,SGK1,SLC16A1…	388 (18)
MYOD1		transcription regulator		0.423	9.63E-19	ACHE,ACTA1,ACTC1,AKT2,ALDOA,ANKRD2,ATP2A1,BIN1,CDKN1A,CDO1,CHRND,CKM,COL4A1,CRYAB,DAG1,DUSP1,ENO3,FNDC5,FSTL1,GADD45G,GYS1,HADH,Hrc,IGFBP5,ITGA7,MMP2,MYBPH,MYH3,MYH4,MYH7,MYL1,MYLPF,MYOG,POSTN,PRKACA,PSMB4,SDC2,TNNC1,TNNC2,TNNI1,TNNI2,TNNT1,TNS1,UCP3	271 (11)
PTEN		phosphatase	Inhibited	-2.876	1.10E-18	ACAA2,ACO2,ACOX1,ACSL1,AKAP1,ARHGDIA,ATP5G1,BTG2,CA3,CDKN1A,CFD,CITED2,COX5A,COX8A,CS,CTSB,CTSV,CUL4A,DLD,DRAP1,DUSP1,EIF4EBP1,EPAS1,FABP4,FOS,G0S2,GYS1,HADH,HADHA,HADHB,IDH2,IDH3A,IDH3B,IFRD1,IGFBP5,JUND,KLHL24,LIMS1,MAT2A,MDH1,MMP2,MRPL12,MT-ATP6,MT-CO2,MT-CYB,MT-ND1,NDUFC1,NDUFS3,Nedd4,PDHB,PF4,PGK1,PGM1,PINK1,PLEC,PTP4A2,SAT1,SCD,SDHA,SDHB,SH2B2,SNRPF,SREBF1,SUCLA2,SUCLG2,THBS1,VEGFA,VEGFB	384 (21)
L-triiodothyronine		chemical - endogenous mammalian		-0.414	1.36E-18	ACHE,ACOX1,ACSL1,ACTA1,ACTB,ACTC1,AKT2,ALAS2,ALDH1A1,APP,ATP1A1,ATP1B1,ATP2A2,CD44,CDKN1A,CLU,COL4A1,COX5A,Cox6c,CPT1B,CS,CST3,CTGF,CXCL12,DUPD1,DUSP1,EGR1,ENG,FABP4,FH,FLYWCH2,FOS,GPD2,HINT1,ITGA7,Ldha/RGD1562690,LMNA,LYZ,MGST3,MT-CO2,MT-CO3,MYBPH,MYH6,MYH7,NID1,NR4A1,ODC1,PDHB,PDLIM3,PGK1,PLA2G2A,PRDX3,PRKCQ,RCAN2,SCD,SH2B2,SLC27A1,SORBS1,SREBF1,THRSP,UCP3	380 (20)
beta-estradiol		chemical - endogenous mammalian		-1.453	3.04E-18	ACAA2,ACADM,ACADVL,ACKR3,ACOX1,ACSL1,ACTA1,ACTB,ACTC1,ALDOA,ALOX15,AMOTL1,ANKH,APOE,APP,ART3,ATF3,ATP1B1,ATP6V1F,BHLHE40,BSG,BTG2,CAP2,CAV1,CCL21,CCNG1,CD44,CDKN1A,CITED2,CKM,CLU,CNBP,COL1A1,COL3A1,COMP,COX5A,CPT1B,CREM,CTGF,CTSB,CUL4A,CXCL12,CYR61,DDIT3,DECR1,DUSP1,DYNLL1,ECH1,EGR1,EMP1,FABP3,FABP4,FAM111A,FBN1,FHL2,FMOD,FN1,FNDC5,FOS,FSTL1,GADD45G,GDI2,GPAM,GPD2,GPX1,HADH,Hba1/Hba2,HBB,HLA-A,HR…	471 (23)
DMD		other		0.904	3.22E-18	ACHE,Actn3,AIG1,AQP4,ATP1B2,BGN,BTG2,CAMK2B,CAPN3,CASQ1,CDH13,CDKN1A,CFL2,CKMT2,CLIP4,DGKZ,GPD1,HSPB6,IMPA2,IP6K3,KCNA7,KCNMA1,MLF1,MYBPC1,MYBPC2,MYH1,MYH4,MYH7,MYH8,MYOZ1,NDRG2,OBSCN,P2RY2,PADI2,PPAP2B,PVALB,PYGM,SCN1B,SERPINB1,SNTA1,TMOD4,WFDC1
progesterone		chemical - endogenous mammalian		-0.624	6.28E-18	ACAT1,ACSL1,ACTA1,ACTB,ALDH1A1,ALOX15,ALPL,AMPD3,ANKH,APOE,ART3,ATF3,ATP1A2,ATP1B1,ATP6V1B2,BHLHE40,BSG,CA3,CAV1,CCNG1,CDKN1A,CFD,CITED2,CRYAB,CST3,CTSV,CXCL12,DDIT3,ENG,EPAS1,FKBP5,FN1,FOS,FTH1,GPAM,HLA-DQB1,HSD17B4,ID1,IDH2,IGFBP5,IL15,ITGB1,JUN,KLK1,LGALS1,LITAF,LPL,ME1,MMP2,NCAM1,NDRG2,NET1,NFKBIA,NME2,NR4A1,NRP1,PDLIM1,PLA2G7,POSTN,PPAP2B,PPM1B,PPP2CA,RTN4,S100A6,SCD,SFRP4,SGK1,SLC27A1,SOD2,…	432 (24)
VEGFA	-1.540	growth factor	Inhibited	-2.486	7.06E-18	ACADM,ACHE,ACSL1,ALAS1,ALDH2,ATP5G2,ATP5J2,ATP5O,CAV1,CDKN1A,CLIC4,COL1A1,COX5B,COX6B1,COX8A,CST3,CTGF,CTSB,CTSV,CXCL12,CYR61,DECR1,EGR1,ETFA,FABP4,FN1,FOS,GBP1,ID1,IGFBP5,ITGB1,KARS,LMNA,LOC102724828/MRPL23,MDH2,MMP2,NME2,NR4A1,PPAP2B,SDHB,SNCG,SOD2,SPARC,THBS1,TIMM13,TMSB10/TMSB4X,VEGFA	361 (17)
ERBB2		kinase		0.727	1.00E-17	ACAA2,ACTA1,ACTB,AKT2,ALAS1,ANGPTL2,BHLHE40,BTG2,CAPZA2,CD59,CDC42SE1,CDKN1A,CHCHD10,CLU,COL1A1,COL3A1,COL4A1,COL5A1,COL5A2,COL6A1,COL6A2,COL6A3,CPT2,CTGF,CTSB,CXCL12,DAG1,DDIT3,DECR1,EGR1,EIF4EBP1,EMP1,ETFB,FAM134B,FN1,FOS,FSTL1,GLO1,GPAM,GPD2,HADHB,HOMER2,HSPB1,ID1,IGFBP5,ITGB1,JUN,LAMB1,LAMP1,LGALS1,LITAF,LUM,MAP4,MKNK2,NDUFAB1,NDUFV1,NET1,NID1,NPC2,NRP1,PGK1,PGM1,PHYH,PINK1,RHOB,RPL17,RPS10,R…	411 (18)
KRAS		enzyme		1.129	3.03E-17	ALDOA,ATP1B1,BDH1,BGN,BSG,CAV1,CD44,CDKN1A,CLU,COL1A1,COL3A1,COL4A1,CRYAB,DDIT3,FBN1,FOS,FSTL1,FTH1,GLUL,GSN,HADHB,HSPA5,ID1,JUN,LAMP1,LTBP4,MMP2,MT-CO1,MT-ND4,NCAM1,NME2,NQO1,PALLD,PDIA3,PGAM2,PPP1CA,PSMA7,RAB7A,RHOA,RHOB,RHOC,RPSA,S100A4,SERPINA3,SERPINE2,SPARC,STAT1,THBS1,TMEM109,TNFAIP2,Tpm1,Tpm2,Tpm3,UQCRC2,VCP,VEGFA,VIM,ZFP36L1	417 (18)
troglitazone		chemical drug		-1.451	5.85E-17	ACADM,ACADS,ACOX1,ACSL1,ACTA1,ADIPOR1,ALAS1,AQP7,ARF4,ATF3,BCKDHA,CAV1,CD59,CDKN1A,CEBPD,CFD,CFL1,CHCHD10,CIB2,CKM,COL1A1,COL4A1,CPT1B,CPT2,CRYAB,DDIT3,ECH1,EGLN3,EGR1,FABP3,FABP4,FN1,FOS,G0S2,GLO1,GPAM,GPD1,HLA-DRA,HSPA5,IFRD1,JUN,LPL,ME1,MT-ND1,NCF1,NFKBIA,NR4A1,PADI2,PLEC,PLIN2,RGS10,SCARB1,SCD,SLC27A1,SORBS1,THRSP,TSN,TST,TWF2,UCP3,USP13,VEGFA	413 (18)
forskolin		chemical toxicant		-1.806	6.68E-17	ACOX1,ACTA1,ACTB,ADSL,ALDOA,ALPL,APP,ATF3,ATP1B1,ATP6V0B,ATP6V1B2,ATP6V1G1,BHLHE40,BTG2,CAP2,CD44,CDC42SE1,CDKN1A,CEBPD,CLU,COL1A1,CREM,CTGF,CTSV,DDIT3,DNM1L,DUSP1,EGR1,EIF5A,ESM1,FDX1,FKBP5,FLNC,FN1,FOS,GBP1,GNAS,H3F3A/H3F3B,HK2,HLA-DQB1,HLA-DRA,ID1,IGFBP5,JUN,JUND,LAMP1,MAT2A,MFN1,NFKBIA,NOL3,NPC2,NR4A1,ODC1,OPA1,OSTN,PDE4D,PDLIM3,PGK1,PPP2CA,PPP2R1A,PPP3R1,PRKACA,RAB7A,RGS5,RHOB,RPL37A,RPS10,R…	393 (18)
MAP4K4		kinase	Activated	3.222	4.32E-16	ACAA2,ACADS,ACADVL,ACO2,Calm1 (includes others),COQ3,DHRS4,DLD,DLST,GLUL,GOT1,GRHPR,GYS1,HADH,HADHA,HADHB,IVD,LDHB,MGLL,NDUFA3,NDUFA5,NDUFAB1,NDUFS1,NDUFS8,NDUFV1,OGDH,PGM1,PHYH,SCD,SREBF1,ST3GAL2,UQCRC1
KLF15	1.566	transcription regulator	Inhibited	-2.937	6.46E-16	ACADL,ACADM,ACADVL,ACOX1,ACSS1,CPT1B,CPT2,CTGF,DECR1,ESRRG,FABP3,GPAM,HADHA,HADHB,SCD,SLC25A20,SLC27A1,SYNPO,TRIM63,UCP3	215 (6)
GH1		growth factor		-1.897	9.05E-16	ACSL1,ACTB,AKR1A1,AKR1B1,APOE,ATF3,ATP5G2,BPHL,CA3,CAT,CEBPD,CLU,COL3A1,DDIT3,DDT,DECR1,EGR1,FABP4,FN1,FOS,FTH1,GLUD1,HADH,HADHB,Hba1/Hba2,HBB,ID1,IGFBP5,JUN,LPL,MT-CO2,MT-CYB,MT-ND3,MT-ND5,NDRG2,PLA2G16,PRDX3,RHOA,SOCS2,SREBF1,TSC22D1,UQCRHL,VIM	434 (22)
NRG1		growth factor		-0.501	1.30E-15	ACHE,BIN1,CAV1,CDKN1A,CHCHD3,CHRND,COL1A1,COL6A3,CTGF,CYR61,DAG1,DDIT3,DUSP1,EGR1,ENO3,ETFB,FGF1,FOS,FSTL1,GPI,HK2,ID1,IDH3B,IER2,IMMT,JUND,LPCAT3,MGLL,MYH6,MYL2,MYOG,NDUFS1,NR4A1,PCCB,PGAM2,PRKACA,PYGM,SDHA,Tnnt3,TOB2,VEGFA,VEGFB,VIM	419 (20)
NFE2L2		transcription regulator		-0.294	1.51E-15	AKR1A1,ALAS1,ALAS2,ALDOA,ATP1A1,Calm1 (includes others),CAT,CDC34,CDKN1A,COL1A1,COL3A1,COL4A2,CTGF,DDX39B,DYNLL1,EPAS1,FKBP5,FN1,FTH1,FXYD1,GADD45G,GNB2L1,GPX1,Gsta1,GSTO1,HSP90AB1,HSP90B1,HSPA9,IFRD1,LMNA,LPL,MAP1LC3A,ME1,MGLL,MGST3,NBR1,NCF1,NCKAP1,NFE2L1,NQO1,NR0B2,PDIA3,PSMA7,PSMB1,PSMB4,PSMB5,RAN,RPL18,RPLP0,RPS16,SAT1,SCARB1,SERPINA3,SLC3A1,SOD2,SREBF1,THRSP,Tpm1,UBC,VCP,VEGFA	386 (19)
lipopolysaccharide		chemical drug	Inhibited	-2.277	1.79E-15	ACADM,ACKR3,ACSL1,ACTA1,ACTC1,ALDH2,ALOX15,AMPD3,ANGPTL2,ANXA5,APOE,APP,AQP4,AQP7,ATF3,ATP1A1,ATP1A2,ATP2A2,ATP5G1,BAG3,BGN,BSG,Calm1 (includes others),CAPN2,CAV1,CCL21,Cd24a,CD300LD,CD44,CD59,CDC42EP2,CDKN1A,CEBPD,CFD,CLIC4,COL12A1,COL1A1,COL3A1,COL4A1,COL4A2,COL5A1,COL5A2,COL6A1,CPT1B,CREM,CRYAB,CST3,CTGF,CTSB,CTSV,CXCL12,CXCL14,CYR61,DAG1,DDIT3,DUSP1,EGR1,FABP3,FABP4,FBN1,FN1,FOS,FTH1,G0S2,GBP…	464 (21)
fenofibrate		chemical drug	Inhibited	-3.859	3.03E-15	ACAA2,ACADL,ACADM,ACADVL,ACAT1,ACOX1,ACSL1,ADIPOR1,APP,CAT,CCL21,CLU,COQ3,CPT1B,CPT2,DECR1,ECH1,FABP4,FBP2,GAPDH,GLUL,GOT1,GOT2,GPAM,HADHA,HADHB,HSD17B4,JUN,Ldha/RGD1562690,LDHB,LPCAT3,LPL,MGLL,PANK1,PDHB,SCARB1,SCD,SLC25A20,SLC27A1,SOD2,SREBF1,TRIM63,TXNIP,UCP3,VEGFB,Yap1	335 (17)
LEP		growth factor		-1.818	3.09E-15	ACADL,ACADM,ACADVL,ACAT1,ACOX1,APP,AQP7,ATP5A1,CA3,CAV1,CD63,CDKN1A,CFD,COL1A1,COL3A1,COL4A1,CPT1B,CYR61,DGKZ,ECH1,EGR1,ETFDH,FABP3,FABP4,FBP2,FDX1,FOS,GAPDH,GNAS,GOT2,GPAM,GPX1,HSPA5,JUN,JUND,KHDRBS1,LPL,MCHR1,MMP2,MT-CO3,MT-CYB,MT-ND1,MT-ND4,MYOG,NCF1,NPR2,PLIN2,PPP1CA,PRKAB2,SCARB1,SCD,SLC16A1,SLC27A1,SOD2,SPARC,SREBF1,THBS1,THRSP,UCP3,VEGFA,VIM	417 (21)
Esrra		transcription regulator		0.530	3.51E-15	ACADL,ACADM,ACOX1,ALDOA,ATP5B,ATP5G1,ATP5J2,ATP5O,COX5A,COX7A2L,Cox7c,COX8A,CPT2,ECH1,ENO3,GYS1,IDH3A,NDUFA2,NDUFA5,NDUFS3,PDK1,PGAM2,PGM1,PYGM,SDHB,UQCR11	182 (7)
HNF4A		transcription regulator	Inhibited	-2.112	4.57E-15	ABCB9,ABCF3,ACAA2,ACAT1,ACO2,ACOX1,ACSL1,ADCK3,ADIPOR1,AKR1B1,ALDH1A1,ALDH1L1,ALDH2,ANXA5,APOE,AS3MT,ATP6V1F,BCKDHA,BDH1,BLOC1S1,BPHL,C10orf10,C11orf71,C21orf33/LOC102724023,CAPZA2,CAV1,CCNG1,CCT8,CDC42EP2,CDKN1A,CEBPD,CFL2,CHCHD3,CLPX,CNBP,COMMD9,COPS7A,COQ3,COX14,COX7A2L,COX8A,CPT1B,CPT2,CS,CTSB,DAG1,DDX39B,DHRS4,DLST,DNAJA3,DYRK1B,EGR1,EMC2,ETFDH,FBXO31,FDX1,FH,FHL1,FKBPL,G0S2,GADD45G,GAPDH,GA…
cisplatin		chemical drug		0.210	5.44E-15	ACADM,ACADVL,ACOX1,ACTB,AIFM1,ANKRD1,ANXA5,ATF3,BBS9,Bex1/LOC100912195,BTG2,CAPN2,CAT,CAV1,CCNG1,CD44,CDC25B,CDKN1A,CDO1,CLIP4,CLU,COL1A1,CPT1B,CPT2,CTGF,CTSB,CXCL14,DDIT3,DUSP1,EGR1,EPS8L2,FABP4,FN1,FOS,GOT2,Gsta1,HADHA,HK2,HSPA5,HYAL1,IL15,ITGA7,ITGB1,JUN,JUND,KERA,LAMB1,LDHB,LMNA,LYZ,MBNL2,MGP,MLF1,MMP2,NCF1,NQO1,NR0B2,NTN4,ODC1,PHLDA3,PPP3R1,RBM3,RFTN1,RPL13A,RPS16,RPS27L,RPS5,S100A11,SAT1,SL…	466 (19)
PRKAG3	2.131	kinase			7.54E-15	ACKR3,ALAS1,ANKRD1,ATP1B1,BTG2,COQ3,EGR1,FBXO6,GADD45G,GOT1,HSPA5,ID1,IGFBP5,IL15,KLF2,LMCD1,MAP2K6,MAP4,MAT2A,ODC1,OXCT1,PAM,PHLDA3,PPP1R14B,RAMP1,RPL12,RPL13A,SH3KBP1,SLC4A3,SNCG,SREBF1,TFRC,THRSP,TMEM37,TPPP3,TSPAN8,WNT4
PSEN1		peptidase		-0.566	1.13E-14	ACO2,ACSL1,ACTA1,ACTB,ALDOA,APOE,APP,ARF4,ATP1A2,ATP1B1,ATP2A2,ATP5A1,ATP5B,ATP5D,Atp5e,ATP5H,BSG,CFL1,CFL2,CLTB,CLTC,Cox6c,COX8A,CRYM,CS,DNM1L,DUSP1,DYNLL2,EEF1G,EGR1,EMP1,ENSA,FOS,Fus,GAPDH,GDI2,GOT2,HINT1,HSPA5,HSPD1,HSPE1,MT-CO1,NCAM1,NDUFA5,PGK1,PKM,PSENEN,PVALB,SCARB1,Tpm1,Tpm2,TPT1,TUBA4A,TUBA8,TUBB,UBC,UQCRHL,VDAC1	390 (21)
TGFB1		growth factor	Inhibited	-4.678	1.16E-14	ABCF1,ACAA2,ACSS1,ACTA1,ACTC1,ALDH2,ALOX15,ANKH,ANKRD1,APOE,APP,ARF4,BDH1,BGN,BHLHE40,BIN1,BSG,C20orf24,C21orf33/LOC102724023,Calm1 (includes others),CAT,CAV1,CCT5,CD44,CD59,CDC42SE1,CDKN1A,CFL1,CITED2,CKM,CLIC4,CLU,COL11A1,COL1A1,COL3A1,COL4A1,COL4A2,COL5A1,COL6A1,COL6A2,COL6A3,COMP,COX5A,CPT1B,CREB3,CST3,CTGF,CTSB,CXCL12,CYR61,DDX5,DUSP1,DYNLL1,EGR1,ENG,ESM1,FBN1,FERMT2,FHL1,FN1,FOS,FTH1,GBP1,G…	521 (22)
PDGF BB		complex	Inhibited	-2.964	3.25E-14	ACKR3,ATF3,ATP2A2,BHLHE40,CD44,CDKN1A,CDO1,CEBPD,COL3A1,CRYAB,CTGF,CYR61,DDIT3,DUSP1,EGR1,FHL1,FHL2,FN1,FOS,GLUL,GNB2L1,Gsta1,HOMER2,HRAS,IER2,ITGB1,JUN,KLHL21,LAMB2,LMNA,MAT2A,MMP2,MYH1,NDUFB8,NEXN,NR4A1,ODC1,PDLIM1,POSTN,PSMB4,RHOB,SAT1,SCD,SERPINA3,SGK1,SOD2,SREBF1,THBS1,TOB1,VEGFA,Yap1,ZFP36L1	350 (18)
hydrogen peroxide		chemical - endogenous mammalian	Inhibited	-2.116	9.90E-14	ADAM9,ANKRD1,APP,ATF3,BSG,BTG2,CAT,CAV1,CD59,CD63,CD81,CDC34,CDH13,CDKN1A,CFD,CKMT2,CLU,COL1A1,CRYAB,CST3,CTGF,CTSB,DDAH2,DDIT3,DUSP1,EGR1,ENG,EPAS1,FN1,FOS,FTH1,GPX1,HLA-DRA,HRAS,HSPA5,JUN,KLF2,MAP1LC3A,MB,MMP2,MT-CO1,MT-ND6,Nedd4,NOL3,NR4A1,ODC1,PDIA3,PFDN5,PPP1CA,PTP4A2,SERPINH1,SGK1,SOD2,SPARC,TFRC,TUBA4A,TXNIP,UACA,VEGFA,VIM,WNT4	396 (19)
Insulin		group	Inhibited	-2.234	1.83E-13	ACADM,ACAT1,ACSL1,ACTA1,ACTB,ACTC1,ADIPOR1,ALDOA,APOE,APP,Atp5e,ATP5G2,CA3,CDKN1A,CIDEA,COL1A1,COL4A1,DUSP1,EGR1,EPAS1,FABP4,FN1,FOS,HSPA5,JUN,LPL,MDH2,ME1,MMP2,MT-ND1,NCF1,NDUFB9,NFKBIA,NR4A1,ODC1,PCCB,PGK1,PKM,PLA2G16,RPS16,SCARB1,SCD,SLC37A4,SLC3A1,SORBS1,SREBF1,THRSP,TRIM63,UQCRC2,VEGFA,WNT4	491 (25)
FOXO1		transcription regulator		0.757	2.57E-13	ADIPOR1,ALAS1,ATP5B,Atp5e,ATP6V0B,CDKN1A,CIDEA,CITED2,CKMT2,CS,CTGF,CTSV,EGR1,EIF4EBP1,FOS,GPAM,GPD1,GPD2,GPI,GRHPR,HSPA5,ITGB6,JUN,KLF2,LPL,MAVS,MB,ME1,MRPL34,MRPS18C,MYL3,MYOG,NDUFA4,NDUFA7,PDHB,PIK3IP1,RAB7A,Rcan1,SCARB1,SCD,SGK1,SOD2,SREBF1,THBS1,TNNC1,TNNT1,TRIM63,TXNIP,WNT16,WNT4	406 (22)
ESRRA		ligand-dependent nuclear receptor	Inhibited	-2.716	2.73E-13	ACADM,ACADVL,ACOX1,ACSL1,ALAS1,ATP2A2,ATP5B,Cox8b,CPT1B,ETFDH,FABP3,GAPDH,GOT1,HADHA,HK2,HSD17B4,IDH3A,LDHB,LPL,MINOS1,MYH6,MYH7,NR0B2,PKM,PPM1B,SLC25A20	336 (14)
doxorubicin		chemical drug		-1.617	1.19E-12	ABCB9,ACTC1,APP,ATF3,ATP2A2,Bex1/LOC100912195,BHLHE40,BTG2,CAT,CD44,CDC25B,CDKN1A,CKM,CLU,COL3A1,CREM,CTGF,CTSB,CYR61,DDIT3,DUSP1,EGR1,EIF5A,FOS,FTH1,HSPB6,ID1,JUN,MAP4,MBNL2,MMP2,MYH7,MYLPF,NFKBIA,NOL3,NQO1,PANK1,RBM3,RGS16,S100A11,SDC2,SLC25A4,SOD2,STAT1,SVIL,Tpm1,TSPAN8,TUBB,UACA,UBE2S,VEGFA,VIM,WNT4	407 (17)
Pln		other			1.36E-12	ACTA1,ACTB,ALDOA,ATP1A1,CALU,FABP3,GNB2L1,HRAS,HSP90B1,ITGB1,KCNJ12,MYH3,MYH7,MYL2,PGAM2,PGK1,PRKCQ,RAB10,VCP,VIM
IL3		cytokine	Inhibited	-2.527	1.57E-12	ACOX1,AKR1A1,ALDH2,BTG2,Calm1 (includes others),CAT,CCNG1,CCT5,CD63,CDKN1A,CITED2,CREM,CSNK1A1,DDIT3,ECH1,EGR1,FOS,GADD45G,GNAS,GPX1,HK2,HLA-A,HNRNPA2B1,HSP90B1,HSPA2,HSPA5,HSPA9,JUN,MLF2,MYO1C,NCF1,NRP1,ODC1,PLA2G7,PSMB7,RAN,RBM3,RPL10,RPL11,RPL3,RPL4,RPL7,RPS16,RPS3,RPS7,SERPINA3,SNRPD2,VEGFA,YWHAG,ZFAND5	429 (20)
gentamicin		chemical drug		-1.886	1.58E-12	ACADM,ACADSB,ALDH1A1,ALPL,ATF3,BTG2,CCNG1,CDC34,CDO1,CLU,CTSV,DDIT3,DECR1,EGR1,ETFDH,Fn3k,H3F3A/H3F3B,HBB,HNRNPU,HSD17B4,HSP90B1,HSPA5,HSPB1,IFRD1,JUN,KLK1,LITAF,LOC102724828/MRPL23,MPST,Nedd4,PLIN2,PPP1R1A,RPS27L,Serbp1,Sult1a1,TANGO2,TFRC,Tpm3,TSC22D1,TUBB,YBX3,ZFP36L1	260 (7)
SRF		transcription regulator		-1.897	1.70E-12	ACTA1,ACTB,ACTC1,ANKRD1,APOLD1,CDKN1A,CKM,CTGF,EGR1,FGF1,FHL1,FHL2,FOS,G0S2,GADD45G,GSN,IER2,IL15,ITGB1,JUN,LMCD1,LPCAT3,MPPED2,MYH1,MYH2,MYH4,MYH6,MYH7,MYL1,MYL2,MYL3,MYLPF,MYOG,MYOM1,NR4A1,PDLIM7,PGM1,RAMP1,SVIL,TLN1,TMBIM4,TNNC1,TNNT1,Tpm1,Tpm2,Tpm4,TST	244 (16)
cycloheximide		chemical reagent		0.557	1.90E-12	ACOX1,ACTB,ACTC1,ALDOA,APP,AQP4,BTG2,CAT,CAV1,CD44,CDKN1A,CEBPD,CITED2,CKM,COL1A1,COL5A1,CTGF,CYR61,DUSP1,EGR1,FDX1,FN1,FOS,GADD45G,GBP1,GNAS,GOT1,IGFBP5,JUN,JUND,LPL,MMP2,MT-CO1,MT-CO2,MYOG,NFKBIA,NQO1,NR4A1,PGK1,PLA2G2A,RBM3,RHOB,SCARB1,SCD,SIRT2,SLC12A4,THBS1,TNFAIP2,TOB1,Tpm4,UACA,VEGFA	399 (21)
NR4A3		ligand-dependent nuclear receptor		-1.417	2.14E-12	ATP5A1,CAV3,COL1A1,COL6A1,COL6A2,ENO3,FABP4,FBP2,MB,MT-CO1,MYH1,MYH2,MYH4,NDUFA5,NDUFB8,NQO1,SDHB,UCP3,UQCRC2	147 (6)
PD98059		chemical - kinase inhibitor	Activated	2.062	2.80E-12	ADIPOR1,ALDOA,ANKRD1,ATF3,ATP2A1,BDH1,BGN,CAV1,CAV3,CD44,CDKN1A,CEBPD,CLU,COL1A1,COL3A1,COL4A1,CREM,CTGF,CTSB,DDIT3,DUSP1,DYRK1B,EGR1,EMP1,ENG,EPAS1,FABP4,FKBP5,FN1,FOS,FTH1,GPI,HADHB,HNRNPA2B1,HSPA5,ITGB1BP2,JUN,JUND,LAMP1,LPL,MB,MGLL,MMP2,MYH1,MYH4,MYOG,NQO1,NR4A1,PLEC,POSTN,RAN,RETSAT,RPS2,S100A4,SCARB1,SOCS2,SREBF1,THBS1,TNNI1,TOMM40,TSC22D1,TUBA4A,TXNIP,UQCRC2,VEGFA,VIM,ZFP36L1	391 (20)
IGF1		growth factor	Inhibited	-2.578	2.85E-12	ACSS2,ACTA1,APP,AQP4,ATP2A1,BGN,BHLHE40,BSG,CCNG1,CD44,CDKN1A,CEBPD,CLU,COL1A1,COL3A1,CTGF,CYR61,DDIT3,DDX5,DYRK1B,EGR1,EPAS1,FABP4,FN1,FOS,GAPDH,GPD1,GPD2,HBB,HSPA5,IGFBP5,JUN,LAMP1,LPL,MMP2,MYH6,MYOG,NCAM1,NFKBIA,ODC1,PLA2G2A,Rcan1,SCD,SIRT2,SLC12A4,SNCG,SREBF1,THBS1,THRSP,UBE2G1,VEGFA,VIM,WNT4,YBX3,ZFP36L1	451 (20)
PRL		cytokine	Inhibited	-2.507	3.88E-12	ACTB,ANXA5,APP,ATP5H,CAPN2,CAV1,CDKN1A,CEBPD,CLU,COL1A1,COL3A1,COL5A1,CST3,CTSB,CTSV,DDX39B,DNAJA4,EGR1,FN1,FOS,HSPD1,ID1,IGFBP5,JUN,LAMC1,MFGE8,MGP,MSN,ODC1,RABAC1,RPSA,SCARB1,SERPINA3,SOCS2,SPARC,STAT1,VIM,YWHAG	460 (23)
methapyrilene		chemical drug		0.000	6.36E-12	ACADL,ACADM,ACADS,ALDOA,ANXA5,APOE,ATF3,ATP6V1B2,BCKDHA,BTG2,CAT,CCNG1,CDC34,CST3,CTSB,CTSV,DDIT3,DECR1,HSPA5,IFRD1,ITGB1,LOC100365810/Rps17,NSFL1C,ODC1,PPP1R2,RPL13A,RPL27,SCD,Sult1a1,TUBB
benzyloxycarbonyl-Leu-Leu-Leu aldehyde		chemical - protease inhibitor	Inhibited	-2.163	7.43E-12	ACTB,AKR1B1,APP,ATF3,ATP1A1,CAT,CAV3,CCNG1,CDKN1A,CFL1,CLU,CRYAB,CTGF,CTSB,DAG1,DDIT3,DUSP1,EIF4EBP1,EIF5A,EPAS1,FOS,G0S2,HBB,HNRNPA2B1,HSP90B1,HSPA4,HSPA5,HSPA9,HSPB1,HSPD1,ITGB1,JUN,MMP2,NCF1,NCOR1,NFKBIA,NQO1,PFN1,RPLP0,SLC27A1,SOD2,STAT1,VEGFA	471 (18)
GW501516		chemical drug	Inhibited	-2.377	9.38E-12	ACAA2,ACADL,ACADM,ACSL1,CAT,CCL21,CFD,COL5A1,COL6A1,Cox8b,CPT1B,DECR1,ECH1,FABP3,GPD1,HADHA,IGFBP5,LPL,PLIN2,SCD,SLC27A1,SNCG,THBS1,UCP3,VEGFA	249 (16)
PLN		transporter			9.86E-12	ACTB,ALDOA,ATP1A1,CALU,FABP3,GNB2L1,HRAS,HSP90B1,ITGB1,KCNJ12,MYH3,MYH7,MYL2,PGAM2,PGK1,PRKCQ,RAB10,VCP,VIM
1,2-dithiol-3-thione		chemical reagent		0.649	1.09E-11	AKR1A1,ALAS1,ALAS2,ALDOA,ATP1A1,CDC34,DDX39B,DYNLL1,FKBP5,FTH1,FXYD1,GNB2L1,Gsta1,HSP90AB1,HSP90B1,LMNA,LPL,MGLL,NBR1,NCKAP1,NQO1,PDIA3,PSMA7,PSMB1,PSMB4,PSMB5,RAN,RPL18,RPLP0,RPS16,SERPINA3,SOD2,SREBF1,TFRC,THRSP,Tpm1,VCP	85 (4)
PPARD		ligand-dependent nuclear receptor		-1.504	1.23E-11	ACAA2,ACADL,ACADVL,ACOX1,ALDH2,APOE,AQP7,CPT1B,CPT2,ECH1,FABP3,FABP4,FN1,GPAM,GPD1,GPD2,LPL,MFGE8,PLA2G2A,PLIN2,PRKAG3,S100A6,SAT1,SCD,SLC25A20,SLC27A1,STAT1,THBS1,TRIM63,UBC,UCP3,VEGFA,ZBED5	224 (13)
ACOX1	-1.560	enzyme		1.114	1.64E-11	ACADL,ACADM,ACADVL,ACOX1,ACSL1,AIG1,CAT,CD63,CDKN1A,COL4A2,CTSV,CXCL12,DDIT3,FABP4,GOT1,GPX4,HSPA5,LPCAT3,LPL,MFGE8,MGLL,MYH1,PIGP,PLIN2,RBM3,RPL12,RPS24,SGK1,SLC16A1,SLC37A4	172 (9)
FOS	-4.214	transcription regulator	Activated	2.188	1.86E-11	ACOX1,ALAS1,ATF3,ATF7IP,CALU,CAPN2,CAT,CCNG1,CD44,CLU,COL1A1,CTGF,CTSB,CTSV,EGR1,ENAH,ESM1,FABP4,FBN1,FN1,FOS,FSTL1,FTH1,Gm5848,HSP90B1,HSPA5,IGFBP5,ITGB1,JUN,KLHL41,Ldha/RGD1562690,LPCAT3,LPL,MMP2,MYH6,NDUFS7,NET1,NQO1,NUBP1,ODC1,PFN1,PGAM2,PSMA7,PTP4A2,RPLP0,RPS18,RPS24,RPS7,SCD,SERPINE2,SFRP4,SNCG,TBCA,TNMD,Tpm1,Tpm4,TUBB,Uba52,VEGFA,VIM,WNT4,ZAK	380 (13)
CREB1		transcription regulator	Inhibited	-2.479	1.99E-11	ACHE,AKAP1,ALAS1,ANGPTL2,APOE,APOLD1,ATF3,ATP1A1,ATP6V0B,BHLHE40,BTG2,CEBPD,COX8A,CREM,CYR61,DUSP1,EGR1,ESRRG,FN1,FOS,HLA-DRA,HSPA4,HSPA5,ID1,JUN,Ldha/RGD1562690,MIDN,MKNK2,MYH10,NDUFA4,NDUFV1,NPC2,NR4A1,OXNAD1,SCD,SFRP4,SLC16A1,SOD2,TFRC,VEGFA	319 (18)
MYOCD		transcription regulator		-0.867	2.17E-11	ACTA1,ACTC1,ACTN2,ATP2A2,CASQ2,CDKN1A,COL1A1,COL3A1,FOS,HSPB7,ITGB1BP2,MYH6,MYH7,MYL2,MYLPF,PDLIM3,PHKA1,PLA2G2A,S100A4,TNNC1,TNNI1	126 (5)
HDAC5		transcription regulator		0.164	2.35E-11	ACADL,ACADM,ACSL1,ACTA1,ATP5B,CDKN1A,CKM,CPT1B,CPT2,HK2,HLA-DRA,KLF2,MYH7,MYOG,NR4A1,PYGM	196 (16)
TGFB3		growth factor	Inhibited	-2.250	2.41E-11	ACTA1,BHLHE40,CD59,CDKN1A,COL11A1,COL1A1,COL3A1,COL5A1,CYR61,ENG,FN1,FOS,JUN,JUND,MGP,MICAL2,MMP2,PALLD,SCD,SERPINE2,THBS1,TNS1,TSPAN13,VEGFA	447 (16)
ADORA2A		g-protein coupled receptor		0.153	2.77E-11	AKT2,APP,ATP1A2,ATP2A2,Atp5e,ATP6V1B2,CCT5,Cd24a,CD81,COL3A1,COL6A1,DGKZ,DUSP1,Eif1,EIF2S2,EIF5A,FOS,Fus,GAPDH,GPI,NFKBIA,NR4A1,PPP1CA,PPP2CA,PPP2R1A,PPP3R1,SPARC,VEGFA	353 (21)
IL1B		cytokine		-1.342	2.91E-11	ACHE,AKR1B1,ALOX15,ALPL,AMPD3,APOE,APP,AQP4,ATF3,ATP1A1,ATP2A2,BGN,BTG2,CAT,Cd24a,CD44,CDKN1A,CEBPD,COL1A1,CREM,CRYAB,CTSB,CXCL12,DDIT3,DDX5,DUSP1,EGR1,EPAS1,FKBP5,FN1,FOS,G0S2,GBP1,GNAS,HK2,HLA-A,HLA-DRA,Hmgn2 (includes others),HSPA1L,HSPB1,IER2,IFRD1,IGFBP5,IL15,ITGB1,JUN,Ldha/RGD1562690,MAP2K6,MMP2,MT-CO2,MYOG,NFKBIA,NQO1,NR0B2,NR4A1,NRP1,ODC1,PLA2G2A,RGS16,RHOB,RPSA,S100A6,SCARB1,SERPINA3,SER…	371 (17)
streptozocin		chemical drug		1.078	3.50E-11	ADIPOR1,ALPL,ATF3,ATP1A1,ATP1A2,ATP1B1,ATP1B2,CAT,CLU,COL1A1,COL3A1,COL4A1,CPT1B,CPT2,CTGF,FABP3,FABP4,FBN1,FN1,FOS,GNAS,HSPD1,LPL,MMP2,MYH6,NCF1,NQO1,OSTN,SCD,SLC25A20,SOD2,SREBF1,UCP3,VDAC1,VEGFA,VIM	435 (24)
EGF		growth factor	Inhibited	-3.179	4.08E-11	ABI1,ALOX15,ATF3,ATP2A2,BTG2,CAV1,CD44,CDC34,CDKN1A,CEBPD,CLU,COL1A1,COL3A1,CREM,CTGF,CXCL14,CYR61,DDIT3,DDX5,DUSP1,EGR1,EPAS1,FAM89B,FN1,FOS,FSTL1,HRAS,ID1,IER2,IGFBP5,ITGB1,JUN,JUND,LPCAT3,MB,MMP2,MT-CO2,MYOG,NCAM1,NCF1,NPR2,NR4A1,NRP1,ODC1,PPAP2B,RHOA,RHOB,S100A11,S100A4,SCD,SDPR,SERPINA3,SPARC,SREBF1,ST3GAL1,STAT1,THBS1,VEGFA,VIM	448 (20)
NR4A1	-1.635	ligand-dependent nuclear receptor	Activated	2.347	5.74E-11	ALDOA,APOE,ATF3,CAV3,CIDEA,COL1A1,COL6A1,COL6A2,CST7,CXCL12,DFFA,ENO3,FABP4,FBP2,G0S2,GPD1,GYS1,LPL,MAT2A,NFKBIA,PDIA3,PGAM2,PGK1,PHKA1,PRKAG3,PYGM,SAT1,SCD,SREBF1,UCP3	399 (22)
AGT		growth factor	Inhibited	-3.473	6.33E-11	ACTA1,ADIPOR1,ALOX15,ATF3,ATP1A1,ATP1B1,BGN,Calm1 (includes others),CAT,CAV1,CD44,CDH13,CDKN1A,COL1A1,COL3A1,COL4A1,COL6A1,COX5A,Cox6c,Cox7c,CREM,CTGF,DDAH2,DUSP1,EGR1,ENG,FDX1,FN1,FOS,HSPB1,IGFBP5,IL15,ITGA7,ITGB1,JUN,LAMB1,MAP1LC3A,MMP2,MYH10,MYH6,MYH7,NCF1,NR4A1,PALLD,PFN1,POSTN,Rcan1,RHOA,SCARB1,SGK1,SOD2,TFRC,TLN2,TXNIP,VEGFA	400 (19)
SMARCA4		transcription regulator		0.404	7.12E-11	ACTA1,ATP2A1,BIN1,CD44,CDKN1A,CKM,CLPX,CTGF,CTSB,CUL4A,ENO3,FABP4,FHL2,FN1,FOS,GADD45G,GAPDH,GBP1,GPX1,GYS1,HBB,HLA-DRA,Hrc,IGFBP5,ITGB1,JUN,LGALS1,LMNA,LUM,MFGE8,MMP2,MYBPH,MYH3,MYL1,MYLPF,MYOG,NPC2,NRP1,PPAP2B,PTP4A2,SERPINE2,SOCS2,TNNC2,TNNI2,TUBB	407 (16)
JUN	-2.331	transcription regulator		-1.864	9.28E-11	ALAS1,ANGPTL2,APOE,APP,ATF3,CA3,CAPN2,CAV1,CD44,CDKN1A,CLU,COL1A1,CTGF,DARS,Dgcr6,DUSP1,FABP4,FLNC,FN1,FOS,FTH1,GOT1,HNRNPA2B1,HNRNPU,ITGB1,JUN,LMNA,MAT2A,MMP2,MYLPF,NCAM1,NFKBIA,NQO1,NR0B2,NRAP,PPP2CA,RHOB,RNF7,SCD,SGK1,SNCG,SOD2,SPARC,SRSF2,STAT1,SVIL,THBS1,VEGFA,VIM,WNT16,WNT4,YWHAG	435 (22)
THRB		ligand-dependent nuclear receptor		-0.073	9.40E-11	ACHE,ACOX1,AKT2,ATP2A2,ATP5L,BTG2,CFD,ENG,FABP4,FOS,FSTL1,GSN,ID1,JUN,LPL,LYZ,ME1,MMP2,MYH6,MYH7,NR4A1,PAM,PHYH,PLA2G2A,PPP2CA,SFRP4,SREBF1,THRSP,UCP3,UQCRHL,WNT16,WNT4	356 (18)
TBX5		transcription regulator		-1.267	1.02E-10	ACTC1,ACTN2,ANKRD1,ATP2A2,CASQ2,COL1A1,COL3A1,HSPB7,ITGB1BP2,MYH6,MYL2,MYLPF,PDLIM3,PHKA1,PLA2G2A,POSTN,S100A4,TNNC1,VIM
RTN4	1.104	other		0.729	1.17E-10	APP,ARHGDIA,CAPZA2,CFL1,FGF1,JUN,JUND,MAPRE3,MYL2,NQO1,RHOB,RTN4,STAT1,Tpm1,Tpm2,VEGFA,YWHAG	161 (7)
oleic acid		chemical - endogenous mammalian	Inhibited	-2.743	1.26E-10	ACADL,ACADM,ACSL1,APOE,APP,CLU,CPT1B,DDIT3,DUSP1,FOS,GAPDH,HK2,HSPA5,LPL,NCF1,NFKBIA,NR4A1,PIK3IP1,PLIN2,SCD,SREBF1,THRSP,UCP3	279 (19)
PGR		ligand-dependent nuclear receptor		-1.819	2.01E-10	ACOX1,ACSL1,ALOX15,ATP1B1,CAPN2,CD44,CD59,CDKN1A,CPT1B,CPT2,DYNLL1,EPAS1,FAM89B,FKBP5,FN1,GLUL,GOT1,ID1,IGFBP5,ITGB1,LAMB2,NET1,NFKBIA,P2RY2,PDLIM1,POSTN,S100A6,STAT1,WNT4	433 (18)
methotrexate		chemical drug		-1.617	2.04E-10	ACAA2,ACADM,ACADVL,ACOX1,ACSS2,ACTB,ADIPOR1,ALDOA,ANKH,BTG2,CCL21,CCNG1,CDKN1A,COL4A1,CTSV,CXCL12,DUSP1,ECH1,ENO3,EPAS1,GAPDH,GPAM,GPI,GSN,HADHA,HADHB,HSD17B4,ID1,IGFBP5,LPL,MAP2K6,NQO1,PHYH,S100A11,SCD,TEF,TOB1,ZFP36L1	462 (18)
IRS1		enzyme	Inhibited	-2.021	2.16E-10	ACTC1,ATP5A1,CEBPD,CIDEA,COL3A1,COL4A1,COL4A2,COL6A1,COL6A3,DDIT3,EGR1,FABP4,FHL1,FOS,LPL,MYL1,MYLPF,NRP1,PPAP2B,SPARCL1,SREBF1,TNNC1,TNNI1,TRIM63,UCP3,VEGFA	404 (24)
interferon beta-1a		biologic drug			2.16E-10	ANAPC11,ATP5L,COX5A,COX5B,CS,CST7,EEF1G,KARS,LGALS1,MRPL20,NDUFA2,NDUFB2,NDUFB9,NFKBIA,PFDN5,PGK1,RAN,RPL18,RPL19,RPL24,RPL26,RPL27,RPL3,RPS27,RPS7,STAT1
PPARGC1B		transcription regulator	Inhibited	-2.271	2.80E-10	ACADL,ACADM,ACADVL,ATP5B,ATP5J2,COX5A,CPT1B,CS,EGLN3,ESRRG,GPAM,HK2,MINOS1,MYH6,SCD,VEGFA	274 (18)
NFKBIA	-1.488	transcription regulator		-1.888	2.92E-10	ACKR3,AMPD3,ANKRD1,ATP5J2,BTG2,C21orf33/LOC102724023,CAPZA2,CDC25B,CDH13,CDKN1A,CEBPD,CLU,COL3A1,COL5A2,CRYAB,CTSB,CXCL12,DAG1,DDIT3,ESM1,FHL2,FN1,FOS,GADD45G,HK2,HLA-A,HSPA5,IL15,ITGB1,JUN,LITAF,LYNX1,MFGE8,MGP,MT-CO3,MT-CYB,NBR1,NDRG2,NFKBIA,NID1,PARK7,PDLIM1,PTP4A2,RGS16,RPS18,RPS2,RPSA,SAT1,SERPINE2,SGK1,SOD2,TFRC,TNFAIP2,VEGFA	371 (19)
MEF2A		transcription regulator	Inhibited	-2.130	3.19E-10	ACTA1,ACTC1,ATP2A2,CKM,CPT1B,ENO3,FOS,JUN,KLF2,MYH6,NR4A1,TNNC1,XIRP2	32 (2)
ERBB3		kinase		-0.157	3.21E-10	ACTA1,ACTB,Actn3,ADAM9,BGN,CDKN1A,CLU,COL1A1,COL6A1,CXCL12,DUSP1,EGR1,FBN1,IER2,IGFBP5,NID1,SERPINA3,SPARC,THBS1,TLN1,VEGFA	402 (18)
desmopressin		biologic drug		0.160	3.24E-10	ACTB,AKR1B1,ATP1A1,FOS,GAPDH,GNG12,H3F3A/H3F3B,HINT1,LDHB,LMNA,MYH10,NDRG2,PPP1R1A,RHOA,RPL23,RPS3,S100A11,SLC43A2,SMPX,TNS1,TUBB,VDAC1	82 (7)
NRF1		transcription regulator		0.496	5.80E-10	ALAS1,ATP1A1,ATP1B1,COX5A,COX5B,COX6B1,Cox6c,COX7B,Cox7c,COX8A,ESM1,FTH1,HBB,NQO1,SDHA,VDAC1
ciprofibrate		chemical drug	Inhibited	-2.049	5.86E-10	ACADL,ACADM,ACOX1,AIG1,BSG,CAT,CD63,CIDEA,COL4A2,CTSV,CXCL12,FABP4,GOT1,HADHA,HSD17B4,LPCAT3,LPL,MGLL,MYH1,NFKBIA,NPC2,PLIN2,RBM3,RPL12,SCARB1,SCD,SLC16A1,SLC37A4	294 (21)
INS		other		0.673	1.14E-09	ACADL,ACADM,ACADVL,ADIPOR1,ATP5A1,CAT,CDKN1A,CIDEA,CTGF,DDIT3,EGR1,EIF4EBP1,FOS,HSPA5,IGFBP5,JUN,JUND,LPL,MT-ND4,NDUFV1,PLIN2,SCD,SREBF1,VEGFA	351 (22)
VHL		transcription regulator		0.564	1.15E-09	ALDH1A1,BHLHE40,CAV1,CDKN1A,CFL1,CLTC,CPT2,CTGF,CXCL12,DECR1,EGLN3,EPAS1,FN1,FTH1,GLO1,GPX1,HNRNPA2B1,HYAL1,LMNA,MYL12B,SLC16A3,SPARC,TFRC,VEGFA,VIM	375 (19)
PTH		other		-1.466	1.31E-09	ALOX15,ATP2A2,BHLHE40,CDKN1A,COL1A1,CREM,CTGF,CXCL12,DUSP1,FN1,FOS,GNG12,IGFBP5,JUN,LMNA,MGP,MMP2,NDRG2,NR4A1,ODC1,POSTN,PPP1R1A,SFRP4,SLC43A2,SMPX,THBS4,TNS1,WNT4	338 (21)
HOXA10		transcription regulator		-0.365	1.34E-09	ACTA1,ACTB,ALAS2,ALDH1A1,ALPL,APOE,ATP1A2,CA3,CDKN1A,CFD,COL3A1,CTSV,FN1,HLA-DQB1,ID1,IDH2,IGFBP5,LYZ,ME1,MSN,NCAM1,NDRG2,NR4A1,RPL37A,SAT1,SCD,SLC27A1,SSPN,THRSP,WNT4,YWHAG
Lh		complex		-1.271	1.54E-09	ACTA1,ACTB,ALPL,ATP2A2,ATPIF1,CAP2,CSNK1A1,DUSP1,FDX1,FKBP5,FLNC,FOS,GBP1,GNAS,HK2,MMP2,NOL3,NPC2,PDE4D,PDLIM3,PGK1,PPP2R1A,PPP3R1,PRKACA,RAB14,RGS16,RGS5,RHOB,SFRP4,SGK1,SOD2,STAT1,THBS1,TLN1,TMBIM6,VEGFA,YBX3	376 (22)
PDX1		transcription regulator		-0.104	1.57E-09	ACTB,AKR1B1,ATF3,Atp5e,ATP5H,CAT,CD44,CDO1,COL1A1,COL3A1,CPT2,CREM,CSNK2B,ECH1,EGR1,FGF1,FH,GNAS,GNG12,GOT1,ID1,JUN,MDH1,MT-ND1,NDUFB9,NQO1,PPP1R1A,SDHA,TSPAN8,TXNIP	242 (12)
FAS		transmembrane receptor		1.135	1.66E-09	AKT2,ARHGDIA,BGN,CAMK2B,CD44,CD59,CDC42EP2,CDKN1A,CEBPD,CLTB,COL1A1,COL3A1,COL4A1,COL4A2,COL5A1,COL6A1,COL6A3,CTGF,DGKZ,EGR1,FBN1,FOS,GADD45G,GBP1,HLA-DQB1,IMPA2,ITGA7,JUN,JUND,LUM,MGP,NFKBIA,NR4A1,OPTN,P2RY2,PDLIM7,PINK1,PLEC,PLIN2,PTP4A2,PVALB,SOD2,TFRC,TLN2,TUBA4A,TWF2,VEGFA	415 (22)
APOE	1.116	transporter		1.081	2.18E-09	ACAT1,ACTB,APOE,APP,BGN,BRI3,CALU,CAT,CD44,CLU,COL1A1,COX6B1,CTGF,CTSB,CTSV,CYR61,DDT,EGR1,FKBP5,FOS,GPX4,HSP90AB1,HSPD1,JUN,KREMEN1,LPL,MGP,MMP2,NCF1,PPAP2B,PTP4A3,SCARB1,SERPINA3,SOD2,Tpm2,VCP	421 (22)
ARNT		transcription regulator		-0.579	2.39E-09	AKT2,ALDOA,ATP5G1,ATP5O,BHLHE40,CAV1,CD81,CITED2,COX6B1,ENG,GAPDH,GPI,HK2,MYO1C,NDUFS3,NQO1,OAZ1,PGK1,RGS5,TFRC,TUBA4A,VEGFA,VIM	399 (16)
cyclosporin A		biologic drug		1.780	2.60E-09	ABLIM1,ACHE,AIFM1,AKR1B1,ALAS1,APOE,APP,ATF3,ATP1A1,Bex1/LOC100912195,BGN,CAV1,CD44,CDKN1A,CLU,COL1A1,COL4A2,CTGF,EGR1,FKBP5,FN1,FOS,HSPA5,HSPD1,JUN,MDH2,MMP2,MYH10,MYH2,MYH4,MYH7,NDUFB6,NFKBIA,NR4A1,ODC1,PAM,RBM3,Rcan1,RFTN1,S100A11,SCD,SERPINH1,SREBF1,SSR4,TMSB10/TMSB4X,Tpm1,TSPAN8,TUBB,VEGFA,VIM	372 (21)
palmitic acid		chemical - endogenous mammalian	Inhibited	-2.257	2.73E-09	ACADL,ACADM,ACSL1,ALDOA,ATF3,ATP5J2,CIDEA,CKM,CS,CTGF,DDIT3,FOS,GAPDH,HK2,HSPA5,IDH2,NCF1,NDUFA5,NFKBIA,NR4A1,PLIN2,SCARB1,SCD,SLC25A4,SREBF1,TRIM63,TXNIP	422 (24)
SP1		transcription regulator	Inhibited	-2.176	2.76E-09	ACSL1,ACSS1,ALAS2,ALPL,ANKH,APOE,ATF3,ATP2A2,ATP5B,CAT,CAV1,CD59,CDC25B,CDKN1A,CEBPD,CITED2,COL1A1,CRYAB,CTGF,CXCL12,EGR1,ENG,FDX1,FN1,FOS,GNAS,GPX4,HADHA,HADHB,HBB,HINT1,HK2,HSPA5,IL15,JUN,LPL,MAT2A,MMP2,MYH7,NFKBIA,PDK1,PGK1,PKM,PRKG1,SCARB1,SGK1,SLC25A4,SNCG,SOD2,SPARC,SREBF1,STAT1,TEAD1,TNNC1,UBC,VEGFA,VIM	389 (17)
5-N-ethylcarboxamido adenosine		chemical reagent		-1.105	2.78E-09	ACKR3,BAG3,BHLHE40,BTG2,CEBPD,CREM,CTGF,EGR1,HK2,HLA-DQB1,HLA-DRA,IER2,NR4A1,NRP1,ODC1,ST3GAL1,SYPL2,THBS1,TXNIP,UBC,USP2,VEGFA	362 (19)
NR3C1		ligand-dependent nuclear receptor		-0.707	2.79E-09	ABI1,ACAT1,ACTB,ACTN2,ADCK3,AKT2,APOE,APP,AS3MT,ATP1B1,BAG3,BCKDHA,BHLHE40,BIN1,CAPN2,CAT,CAV1,CDKN1A,CIDEA,CRYAB,CUL4A,CYR61,DAG1,DDX5,DUSP1,DYNLL1,DYNLL2,EGR1,EMP1,FAM89B,FKBP5,FN1,FNTA,FOS,GLUL,GPX1,HNRNPU,HSP90AB1,IER2,IL15,IP6K3,JUN,JUND,MKNK2,MLF1,Mt1m/Mt2A,NFKBIA,NOL3,NR0B2,PLIN2,PPP2CA,PPP3R1,PTP4A2,RHOB,RTN4,SCARB1,SDPR,SGK1,SH3KBP1,SLC38A1,SLC43A1,THBS1,TNFAIP2,TUBA4A,VGLL2,YWHAG,ZAK,ZN…	553 (23)
nitrofurantoin		chemical drug		-0.489	2.82E-09	ACADM,ACADVL,ACOX1,ACTB,ANXA5,APOE,BTG2,CAPN2,CAT,CCNG1,CLU,CST3,CTSB,CTSV,DDIT3,HSD17B4,HSPA5,ID1,IFRD1,ITGB1,LOC100365810/Rps17,NFKBIA,NQO1,ODC1,RPL13A,RPL27,S100A11,TUBB,VEGFA
IND S7		chemical - kinase inhibitor		-0.577	2.94E-09	ACTB,ATP5B,ATP5D,CALU,COX5A,ETFA,FH,GLUD1,PDIA3,PGK1,TUBB,VIM
P38 MAPK		group	Inhibited	-3.815	3.20E-09	ANXA5,AQP4,ATF3,BGN,CAV1,CAV3,CD44,CDKN1A,COL3A1,CTGF,CXCL12,DDIT3,DUSP1,EGR1,FN1,FOS,HSPA5,IGFBP5,JUN,MAP4,MMP2,MT-CO2,MYBPH,MYH2,MYH3,MYLPF,MYOG,NBR1,Nedd4,NR4A1,PLA2G7,POSTN,RAB7A,RHOB,RRAD,SDC2,SGK1,STAT1,THBS1,TNNC1,TNNC2,TNNI1,VEGFA	331 (18)
carbon tetrachloride		chemical toxicant	Inhibited	-2.728	3.23E-09	APOE,ATF3,BCKDHA,CA3,Calm1 (includes others),CAT,CDKN1A,COL1A1,COL3A1,CTGF,DDIT3,DUSP1,FN1,FOS,GLUD1,GPX4,HSPB1,HSPD1,IGFBP5,ITGB1,JUN,JUND,ME1,MMP2,NDRG2,NQO1,NR0B2,NR4A1,ODC1,S100A6,SOD2,SPHK2	452 (21)
FGF19		growth factor		-0.728	3.38E-09	ACSL1,ALDH1A1,APOE,AQP4,EGR1,ENO3,FABP3,FOS,G0S2,HLA-DQB1,ID1,NR0B2,RGS16,SCD,SCN1B,SERPINA3,SGK1,SREBF1,THRSP,TNNI1	422 (18)
EGFR		kinase		-1.127	3.47E-09	ABI1,ACTA1,ACTB,Actn3,CAPZA2,CAV1,CDKN1A,COL1A1,COL3A1,COL5A2,COL6A1,COL6A2,CRYAB,CST3,CTGF,CXCL12,DAG1,DDIT3,DUSP1,EGR1,FBN1,FOS,HNRNPA2B1,HSPB1,ID1,IER2,IGFBP5,JUN,JUND,MMP2,PKM,POSTN,RHOB,SERPINA3,SERPINE2,THBS1,TXNIP,VEGFA,VIM	438 (20)
ADRA1B		g-protein coupled receptor			3.98E-09	ACTA1,CDKN1A,CEBPD,COL3A1,CREM,CTSV,DUSP1,EGR1,FN1,FOS,JUN,MYLPF,NFIX,NR4A1,VEGFA	293 (19)
FSH		complex		-0.205	4.64E-09	ACTA1,ACTB,ALPL,ATP2A2,ATPIF1,BTG2,CAP2,CREM,CRYM,CSNK1A1,CTGF,DUSP1,FDX1,FKBP5,FLNC,FOS,GBP1,GNAS,GOT1,HK2,ID1,JUN,MMP2,NOL3,NPC2,NR4A1,PDLIM3,PGK1,PKM,PPP1CB,PPP1R2,PPP2R1A,PPP3R1,RAB14,RGS16,RGS5,RHOB,SCARB1,SGK1,STAT1,TFRC,THBS1,TLN1,TMBIM6,TOB1,Tpm4,VEGFA,YBX3	366 (20)
MEL S3		chemical - kinase inhibitor		0.000	4.78E-09	ACTB,ATP5B,ATP5D,CALU,COX5A,EGR1,ETFA,FH,GLUD1,PGK1,TUBB,VIM
TTN		kinase			5.43E-09	ANKRD2,ATP2A2,Calm1 (includes others),CRYAB,FHL1,FHL2,TRIM63
AHR		ligand-dependent nuclear receptor		1.471	6.78E-09	ACOX1,AKR1A1,ALDH2,APP,BTG2,BZW2,CCL21,CDC25B,CDKN1A,COL11A1,COL12A1,COL1A1,COL3A1,COL4A1,COL4A2,COL5A1,COL5A2,COL6A1,COL6A3,COX8A,ESRRG,FABP4,FN1,FOS,GHITM,GOT1,Gsta1,HSPA5,ITGA7,JUN,KLF2,MMP2,MYH7,MYL2,NID1,NQO1,OPA1,SNTA1,THBS1,TUBA8,VEGFA,VIM	421 (19)
HAND2		transcription regulator		-1.433	7.60E-09	ACTC1,ACTN2,ADSSL1,ATP2A2,CASQ2,COL1A1,COL3A1,HSPB7,ITGB1BP2,MYH6,PDLIM3,PHKA1,PLA2G2A,S100A4,TNNC1
MEF2D		transcription regulator		-1.528	7.61E-09	ACTA1,CKM,COL3A1,CTGF,FOS,JUN,MT-ND6,MYH7,MYOG,NR4A1,TNNC1,TNNI1	31 (2)
IL5		cytokine		-0.915	7.97E-09	ACAA2,AK3,ALDOA,ANXA6,ATP1B1,CD63,CDKN1A,CISD1,CITED2,CKAP4,EGLN3,EGR1,EIF4EBP1,GADD45G,GPAM,HSP90B1,HSPA5,IER2,ITGB6,LUM,MAT2A,MYADM,NDUFV3,PDK1,PDLIM1,PGM1,PKM,PRRC2A,PSMB4,RBM3,S100A4,S100A6,SAP30,SGK1,SLC16A3,SOCS2,VIM	418 (18)
tretinoin		chemical - endogenous mammalian	Inhibited	-2.445	9.10E-09	ACOX1,ACSL1,ACSS2,Actn3,AKR1A1,ALAS1,ALDH1A1,ALPL,ANXA5,ANXA6,APOE,APP,ATP2A2,ATP6V1B2,BHLHE40,BTG2,Calm1 (includes others),CAPN2,CCNG1,CCT5,CD44,CD63,CDKN1A,CIDEA,CITED2,CLTC,COL1A1,COL3A1,COL4A1,COL4A2,CPT1B,CREM,CSNK1A1,CTGF,CTSB,CYR61,DDAH2,DDIT3,DUSP1,DYNLL1,EEF1G,EGR1,EIF4EBP1,FABP4,FN1,FOS,G0S2,GNAS,GPX1,HADHA,HLA-A,HSPA2,HSPB1,HSPD1,ID1,IGFBP5,ITGB1,IVD,JUN,KLF15,LAMB1,MGP,MGST3,MLF2,MYH7…	477 (19)
TFAM		transcription regulator	Inhibited	-2.530	9.85E-09	ACADL,ACADM,ACADS,ACOX1,CPT2,ECH1,FABP3,FABP4,PGK1,SLC25A20
IGF2BP1		translation regulator		-1.897	9.85E-09	ACTB,CD44,CDC34,COL1A1,COL5A1,COL6A2,COL6A3,LGALS1,LUM,SERPINH1
acetaminophen		chemical drug		-1.166	1.22E-08	ACADM,ACTB,BCKDHA,BTG2,CA3,CAT,CCNG1,CDKN1A,CTSV,DDIT3,GLUD1,GLUL,GPX1,HSD17B4,HSPA5,HSPD1,IFRD1,ITGB1,JUN,LOC100365810/Rps17,ME1,NDRG2,NQO1,ODC1,TUBB,VEGFA	396 (20)
tanespimycin		chemical drug		-1.820	1.26E-08	AKT2,CAV1,CDKN1A,DDIT3,HNRNPA2B1,HNRNPM,HSP90AB1,HSP90B1,HSPA5,HSPA9,JUN,PRDX3,PSMA7,RPL24,RPL30,RPL35,RPS16,SERPINH1,SNRPF,SOD2,SRSF2,VEGFA	378 (17)
CTNNB1		transcription regulator	Inhibited	-2.961	1.44E-08	ACTB,ACTC1,AES,ALDH1A1,AQP4,ARHGDIA,BCAP31,BGN,BHLHE40,CA3,CD44,CDKN1A,CFD,CLU,COL1A1,COL4A1,COL4A2,CTGF,CXCL12,CYR61,EIF5A,ENO3,FABP4,FN1,FOS,GADD45G,GLUL,HSPE1,IGFBP5,ITGB1,JUN,LAMB1,LMNA,LPL,MAP4,ME1,MFGE8,MMP2,MYH3,MYOG,NCAM1,NDRG2,PCCA,PFN1,Podxl,PPP2CA,PRRC2A,S100A4,SCD,SERPINA3,SERPINE2,SFRP4,SGK1,SH2B2,STARD7,TOB2,TSC22D1,TSPAN8,VEGFA,VIM,WNT4	409 (19)
NELFB		other		0.707	1.44E-08	ATF3,CDKN1A,COL6A1,CTGF,MKNK2,RPLP0,RPS3,VEGFA
ethanol		chemical - endogenous mammalian		-0.980	1.52E-08	ACADL,ACADM,ACOX1,ACTA1,ADIPOR1,AQP4,ATF3,CAT,CDH13,CDKN1A,CEBPD,CLIC4,CLU,COL3A1,CTGF,DDIT3,DUSP1,EGR1,FOS,GNAS,GPAM,HLA-A,HOMER2,HSP90AB1,HSP90B1,HSPA5,ID1,IL15,JUN,KLHL24,LGALS1,MAT2A,MGST3,MMP2,NCF1,NQO1,RHOB,SCD,SGK1,SOD2,SREBF1,STAT1,SYNPO2	390 (19)
nitric oxide		chemical - endogenous mammalian		-1.988	1.60E-08	ATF3,CAV3,CCNG1,CD44,CDKN1A,CTGF,CXCL12,DAG1,DDIT3,DUSP1,EGR1,FOS,FTH1,HSP90AB1,JUN,MMP2,MT-CO1,NCAM1,NID1,NQO1,ODC1,PRKG1,SGK1,TFRC,THBS1,TLN1,VEGFA	368 (19)
Alpha catenin		group	Activated	3.108	1.70E-08	BGN,C1QTNF3,COL1A1,COL3A1,COL5A1,COL5A2,COL6A1,COL6A2,COL6A3,CTSB,CTSV,CXCL12,ENG,FSTL1,LUM,LYZ,MMP2,NFKBIA,RHOC,SGK1,TNFAIP2,TSPAN8,VIM	288 (10)
CR1L		other	Activated	2.892	1.81E-08	BGN,COL1A1,COL3A1,COL4A1,COL4A2,COL5A1,COL6A1,COL6A3,CTGF,FBN1,LUM,MGP	267 (11)
GATA4		transcription regulator		-1.109	2.18E-08	ACTA1,ACTC1,ACTN2,ANKRD1,ATP2A2,CASQ2,COL1A1,COL3A1,FOS,HSPA5,HSPB7,ITGB1BP2,JUN,MYH6,MYH7,MYL1,MYL2,MYLPF,MYOG,PDLIM3,PHKA1,PLA2G2A,POSTN,S100A4,TNNC1,VIM
deferoxamine		chemical drug		-0.590	2.54E-08	AK3,ALDOA,APP,BHLHE40,CD59,CDKN1A,CITED2,DUSP1,EGLN3,EGR1,EPAS1,ESRRG,FOS,IGFBP5,LPL,MMP2,MT-CYB,MT-ND5,PGK1,PKM,SERPINE2,SREBF1,TFRC,TSC22D1,VEGFA	372 (20)
IND S1		chemical - kinase inhibitor		0.000	3.15E-08	ACTB,ATP5B,ATP5D,CFL1,COX5A,ETFA,FH,PDIA3,PGK1,TUBB
CREM	-1.578	transcription regulator		-1.706	3.39E-08	ACTC1,APOE,APOLD1,ATF3,ATP2A2,BHLHE40,BTG2,COL3A1,CREM,DUSP1,EGR1,FOS,GPD2,HLA-DRA,HSPA4,MIDN,MKNK2,NPC2,NR4A1,PGK1,RHOB,SLC16A1,THBS1,Tpm1,VEGFA	354 (23)
RXRA		ligand-dependent nuclear receptor	Inhibited	-2.183	3.41E-08	ACADM,ACOX1,ACSL1,ALDH1A1,APOE,APP,AQP7,CAT,CDKN1A,CDO1,CEBPD,CIDEA,CPT1B,CPT2,CRYAB,ENG,FABP3,FABP4,FOS,GPD1,GPX1,HADHA,HADHB,HSD17B4,LPL,MGP,NR0B2,PLA2G2A,SAT1,SCD,SLC27A1,SORBS1,SREBF1,UCP3,VEGFA	329 (19)
testosterone		chemical - endogenous mammalian		-1.164	3.81E-08	ACSL1,Actn3,ALDOA,ANKRD1,ATP1B1,ATP6V1F,CA3,CAT,CAV1,CDKN1A,CLU,COX5A,EGR1,FABP4,FAM89B,FN1,FOS,GDI2,GPX4,Gsta1,HSP90AB1,HSPD1,ID1,ITGB1,JUN,JUND,MT-CO1,MT-CO2,MT-CO3,MT-CYB,MT-ND5,MYOG,NFKBIA,ODC1,PPP2CA,PSMB1,RPS11,SNRNP25,SOD2,THBS1,TRIM63	502 (18)
HIF1A		transcription regulator		-1.963	4.03E-08	ALDOA,APOE,AQP4,ATP2A2,BGN,BHLHE40,CAV1,CDKN1A,CITED2,CTGF,CXCL12,CYR61,EGLN3,EIF5A,ENG,EPAS1,ESRRG,FHL1,FHL2,FHL3,FN1,FOS,GAPDH,GPI,HK2,HSPA4,HSPA5,IGFBP5,JUN,LGALS1,MMP2,MT-CO3,MT-ND1,NR4A1,PDK1,PGK1,PKM,SIRT2,ST3GAL1,TFRC,VEGFA,VIM	336 (19)
fatty acid		chemical - endogenous mammalian	Inhibited	-2.744	4.59E-08	ACOX1,CIDEA,CPT1B,CREM,CYR61,DDIT3,FABP4,GPAM,HSPA5,LPL,NFKBIA,NR4A1,PLIN2,SCD,SLC27A1,SLC30A3,SREBF1,THRSP,UCP3	397 (19)
bromobenzene		chemical toxicant		1.589	4.61E-08	CDKN1A,CDO1,CTSV,DDIT3,FOS,GAPDH,GOT1,HSPA5,HSPB1,JUN,JUND,Mt1m/Mt2A,NQO1,OXCT1,RPL28,RPL35,TSC22D1
YY1		transcription regulator		-1.381	4.91E-08	ACTA1,ACTC1,ANKRD1,BTG2,CDKN1A,CLU,COL1A1,CRYAB,CXCL12,FOS,GADD45G,HLA-DRA,HSPA5,IGFBP5,MAT2A,MMP2,MYH1,MYH2,MYH3,MYH4,MYH6,MYL1,MYLPF,MYOM1,RPL30,SCARB1,SLC25A4,Srsf5,TNNC1,TNNC2,TNNI1,Tpm1,VEGFA,VEGFB	401 (20)
NFYA		transcription regulator		-1.373	5.26E-08	CAT,CDC25B,CDKN1A,COL11A1,EGR1,FTH1,GPAM,HLA-DQB1,HLA-DRA,HSPA5,JUN,JUND,PGK1,PKM,RHOB,SCD,THRSP,TXNIP	19 (2)
thapsigargin		chemical toxicant	Inhibited	-2.870	5.70E-08	ADIPOR1,ATF3,ATP2A2,CAV1,CDKN1A,CLU,COL1A1,COX5B,CREM,DDIT3,EGR1,FN1,FOS,HSP90B1,HSPA5,HSPA9,IER2,JUN,MLF1,NFKBIA,NR4A1,PPP2CA,RETSAT,THRSP,VIM,WFS1	373 (21)
pioglitazone		chemical drug		0.267	5.70E-08	ACTA1,APOE,APP,AQP7,ATP2A2,CAT,CAV1,CDKN1A,CEBPD,CFD,CKM,CTGF,EGR1,FABP4,FBP2,FN1,FOS,LPL,NCF1,NR4A1,PLIN2,SCARB1,SLC27A1,SOD2,SREBF1,UCP3	393 (19)
thioacetamide		chemical toxicant		-1.015	6.02E-08	Bex1/LOC100912195,BGN,BHLHE40,Cd24a,CD44,CHRND,CLU,COL1A1,COL3A1,CPT1B,CTGF,EMP1,FBN1,FSTL1,GOT1,GPD1,HSPA4,ITGA7,JUN,LGALS1,MMP2,ODC1,PKM,PPAP2B,RBM3,S100A11,SCN1B,SPARC,SPARCL1,ST3GAL2,TMSB10/TMSB4X,Tpm1,TSPAN8,USP2	380 (12)
guanidinopropionic acid		chemical - endogenous non-mammalian		1.387	6.40E-08	ALAS1,ATP5G1,ATP5O,Cox8b,MYH1,NDUFA3,NDUFA5,NDUFA7,NDUFB2,NDUFB4,NDUFB8,NDUFS7,SDHA,SDHB
bezafibrate		chemical drug	Inhibited	-2.762	6.73E-08	ACADVL,ACOX1,ACSL1,APOE,CAT,CPT1B,DNM1L,ECH1,ECI1,FABP4,HADHA,HADHB,HSD17B4,HSPA5,MGLL,NPC2,PANK1,SCD,UCP3	245 (14)
F2		peptidase	Inhibited	-4.177	7.35E-08	AKR1B1,CD44,CD63,CDKN1A,CKAP4,CLU,COL1A1,COL4A1,CTGF,CYR61,DOK5,DUSP1,EGR1,ESM1,FHL1,FN1,FOS,IER2,IGFBP5,ITGB1,JUN,LAMP1,MGLL,MYOG,NCF1,NFKBIA,RHOA,RHOB,SOD2,THBS1,TOMM40,UBE2S,VEGFA,YIF1A	394 (20)
LONP1		peptidase			7.47E-08	MT-ATP6,MT-CO1,MT-CO2,MT-CYB,MT-ND4,MT-ND5,MT-ND6
heparin		chemical - endogenous mammalian	Inhibited	-2.535	7.53E-08	ACADL,ACADM,ACADVL,ALAS1,APOE,ATP5A1,COL1A1,CS,FN1,FOS,LPL,MMP2,MT-CO1,PF4,SDHA,VIM	270 (20)
lactacystin		chemical - protease inhibitor	Inhibited	-2.318	8.08E-08	ACTB,AKR1B1,APP,ATF3,ATP1A1,BAG3,CAV3,CDKN1A,CFL1,CRYAB,DDIT3,DUSP1,EIF5A,HBB,HLA-A,HNRNPA2B1,HSP90B1,HSPA5,HSPB1,IFRD1,IGFBP5,MMP2,NFKBIA,NR4A1,PFN1,RPLP0,SAT1,SIRT2,SREBF1	454 (21)
GnRH analog		biologic drug		-0.910	8.89E-08	ACAA2,AQP7,ASNA1,ATF3,ATP5A1,BHLHE40,C21orf33/LOC102724023,CLUH,COL6A1,CTGF,DUSP1,DYNLL1,EIF4EBP1,ENSA,ESRRG,FN1,FOS,GDI2,GSTO1,HADHB,HINT1,HSP90AB1,HSPA2,JUN,LIMS1,MICU1,MLF1,NDUFS7,NDUFV2,NFKBIA,NME2,PLA2G16,PSMB4,PSMB7,RAN,S100A4,TMBIM6,UBAC1,VCP,VEGFB,YIF1A
trichloroethylene		chemical toxicant		1.291	9.44E-08	CCNG1,CD63,CITED2,COL1A1,COL3A1,EGR1,GSTO1,MFGE8,NCKAP1,NDUFS1,RHOB,RTN4,SLC16A1,SPARC,TXNIP
benzene		chemical toxicant		1.868	9.44E-08	CCNG1,CD63,CDKN1A,CITED2,COL1A1,COL3A1,EGR1,MFGE8,NCKAP1,NDUFS1,RHOB,RTN4,SLC16A1,SPARC,TXNIP
AMPK		complex		-1.399	1.17E-07	ACO2,CDKN1A,CS,CXCL12,EGR1,IDH3A,LITAF,MT-ATP6,MT-CO2,MT-CYB,MT-ND1,NR0B2,PDHB,SLC6A8,SREBF1,STAT1,THRSP,UCP3,VEGFA	470 (21)
PPP3CA		phosphatase			1.19E-07	APP,ATP2A2,CDKN1A,CRYAB,CTSV,DECR1,FN1,FXYD1,Gsta1,LITAF,MYH1,PPAP2B,PPP3R1,S100A4,TNNI1,VIM	387 (19)
mibolerone		chemical drug		-0.260	1.27E-07	ACSL1,ARF4,CALU,CLTB,CLTC,CLU,COL1A1,COL6A3,DNAJA4,FHL1,FKBP5,GADD45G,GOT2,HSP90B1,HSPA5,KLK1,LPL,MAT2A,NME2,PGK1,RPS27,SPARCL1,UCP3
NR3C2		ligand-dependent nuclear receptor		0.592	1.33E-07	ATP1B1,COL1A1,COL3A1,CTGF,EGR1,FKBP5,FN1,GPX1,HLA-DQB1,Hrc,HSPA9,IDH3B,MLF1,NDRG2,PDHB,RRAD,SERPINA3,SGK1,TUBA4A,VEGFA	417 (20)
ERBB4		kinase	Activated	2.484	1.41E-07	ACTA1,ADAM9,BTG2,CDKN1A,COL3A1,COL5A2,CXCL12,DDIT3,DUSP1,EGR1,IGFBP5,NID1,PGK1,SERPINA3,SERPINE2,SPARCL1,THBS1,TLN1	419 (20)
linoleic acid		chemical - endogenous mammalian	Inhibited	-2.727	1.54E-07	ACADM,APP,CLU,CPT1B,DDIT3,DGKZ,DUSP1,HSP90B1,HSPA5,LPL,NCF1,NFKBIA,PLIN2,SCD,VEGFA	396 (18)
ADIPOQ		other		-0.503	1.68E-07	ACOX1,ACSL1,ACTA1,COL3A1,CTGF,DUSP1,EGR1,FABP3,FABP4,FADS6,FN1,FOS,GPD1,LPL,NCF1,NFKBIA,PDHB,PRDX3,SCD,SLC27A1,SOD2,SREBF1,UCP3	417 (22)
halofuginone		chemical drug			1.68E-07	BGN,BHLHE40,Cd24a,CD44,CHRND,COL1A1,CTGF,EGR1,EMP1,FBN1,FSTL1,GOT1,HSPA4,ITGA7,LGALS1,MMP2,PKM,PPAP2B,SCN1B,SPARC,SPARCL1,ST3GAL2,USP2	397 (17)
SPDEF		transcription regulator	Activated	3.162	1.84E-07	CDKN1A,COL1A1,COL4A1,COL4A2,COL5A1,COL5A2,COL6A1,COL6A2,COL6A3,CTGF,LAMB2,LAMC1,SDC2,UCP3,VEGFB,VIM	252 (8)
Calcineurin protein(s)		complex	Inhibited	-2.066	1.89E-07	ABRA,ATP2A2,CKM,CKMT2,CPT1B,CTSV,DUSP1,EGR1,FOS,MB,MYH7,MYOG,NR4A1,PVALB	95 (9)
CD38		enzyme		0.595	1.96E-07	AK3,ALDOA,ANXA6,ATP1B1,CD44,CISD1,CITED2,CKAP4,EGLN3,EIF4EBP1,GADD45G,GPAM,MYADM,NCAM1,NDUFV3,PDK1,PDLIM1,PGM1,PKM,S100A4,S100A6,SAP30,SLC16A3,SOCS2,VIM
ramipril		chemical drug	Activated	3.162	2.16E-07	COL1A1,COL3A1,COL4A1,COL4A2,CTGF,FN1,LAMB1,LAMC1,MMP2,VEGFA
IFNG		cytokine		-1.158	2.40E-07	ABI1,ACSS1,ACTB,ALDH1L1,ALOX15,APP,ATF3,ATP1A1,ATP1B1,ATP2A2,C10orf10,CAPN3,CAT,CAV1,Cd24a,CD44,CD63,CDH13,CDKN1A,CEBPD,CHAC1,CHRND,CLIC4,CLIC5,COL1A1,COL5A2,CREM,CTGF,CTSB,CTSV,CXCL12,DDIT3,DDX5,DECR1,DUSP1,EGLN3,EGR1,ESM1,FGF1,FHL2,FKBP5,FN1,FOS,FTH1,GBP1,GLUL,GNAS,GNB2L1,HK2,HLA-A,HLA-DQB1,HLA-DRA,HSD17B4,HSP90AB1,HSPA1L,HSPB1,HSPD1,ID1,IDH3B,IER2,IL15,ITGB1,JUN,JUND,KARS,KLF2,LAMB2,LAMC1,Ldha…	369 (17)
metribolone		chemical reagent		-1.673	2.41E-07	ANKH,APP,ATP1B1,CDKN1A,EGR1,FHL2,FKBP5,FOS,GADD45G,HK2,HOMER2,IGFBP5,KLK1,Ldha/RGD1562690,MMP2,MYL12B,PHYH,PJA2,SAT1,SREBF1,THBS1,TSC22D1,VEGFA,WIPI1	504 (24)
CD3		complex		1.598	2.41E-07	ACADS,ALAS1,ALKBH1,BZW1,CD44,COX5A,CREM,CS,CUL4A,DDT,DHRS4,EEF1A2,FOS,GAPDH,GBP1,GDI2,GNAS,GYS1,HCCS,HINT1,HLA-DQB1,HNRNPA2B1,HOMER2,HSP90B1,HSPA5,HSPE1,IGFBP5,JUN,LAMP1,MDH2,MMP2,MT-CO1,NDUFB6,NFKBIA,NR4A1,OAZ1,ODC1,OGDH,P2RY2,PDE4D,PFN1,PHB2,PLEC,PLIN2,POLR2K,PRKACA,PTP4A2,RBM3,RHOC,RPL30,RRAGA,S100A11,SOCS2,STAT1,STRN3,SYNPO,TFRC,THBS1,TOB2,TSPAN7,UQCR11,ZFP36L1	390 (22)
BIRC5		other			2.44E-07	BGN,CDKN1A,COL1A1,COL3A1,COL5A2,CTGF,FBN1,FMOD,FN1,HLA-DQB1,LUM,LYZ,MMP2,VIM	421 (21)
EDN1		cytokine	Inhibited	-3.267	2.54E-07	ACTA1,ACTB,ANXA5,ANXA6,ATP2A2,COL4A1,COL5A1,COMP,CST3,CTGF,EGR1,FN1,FOS,HSPA5,ITGB1,ITGB1BP2,JUN,MMP2,MSN,MYH7,MYL2,NCF1,ODC1,RPSA,THBS1,TPT1,VEGFA,VIM	414 (18)
isobutylmethylxanthine		chemical toxicant		-1.603	2.54E-07	ACOX1,CAV1,CD44,CDKN1A,CEBPD,EGR1,FABP4,FAM89B,FOS,GAPDH,JUN,LPL,MMP2,PDE4D,PLA2G16,PLIN2,RAB14,RAB7A,SCARB1,SCD,SOD2,SREBF1,TUBB	440 (23)
ADRA1D		g-protein coupled receptor			2.88E-07	CEBPD,COL3A1,CREM,CTSV,DUSP1,EGR1,FN1,FOS,JUN,NFIX,NR4A1,POLA2,VEGFA	421 (25)
AKT1		kinase		-0.625	2.99E-07	ANKH,ANKRD1,CDKN1A,CEBPD,CIDEA,COL4A1,CST3,CTSV,EGR1,FOS,FSTL1,IGFBP5,ITGB1,KLF15,LAMB1,ME1,MMP2,MUT,MYL1,MYOG,NEXN,NQO1,RAMP1,RHOB,SCD,SREBF1,THBS1,TRIM63,VCP,VEGFA,VIM	414 (21)
BAPTA-AM		chemical reagent		1.869	3.11E-07	ATF3,CDKN1A,COL1A1,DDIT3,EGR1,FN1,FOS,JUN,MMP2,NR4A1,PPP2CA,SOCS2	322 (20)
ABCC8		transporter	Activated	2.085	3.14E-07	ACADM,ACADVL,CAT,CPT1B,MT-CO1,MT-CO3,SOD2,UCP3	260 (11)
GnRH-A		chemical reagent	Inhibited	-2.706	3.45E-07	ANXA5,ATF3,BBS9,BTG2,CDKN1A,CIDEA,CREM,EGR1,FOS,HADH,IER2,JUN,NR4A1,RRAD,SCN1B,TMBIM1	372 (22)
SP3		transcription regulator		0.087	3.53E-07	ACSL1,ATF3,CDC25B,CDKN1A,CITED2,COL1A1,DUSP1,EGR1,FDX1,FOS,HSPA5,JUN,LPL,MAT2A,MMP2,MYH7,PGK1,PKM,PRKG1,SCARB1,SERPINH1,SGK1,SPARC,SREBF1,STAT1,TNNC1,VEGFA,VIM	389 (19)
thyroid hormone		chemical - endogenous mammalian		0.160	3.63E-07	ACTA1,ALAS2,APOE,ATP2A2,ATP5L,BTG2,CDKN1A,DAG1,ECH1,EGR1,FOS,GPD2,HSP90AB1,ID1,LPL,ME1,MT-ND3,MYH6,MYH7,PHYH,PLA2G2A,PPP2CA,SERPINE2,STAT1,THRSP,UQCRHL,VIM	346 (21)
CD44	-2.427	enzyme	Inhibited	-2.083	3.65E-07	ACKR3,ACTB,BGN,CD44,CD63,CDKN1A,CIDEA,CLU,COL1A1,COL3A1,COL5A2,DDIT3,FKBP5,FN1,HSP90AB1,JUN,KREMEN1,LGALS1,MMP2,PPAP2B,PTP4A3,THBS1,Tpm2,VCP,VIM	419 (19)
STAT5B		transcription regulator		-0.066	3.65E-07	ACTC1,ANKRD1,ATP2A2,CDKN1A,CDO1,CIDEA,CKMT2,Cox8b,CSRP3,FOS,GPD1,MB,ME1,MYH1,MYH6,MYH7,MYL1,MYL2,NOL3,SCD,SOCS2,THRSP,TNNC1,TNNI1,TNNT1	445 (23)
RAC1		enzyme		-1.811	3.88E-07	ANKRD1,ATF3,CKM,CTGF,DUSP1,DYRK1B,FN1,FOS,GSN,HSPB1,ITGB1,JUN,MMP2,MYOG,PRKG1,RHOA,SOD2,STAT1,VEGFA	452 (22)
MAP2K1		kinase	Inhibited	-3.841	4.11E-07	ALDH1L1,APOE,ATF3,CAPN3,CD44,CDKN1A,CKM,COL1A1,COL3A1,CTGF,CTSB,DUSP1,FOS,HSPA5,ITGB1,JUN,JUND,MMP2,MYH2,NFKBIA,SCARB1,SERPINE2,THBS1,UBC,VEGFA	424 (17)
RHOA	-1.231	enzyme		-0.190	4.22E-07	ACTA1,CDKN1A,COL1A1,COL3A1,CTGF,DYRK1B,FN1,FOS,JUN,MYLPF,MYOG,PRKG1,RHOA,RHOC,SCARB1,SDC2	330 (22)
mannose		chemical - endogenous mammalian		0.378	4.51E-07	FOS,GPD1,HSP90B1,HSPA5,NR4A1,PDIA3,THBS1	352 (19)
curcumin		chemical drug	Activated	2.832	4.59E-07	AKR1A1,APOE,APP,AQP4,ATP1B2,CAV1,CD44,CD81,CDKN1A,COL1A1,COX7B,CSNK1A1,CTGF,DDIT3,EGR1,FOS,FTH1,GLUL,HSP90B1,IGFBP5,JUN,JUND,LPL,MLF2,MMP2,NCAM1,NFKBIA,NQO1,OGDH,SCARB1,SERPINB1,SLC37A4,SREBF1,TFRC,TOB1,TPT1,UBE2E2,VEGFA,VEGFB,VIM	345 (17)
AGN194204		chemical drug		-0.455	4.64E-07	ACAA2,ATF3,ATP1A1,BZW2,Cd24a,CDKN1A,CLIC4,CST3,DUSP1,EMP1,ENO3,FDX1,GAPDH,GNAS,H2AFZ,HK2,Hmgn2 (includes others),LAMP1,LGALS1,LMNA,LPL,NPC2,PLIN2,RGS10,SCD	173 (7)
glucosamine		chemical - endogenous mammalian		-0.302	4.90E-07	ACADM,ATP2A2,Atp5e,ATP5G2,DDIT3,GPD1,HSP90B1,MDH2,MT-ND1,NDUFB9,PCCB,TXNIP,UQCRC2	310 (23)
potassium chloride		chemical drug	Inhibited	-2.944	5.18E-07	ATF3,ATP1A1,ATP1B1,BTG2,CIDEA,DDIT3,EGR1,FOS,HSP90B1,HSPA5,ID1,IGFBP5,JUN,NR4A1,ODC1,PDIA3,TXNIP	313 (23)
glutamyl-Se-methylselenocysteine		chemical - endogenous mammalian		-0.707	5.68E-07	ATP1A1,CLU,EGR1,ID1,JUN,LOC100365810/Rps17,PSMA7,RPS11
TEAD1	-2.036	transcription regulator		1.131	5.68E-07	ACTA1,CS,MB,MYH1,MYH4,MYH6,MYH7,TNNC1
SYVN1		transporter	Inhibited	-2.025	6.00E-07	ADAM9,AES,APP,ATP1A1,BHLHE40,CD44,DAG1,DUSP1,EMC7,HLA-A,HNRNPM,HSPB1,ITGB1,LDHB,PFN1,PPAP2B,RAB10,RPL10,RPL18,SLC16A1,SLC43A2,TFRC	275 (7)
ADRA1A		g-protein coupled receptor			6.33E-07	CEBPD,COL3A1,CREM,CTSV,DUSP1,EGR1,FN1,FOS,JUN,NFIX,NR4A1,POLA2,VEGFA	348 (21)
ADCYAP1		other		-0.299	6.46E-07	ACAT1,Bex1/LOC100912195,BTG2,CEBPD,CFL1,COL3A1,COL5A1,COL5A2,EGR1,FOS,H2AFZ,Hmgn2 (includes others),IDH2,KLHL40,LUM,MREG,NFKBIA,NQO1,P2RY2,POSTN,PSMB7,RHOB,RPSA,SCARB1,SERPINA3,SERPINB1,SERPINE2,SH2B2,SPARC,TMSB10/TMSB4X,TSC22D1	472 (22)
ANGPT2		growth factor		-1.666	6.99E-07	ACTA1,CAT,CDC34,CDKN1A,COL1A1,COL3A1,CRYAB,DDIT3,FN1,HSPA2,HSPA4,HSPA5,HSPD1,KIF1C,MFGE8,MMP2,MYH6,MYH7,MYOG,NCF1,PDIA3,POSTN,RHOB,SOD2,THBS1,TXNIP,VIM	432 (21)
PRKG1	-6.820	kinase		0.391	7.10E-07	ALOX15,CDKN1A,COL1A1,COL3A1,CTGF,FN1,FOS,HINT1,RHOA,THBS1	297 (19)
SRC		kinase		-0.613	7.38E-07	CAV1,CDKN1A,CKM,CTSB,CTSV,DUSP1,FN1,FOS,ID1,JUN,LAMP1,MMP2,MYOG,NQO1,PGK1,POSTN,RETSAT,SYNPO,VEGFA,VIM	415 (21)
DCN		other		0.686	8.11E-07	BGN,CDKN1A,CKM,CTGF,DUSP1,ENG,FBN1,HLA-DQB1,ITGB1,MMP2,MYOG,THBS1,VEGFA	346 (18)
bisindolylmaleimide I		chemical - kinase inhibitor	Activated	3.086	8.15E-07	CD44,CDKN1A,CLU,CTGF,EGR1,EIF4EBP1,FN1,FOS,HSP90AB1,HSPA5,JUND,LPL,MMP2,MYH6,MYH7,NFKBIA,SOD2,VEGFA	283 (19)
MAPK1		kinase		-0.428	8.29E-07	APOE,ATF3,ATP1A2,ATP1B1,ATP2A1,CAPN2,CAV1,CAV3,CDKN1A,COX17,CTGF,CTSB,DDT,DUSP1,EGLN3,EGR1,EMP1,ENO3,FHL2,FLNC,FN1,FOS,GBP1,HBB,JUN,JUND,LGALS1,LMNA,MMP2,MYH4,NRP1,PDLIM3,PRKG1,RGS16,SOCS2,STAT1,VIM,ZAK	417 (20)
FGF2		growth factor	Inhibited	-2.180	8.99E-07	AKR1B1,BGN,BTG2,CAPZA2,CAV1,CDKN1A,COL1A1,COL3A1,CRYAB,CXCL12,CYR61,DDIT3,EGR1,EPAS1,FABP4,FBN1,FDX1,FN1,FOS,FTH1,GBP1,IGFBP5,ITGB1,JUN,Ldha/RGD1562690,LMNA,MGP,MMP2,MYOG,NR4A1,ODC1,PGK1,S100A4,SCD,SPARC,ST3GAL1,THBS1,VEGFA,VIM	426 (23)
NCOR1	-1.689	transcription regulator		0.000	9.08E-07	ACOX1,AKAP1,CDKN1A,COX8A,CREM,DDT,DUSP1,LYZ,MB,ME1,MYOG,NDUFV1,OXNAD1,PLA2G2A,THRSP,UCP3	285 (19)
ADRB1		g-protein coupled receptor		0.132	9.78E-07	ACTC1,APP,COL3A1,DDIT3,GNAS,HSPA5,THBS1,Tpm1	361 (16)
phenylephrine		chemical drug		-0.356	9.89E-07	ACTA1,ATP2A2,COL3A1,CPT1B,DUSP1,EGR1,FOS,JUN,MB,MYH6,MYH7,MYL1,MYLPF,RRAD	170 (17)
2,3,4,7,8-pentachlorodibenzofuran		chemical toxicant		-0.359	1.03E-06	AKR1A1,CA3,CAP2,CAT,CD44,COL1A1,Cox8b,GRHPR,HSPA2,ITGA7,NQO1,NR0B2,TMSB10/TMSB4X
MAPK14		kinase	Inhibited	-2.272	1.05E-06	ACTA1,ANKRD1,ATP5J2,CAT,CEBPD,CKM,COL1A1,CRYAB,DUSP1,FN1,FOS,GNAS,JUN,JUND,MAP2K6,MYH6,MYOG,SGK1,SOD2,SREBF1,Tpm1,Tpm2,Tpm3,VEGFA	384 (20)
ATF6		transcription regulator	Inhibited	-2.021	1.07E-06	ACOX1,APP,ATP2A2,CPT2,DDIT3,FOS,HSP90B1,HSPA5,NR0B2,PLIN2,VEGFA	390 (20)
amiodarone		chemical drug		-1.265	1.07E-06	BCKDHA,CA3,GLUD1,HSPD1,ME1,MYH6,MYH7,NDRG2,SCD,SOD2,WIPI1	142 (7)
IREB2		translation regulator		0.551	1.07E-06	ACO2,ALAS2,APP,FTH1,SDHB,TFRC	129 (4)
COL4A3		other			1.14E-06	COL1A1,COL3A1,COL4A1,COL4A2,CTGF,FN1,LAMB1,LAMC1,MMP2	276 (15)
SOD1		enzyme			1.24E-06	ACTB,APOE,ATP1A1,ATP1A2,AURKAIP1,CLU,CRYAB,FOS,FTH1,GNAS,HSPA4,HSPB1,JUN,KCNC4,LPL,MT-CO1,MT-ND1,MT-ND4,MYOM1,NDUFV3,PSMB5,RBM3,SNCG,SOD2,TFRC,TLN1	386 (16)
CREBBP		transcription regulator		-0.751	1.30E-06	ALAS1,CAMK2B,CD44,CDKN1A,CKM,CXCL12,CYR61,EGR1,FABP4,FOS,GNAS,Gsta1,HBB,HLA-DRA,JUN,JUND,KLF2,LPL,MYCBP,MYH1,NR4A1,RHOA,SERPINA3,SERPINE2,SREBF1,THRSP,VEGFA	344 (20)
APC		enzyme		1.960	1.31E-06	CD44,CDKN1A,CLU,CS,CXCL12,FH,HADHB,HK2,ID1,IGFBP5,LPL,MDH2,ODC1,OGDH,SDHB,SGK1,SUCLG2,VEGFA	281 (11)
GNA15		enzyme			1.31E-06	ACKR3,CDO1,CEBPD,CRYAB,DDIT3,FHL1,FHL2,GLUL,Gsta1,LAMB2,MAT2A,MYH1,NEXN,ODC1,PDLIM1,SERPINA3,SOD2,ZFP36L1	406 (14)
FOXO3		transcription regulator	Inhibited	-2.017	1.32E-06	AQP4,CAT,CDKN1A,CTGF,CTSV,CYR61,DDIT3,DOK5,EGR1,EIF4EBP1,FOS,GLUL,GPX1,MAP1LC3A,NFKBIA,NOL3,PIK3IP1,PRDX3,Rcan1,SGK1,SOD2,TRIM63,TXNIP,UBC	426 (18)
HSF1		transcription regulator		-0.613	1.32E-06	BAG3,CCT5,CCT8,CLU,CRYAB,EIF4A2,FGF1,FMOD,HSP90AB1,HSPA4,HSPB1,HSPD1,HSPE1,JUN,MAT2A,MUM1,NCOR1,PGK1,POLA2,RRAD,SERPINH1,SPHK2,UBC,UCP3
arsenic trioxide		chemical drug		0.014	1.41E-06	CDC25B,CDKN1A,CST3,CYB5R1,DDIT3,FDX1,FN1,FTH1,HSPA5,ITGB1,ME1,MSN,NCF1,NFKBIA,NQO1,RHOA,SCD,SREBF1,TFRC,VDAC1,VEGFA	443 (16)
IKBKB		kinase		-1.873	1.46E-06	AMPD3,ANKRD1,ATF3,CD44,CDC25B,CDH13,CDKN1A,CEBPD,CLU,CTSB,CXCL12,EGR1,FOS,HK2,HLA-A,MGP,MMP2,NFKBIA,NID1,RGS16,S100A4,SERPINE2,SGK1,SOCS2,SOD2,TLN1,TNFAIP2,Tpm2,TRIM63,UACA,VEGFA	432 (17)
MECP2		transcription regulator		0.109	1.46E-06	ACTB,APOE,CAMK2B,EGR1,FKBP5,FXYD1,GSTO1,HSPA5,IVD,LMNA,NR4A1,PLA2G16,S100A4,SELK,SGK1,UQCRC1,VEGFA
TO-901317		chemical reagent		-0.007	1.49E-06	ACOX1,ACSL1,ADIPOR1,ALAS1,ALAS2,ALDH2,APOE,APP,CIDEA,COX17,Cox8b,ECI1,FABP4,GPAM,GPD1,GPI,HK2,LPL,MGLL,NFKBIA,NR0B2,PSMA7,SCARB1,SCD,SERPINA3,SLC37A4,SREBF1,THRSP,VEGFA	240 (14)
MED30		transcription regulator			1.62E-06	CS,LPL,MT-CO1,NDUFS7,NDUFV1,SDHA,SDHB,SOD2
MALSU1		other	Inhibited	-2.236	1.69E-06	MT-CO1,MT-CO2,MT-ND1,MT-ND4,MT-ND6
butyric acid		chemical - endogenous mammalian		0.660	1.73E-06	ACHE,ALDH1A1,ALOX15,ANXA5,CCNG1,CD81,CDKN1A,CLU,COL11A1,COL4A1,COL4A2,COL5A1,COL5A2,COL6A3,DUSP1,FABP4,FOS,FSTL1,FTH1,G0S2,GAA,GSN,H2AFZ,HADHB,HBB,HLA-DRA,MT-CO2,MYH7,MYL2,NFKBIA,NR4A1,NRP1,PDIA3,PRKACA,RHOA,RNF141,SAT1,SGK1,SREBF1,SRSF2,THBS4,TUBA4A,VEGFB,ZFP36L1	460 (22)
camptothecin		chemical reagent		0.781	1.74E-06	AKT2,ALDOA,APOE,ARHGDIA,ATF3,BTG2,CAMK2B,CCNG1,CD59,CDC42EP2,CDKN1A,CHAC1,CIDEA,CLTB,DDX39B,DGKZ,DNM1L,ENO3,FOS,GADD45G,GAPDH,GPI,H3F3A/H3F3B,HLA-A,HLA-DQB1,ID1,IMPA2,ITGA7,JUN,KLHL21,LAMB2,LIMCH1,LITAF,MBNL2,NFKBIA,NR4A1,NRP1,OPTN,P2RY2,PCBP4,PDLIM7,PINK1,PLEC,PLIN2,PTP4A2,PVALB,RPL3,SAT1,SOD2,TFRC,TLN2,TOB1,TUBA4A,TUBB,TWF2,VEGFA,ZFP36L1	426 (19)
manganese		chemical - endogenous mammalian		-0.555	1.79E-06	CDKN1A,DDIT3,GAPDH,HSP90B1,HSPA5,PARK7,SOD2	382 (17)
COL9A1		other		0.160	1.79E-06	COL12A1,COMP,FMOD,FN1,MATN4,MFGE8,THBS4
eicosapentenoic acid		chemical drug		-1.211	1.85E-06	ACADVL,ACAT1,APOE,CAT,CD44,CEBPD,CIDEA,ECH1,FBN1,FOS,IMPA2,JUN,PLIN2,SLC25A20,SREBF1,THRSP	283 (20)
TEAD4		transcription regulator			2.00E-06	ACTA1,CKM,CTGF,JUN,MB,MYH1,MYH4,MYH7,TNNC1,VEGFA
estrogen		chemical drug		-0.953	2.25E-06	APOE,ART3,CDKN1A,CLU,COL1A1,COL3A1,COL4A2,COL5A1,COL6A2,CTGF,CXCL12,CYR61,DUSP1,EGR1,EPAS1,FN1,FOS,FTH1,IGFBP5,ITGB1,JUN,LGALS1,LPL,NDUFV3,NR4A1,PHF5A,RAB11B,SCARB1,SERPINA3,SERPINE2,SPARC,SRSF2,VEGFA	453 (21)
paclitaxel		chemical drug		-0.751	2.25E-06	ACKR3,ALDH1L1,ALPK3,ANXA5,ATF3,BHLHE40,BTG2,CCNG1,CD44,CDKN1A,CLU,CTGF,DDIT3,EGR1,EMP1,G0S2,HLA-A,HSP90AB1,IER2,JUN,JUND,NFKBIA,RBM3,RFTN1,SAT1,SCN1B,SLC25A20,SOD2,SVIL,THBS1,TSC22D1,TUBA4A,WNT4	447 (18)
OSM		cytokine		-1.012	2.42E-06	AMPD3,AQP7,BHLHE40,CAT,CDKN1A,CEBPD,CKM,CLPX,COL3A1,COL6A1,COX6B1,COX7B,CTSV,CXCL12,DNM1L,EIF4EBP1,ETFB,FN1,FOS,GADD45G,GBP1,GLUL,GRHPR,HK2,HLA-A,HSPA2,HSPA5,ID1,IL15,JUN,KLK1,LITAF,LSM4,MGLL,MKNK2,MMP2,MYH10,NOMO1 (includes others),OGDH,PEPD,PGK1,SERPINA3,SERPINB1,SLC16A1,SLC16A3,STAT1,TMBIM6,TNFAIP2,TNNC1,UBE2G1,VEGFA	429 (19)
CALR		transcription regulator		-0.961	2.53E-06	ATP2A2,Calm1 (includes others),CASQ2,CDKN1A,COL1A1,FABP4,FN1,LPL,MYL2,PPP2CA,TRDN	381 (23)
MSTN		growth factor		0.034	2.53E-06	CAV3,CDKN1A,CKM,CTSV,FN1,MYH4,MYH7,MYOG,SERPINH1,TRIM63,VIM	422 (25)
pCPT-cAMP		chemical - kinase inhibitor		-1.694	2.55E-06	APP,EGR1,FOS,JUN,NR4A1,PRKG1	260 (11)
COMMD1		transporter		0.707	2.58E-06	ALDOA,EGLN3,GRHPR,HK2,PDK1,PGK1,TFRC,VEGFA	252 (7)
isoproterenol		chemical drug	Inhibited	-3.180	2.64E-06	ALOX15,APP,AQP4,ATF3,ATP1A1,CAV1,CREM,FOS,JUN,LPL,MMP2,NR4A1,ODC1,OSTN,PLIN2,PPP1R1A,RAB14,RAB7A,SCD,TUBB,VEGFA	328 (17)
Ap1		complex		-1.609	2.68E-06	ATF3,CD44,CLU,CXCL12,DDIT3,FABP4,FN1,FOS,HBB,HSP90B1,JUN,LPL,MMP2,MT-CO2,NQO1,PLA2G2A,RNF7,RSPO3,S100A4,SNCG,SPARC,VEGFA	378 (12)
HMGA1		transcription regulator		-0.533	2.68E-06	ALPL,CAV1,CD44,COL1A1,COL4A1,COL4A2,CRYAB,CYR61,DDIT3,EGR1,FOS,FSTL1,GSN,IER2,IL15,KLF2,LAMB1,NFIX,RAN,RHOB,SERPINH1,SPARC	320 (16)
FGF1	-3.488	growth factor		-1.087	2.69E-06	ACTA1,AKR1B1,APOE,CDKN1A,COX5A,CTGF,CYR61,EGR1,FOS,GADD45G,GPX1,JUN,MURC,NQO1,ODC1,POSTN,SERPINB1,THBS1,VEGFA	411 (22)
SREBF1	-1.889	transcription regulator		-1.377	2.71E-06	ACADS,ACSL1,ACSS2,ANKRD2,CDKN1A,CEBPD,CFD,COL6A1,DARS,FABP4,FN1,GPAM,HK2,HSPA5,IMMT,LPL,NR0B2,RPLP0,RPS24,RPS27,SCARB1,SCD,SREBF1,THRSP,VEGFA	342 (20)
IKBKG		kinase	Inhibited	-2.072	2.88E-06	ACTA1,AMPD3,ATP2A2,CDH13,CEBPD,CLU,CTSB,CXCL12,FOS,HK2,HLA-A,MGP,MYH6,MYH7,NID1,RGS16,SERPINE2,SGK1,TNFAIP2,VEGFA	430 (16)
propylthiouracil		chemical drug			3.20E-06	ADSSL1,AQP4,ART3,BTG2,CS,CSRP3,GLUL,GSN,JUN,LGALS1,MGST3,MYH6,MYH7,NR4A1,NRP1,SERPINB1,THRSP,TUBA8
PPARα-RXRα		complex	Inhibited	-2.646	3.22E-06	ACADL,ACOX1,CPT1B,GOT2,LPL,NFKBIA,SLC27A1	153 (7)
glutamine		chemical - endogenous mammalian		-1.418	3.28E-06	ACTB,ACTC1,CPT1B,DDIT3,DUSP1,FOS,HSPA5,IL15,MYH6,NFKBIA,NR4A1,OAZ1,SRSF2,VEGFA,VIM	358 (21)
LY294002		chemical - kinase inhibitor	Activated	3.726	3.28E-06	ACAT1,ACKR3,ACSS2,ADIPOR1,APOE,ART3,ATF3,BHLHE40,BSG,CDKN1A,COL1A1,CREM,CST3,CTGF,CUL4A,CYR61,DDIT3,DUSP1,EGR1,EPAS1,FN1,FOS,GBP1,GPD1,GPD2,HSP90AB1,HSPA5,IER2,IGFBP5,JUN,LMNA,ME1,MMP2,MYOG,NFKBIA,NQO1,NR4A1,PGK1,PLA2G2A,POSTN,SCARB1,SCD,SGK1,SOCS2,SREBF1,THBS1,VEGFA,VIM	403 (22)
norepinephrine		chemical - endogenous mammalian	Inhibited	-2.868	3.30E-06	ACTA1,APP,ATP2A2,Cd24a,CREM,CTGF,DUSP1,EGR1,FDX1,FN1,FOS,GPD1,ID1,MAT2A,MMP2,MYH7,NFKBIA,NR4A1,PDE4D,Rcan1,SGK1,THRSP,VEGFA	350 (17)
PRKAA2		kinase		0.807	3.30E-06	ACTA1,ALAS1,ATP5G2,CDKN1A,DDIT3,EGR1,FN1,HSPA5,NCF1,NFKBIA,SREBF1	361 (23)
methylmercury		chemical toxicant		1.604	3.34E-06	CCNG1,CD63,CITED2,COL1A1,COL3A1,EGR1,MFGE8,NCKAP1,NDUFS1,RHOB,RTN4,SLC16A1,SPARC,TXNIP
PLIN5		other		1.744	3.57E-06	ACAA2,ACADL,ACADM,ACADVL,ACOX1,CPT1B,GPX4,NQO1,UCP3
Ubiquitin		group	Activated	2.138	3.57E-06	CRYAB,DDIT3,FAM89B,HSP90B1,HSPA4,HSPA5,HSPA9,HSPD1,MMP2	269 (7)
EGR1	-2.933	transcription regulator		-1.376	3.68E-06	ACHE,ATF3,ATP2A2,CAV1,CD44,CDKN1A,CLU,COL1A1,CREM,EGR1,EIF4EBP1,FN1,GNAS,JUN,JUND,LYZ,ME1,NR4A1,PF4,SGK1,SOD2,THBS1,VEGFA	474 (22)
WNT3A		cytokine		-1.769	3.75E-06	ALPL,ATP1B1,BGN,CD44,CFD,COL1A1,CPT2,CTGF,CXCL12,CYR61,ENG,EPAS1,FABP4,FHL2,FMOD,FN1,GADD45G,ID1,IGFBP5,JUN,MURC,MYH6,NCAM1,SERPINB1,SPARC,THBS1,TXNIP,VEGFA	318 (18)
mifepristone		chemical drug		1.253	3.91E-06	ALAS1,ALOX15,ALPL,APOE,ATF3,CAV1,Cd24a,CDKN1A,CEBPD,CLU,COL5A2,CTGF,DUSP1,EGR1,FKBP5,FOS,FTH1,HLA-DQB1,HSPA4,HSPA5,JUN,MT-CO2,MT-CO3,NFKBIA,NME2,NR4A1,PADI2,PEPD,POSTN,RHOB,RHOC,S100A6,SFRP4	437 (20)
peoniflorin		chemical - endogenous non-mammalian		-0.594	3.98E-06	ATP5A1,COX5A,GLO1,HIBADH,PDIA3,PSMB7,SAR1B,TUBB
LDL		complex		-1.879	4.01E-06	AKAP1,APOE,ATF3,ATP2A2,CAMK2B,CAPN2,CDKN1A,CREM,CTGF,DDIT3,DUSP1,EGR1,FABP4,FOS,G0S2,HSP90B1,HSPA5,JUN,LIMS1,MMP2,NCF1,NPC2,NR0B2,NR4A1,PLIN2,SCARB1,SOD2,SREBF1,VEGFA	394 (20)
ESR2		ligand-dependent nuclear receptor		-1.426	4.15E-06	APOE,CAPN2,CAV1,CDKN1A,COL11A1,COL1A1,COMP,CXCL12,EGR1,FOS,ITGB1,LIMCH1,LMNA,LPL,MMP2,MYH3,MYH6,MYH7,NDRG2,PLEC,SCARB1,SFRP4,SOCS2,THBS4,TMEM182,TSPAN13,VEGFA	406 (21)
GDF2		growth factor	Inhibited	-3.896	4.22E-06	ANKH,ATP1A1,CAV1,COL1A1,CRYAB,CXCL12,ENG,FMOD,FOS,ID1,NRP1,POSTN,RAMP1,SERPINE2,SOCS2,SPARCL1	328 (19)
EPO		cytokine	Inhibited	-2.532	4.22E-06	ACTB,ALAS2,ATP6V1B2,BZW2,CDKN1A,CXCL12,DDIT3,EGR1,FOS,GLUL,H2AFZ,HBB,ITGB1,JUN,KLHL24,MMP2,MYOG,NFKBIA,PIK3IP1,Podxl,PRKCQ,RHOA,RPL7,RPLP0,RPS23,RPS7,SOCS2,TFRC,TPT1,TSN,TXNIP,VEGFA,WDR1	356 (20)
ITGB1	-1.373	transmembrane receptor		0.033	4.63E-06	ACTA1,APOE,CDKN1A,COL1A1,DAG1,EIF4EBP1,FOS,JUN,LAMB1,LAMC1,LIMS1,MMP2,THBS1,VEGFA,VIM	407 (19)
MAP2K1/2		group		-1.999	4.77E-06	ATF3,CTGF,DDIT3,DUSP1,EGR1,FOS,HK2,HSPA5,JUN,MYH2,SCARB1,VEGFA,VIM	322 (18)
NRIP1		transcription regulator		1.169	4.77E-06	ACAA2,ACO2,CDKN1A,CIDEA,Cox8b,CPT1B,HADHB,IDH3A,LDHB,SCD,SDHB,SLC25A20,THRSP	65 (7)
losartan potassium		chemical drug	Activated	3.204	4.86E-06	ADIPOR1,ATP1A1,ATP2A2,ATP5H,CAV1,COL1A1,COL3A1,CREM,CST3,CTGF,EGR1,ENG,FN1,FOS,HSPA5,MMP2,POSTN,VEGFA	329 (18)
FN1	-2.166	enzyme		-1.461	5.00E-06	APOE,APP,CAPN2,CDKN1A,CLIC4,COL1A1,EIF5A,FERMT2,FN1,FOS,GDI2,GPX1,ITGB1,JUND,LAMP1,LIMS1,MAT2A,MGP,MMP2,NFKBIA,SPARC,THBS1,TNFAIP2,USP13,VDAC1,VPS45	375 (22)
ACO1		enzyme		0.277	5.38E-06	ACO2,ALAS2,APP,FTH1,GAPDH,TFRC	129 (4)
3,5-diiodothyronine		chemical - endogenous mammalian	Activated	2.449	5.38E-06	CKM,ENO3,GAPDH,IDH3A,Ldha/RGD1562690,PGM1
mannitol		chemical - endogenous mammalian		-1.306	5.47E-06	AKR1B1,AQP4,COL1A1,CTGF,FN1,JUN,SOD2	409 (23)
MEL T1		chemical - kinase inhibitor		-1.134	5.47E-06	ATP5B,ATP5D,CFL1,COX5A,FH,HSPD1,PGK1
MRPL14		other	Inhibited	-2.236	5.66E-06	MT-CO1,MT-CO2,MT-ND1,MT-ND4,MT-ND6
gemfibrozil		chemical drug	Inhibited	-2.730	5.81E-06	ACADL,ACADVL,ACOX1,APOE,CPT2,DECR1,ECH1,ECI1,HADHA,HADHB,Hmgn2 (includes others),NFKBIA,RTN4,SCD	392 (20)
EPAS1	-1.434	transcription regulator	Inhibited	-2.062	5.88E-06	ABI1,BHLHE40,CAT,CAV1,CITED2,CKM,CKMT2,CTGF,DDIT3,EGLN3,EIF5A,FHL1,FN1,FOS,GPX1,HSPA4,HSPA5,IGFBP5,NDUFB6,PLIN2,SLC6A8,SOD2,SREBF1,VEGFA	441 (22)
NFIX	-1.296	transcription regulator		-1.633	5.99E-06	ALAS1,CKM,ENO3,FABP4,NFIX,POSTN,SERPINA3,SPARCL1
selenomethylselenocysteine		chemical - endogenous mammalian		-0.707	5.99E-06	ATP1A1,CLU,EGR1,FABP4,JUN,LOC100365810/Rps17,PSMA7,RPS11
MEF2		group			5.99E-06	CKM,JUN,KLF2,MB,MYH1,MYH4,MYOG,NR4A1	133 (8)
ciprofloxacin		chemical drug	Activated	2.692	6.36E-06	ACO2,ALDH2,APP,ATP5A1,ATP6V1B2,CTSV,GLUD1,HLA-A,HSPA9,HSPD1,MFGE8,MMP2,NRP1,RPL12,Rpl34 (includes others),RPS18,VDAC1,VIM
ouabain		chemical drug		-0.193	6.57E-06	ACTA1,ACTB,ANXA5,ATP1A1,CDKN1A,FOS,HSPA5,HSPA9,VIM,YWHAG	398 (23)
CHUK		kinase	Inhibited	-2.186	6.61E-06	ACKR3,AMPD3,ATF3,CCL21,CDH13,CDKN1A,CEBPD,CLU,CTSB,CXCL12,ENAH,FOS,HK2,HLA-A,MGP,MMP2,MYH1,MYH2,NFKBIA,NID1,RGS16,SERPINE2,SGK1,TNFAIP2,VEGFA,VEGFB	414 (15)
PP2/AG1879 tyrosine kinase inhibitor		chemical - kinase inhibitor		1.941	6.94E-06	CDKN1A,CTGF,DUSP1,FN1,FOS,ID1,MYOG,NCF1,PRDX3,RHOA,RHOC,SOD2,VEGFA,VIM	335 (21)
SB203580		chemical - kinase inhibitor	Activated	2.965	7.16E-06	ACOX1,ALPL,AQP4,ATF3,ATP5J2,CAV3,CDKN1A,CEBPD,COL1A1,COL3A1,CST7,CTGF,DDIT3,DUSP1,EGR1,FABP3,FN1,FOS,GDI2,GPI,JUN,JUND,LIMS1,MAP2K6,MMP2,MYLPF,MYOG,NQO1,OPTN,POSTN,PSMB4,SGK1,SOD2,STAT1,THBS1,UCP3,VEGFA	324 (18)
resveratrol		chemical drug		-1.064	7.68E-06	APP,ATF3,BSG,CAV3,CDKN1A,CNBP,CS,DDIT3,DYNLL1,EGR1,FABP4,FN1,FOS,GPX1,HSPA5,JUN,JUND,LITAF,MMP2,MT-CO1,NDUFA13,NDUFA2,NDUFB8,NFKBIA,NQO1,RAN,SIRT3,SOD2,TFRC,TNMD,TNS1,UQCRC2	327 (17)
15-deoxy-delta-12,14 -PGJ 2		chemical - endogenous non-mammalian		1.345	7.90E-06	CCNG1,CDKN1A,CEBPD,COL1A1,CPT1B,CTGF,CTSB,DDIT3,EGR1,FABP4,FN1,FOS,FTH1,GSN,HLA-DRA,HSPB1,JUN,LAMP1,MYOG,NFKBIA,NQO1,SCARB1,STAT1,VEGFA	379 (19)
2-deoxyglucose		chemical drug	Inhibited	-2.426	8.18E-06	APP,CDKN1A,DDIT3,FOS,GOT1,GPX1,HSP90B1,HSPA5,JUN,PDIA3,SOD2,TXNIP	391 (22)
NFkB (complex)		complex	Inhibited	-2.663	8.58E-06	ANKRD1,APOE,APP,ATF3,ATP2A2,CAV3,Cd24a,CD44,CDC25B,CDKN1A,CEBPD,CLU,CREB3,CREM,CST7,CTGF,CXCL12,CYR61,DDIT3,DFFA,DOK5,EGR1,FGF1,FN1,FOS,FTH1,G0S2,GNAS,HLA-A,HSPA1L,HSPA9,HSPB1,IL15,ITGB1,JUN,Ldha/RGD1562690,LITAF,MMP2,MT-CO2,NCAM1,NFKBIA,ODC1,PRKACA,RFTN1,RGS16,SERPINA3,SLC37A4,SLC3A1,SOD2,TFRC,TNFAIP2,VEGFA,VIM	423 (18)
nafenopin		chemical drug			8.60E-06	ACOX1,ATP5B,DECR1,DLD,HSD17B4,HSP90AB1,HSP90B1,MPST,SGK1,SLC27A1	153 (7)
3,4,5,3',4'-pentachlorobiphenyl		chemical toxicant		-0.767	8.89E-06	AKR1A1,CA3,CAP2,CAT,CD44,COL1A1,Cox8b,GRHPR,HSPA2,ITGA7,JUN,NQO1,NR0B2,SOCS2,TMSB10/TMSB4X	274 (7)
1-(carboxymethylthio)tetradecane		chemical drug	Inhibited	-2.619	8.91E-06	ACOX1,CPT2,DECR1,ECI1,LPL,SCD,SLC27A1	239 (13)
GCK		kinase		0.707	9.54E-06	ACADM,ATP5A1,ATP5G1,ATP5G2,CPT2,FH,HADH,SCD,SREBF1	284 (14)
IDH1		enzyme			9.54E-06	CFD,DDIT3,EGR1,FABP4,FN1,LPL,PGK1,SERPINH1,VIM	338 (12)
azetidyl-2-carboxylic acid		chemical reagent		-1.744	1.03E-05	ATP2A2,CLU,DDIT3,HSP90B1,HSPA5,HSPA9
ZNF148		transcription regulator		-0.984	1.03E-05	CDKN1A,FDX1,FN1,ODC1,STAT1,VIM	335 (7)
CNTF		cytokine		0.654	1.04E-05	ACHE,ACTB,BDH1,CEBPD,EGR1,FOS,MYOG,OXCT1,SCD,SERPINA3,SLC16A1,SOCS2,SREBF1,STAT1,VIM	429 (20)
resiquimod		chemical drug		-1.083	1.11E-05	ACADS,ATF3,ATP5A1,ATP6V1B2,CAT,CD44,CXCL12,DLD,FH,GPX1,HSPB1,IL15,JUN,KCNMA1,LMNA,MSN,NFKBIA,PARK7,PKM,PSMB4,RAB7A,SOD2	348 (19)
ARNT2		transcription regulator		-0.784	1.13E-05	ABI1,AKR1B1,ALAS2,APOE,AQP4,AQP7,CACNG1,CFL2,COL11A1,COL12A1,COPZ2,CPXM2,EGR1,EIF5A,GLUL,HLA-A,MYH6,MYH7,OAZ1,PFN1,PGK1,POSTN,RGS10,USP2,VEGFA,ZFP36L1
MAP2K6	-1.606	kinase	Inhibited	-2.208	1.16E-05	ACTA1,ATP2A2,BGN,CDKN1A,CKM,CRYAB,JUN,MMP2,MYH1,MYH6,MYH7,MYOG,PLA2G2A,STAT1	329 (19)
U0126		chemical - kinase inhibitor	Activated	3.592	1.16E-05	ACKR3,ALDH1L1,ALPK3,ATF3,BHLHE40,CAV1,CD44,CDKN1A,CEBPD,COL4A1,CTGF,DDIT3,DUSP1,DYRK1B,EGR1,EIF4EBP1,EMP1,FABP4,FKBP5,FN1,FOS,G0S2,GSN,HSP90AB1,HSPA5,IER2,JUN,JUND,LAMP1,LPL,MMP2,NR4A1,POSTN,RFTN1,SCN1B,SGK1,SIRT2,SLC25A20,SVIL,THBS1,TSC22D1,TUBA4A,UBC,VEGFA,VIM	401 (21)
PRKCA		kinase		-1.898	1.20E-05	ACTA1,APP,CAV1,CDKN1A,CHRND,CTGF,CTSB,EGR1,FN1,FOS,JUN,LPL,MYLPF,NFKBIA,NQO1,VEGFA	420 (21)
corticosterone		chemical - endogenous mammalian		-0.584	1.21E-05	ACOX1,APP,ATP1A1,ATP1B1,CAV1,CDKN1A,CPT1B,CTGF,DDIT3,FKBP5,FOS,GLUL,GPAM,HSPA5,ITGB1,JUN,SCARB1,SGK1	389 (18)
PRKCB		kinase		-1.888	1.23E-05	ACTA1,APP,CDKN1A,EGR1,FN1,FOS,JUN,MMP2,MYH7,MYLPF,SOD2,SREBF1	408 (20)
MYOC		other		-2.000	1.26E-05	DAG1,DDIT3,FN1,HSPA5,ITGB1,LAMB1,LAMC1,TRIM63	400 (12)
8-bromo-cAMP		chemical reagent		-1.367	1.26E-05	ACOX1,ALDH2,APP,CLU,CREM,CTGF,DUSP1,EGR1,FAM89B,FDX1,FOS,Gsta1,JUN,MAT2A,MYH6,NQO1,ODC1,PDE4D,PPP1R1A,SCARB1,SGK1,SYNPO,VEGFA	400 (21)
raloxifene		chemical drug		-0.853	1.26E-05	CDKN1A,CLU,CNBP,CXCL12,DUSP1,DYNLL1,ECH1,ENG,IDH2,ITGB1,JUN,LAMB1,LAMB2,LITAF,LUM,MB,MMP2,MPPED2,PVALB,RHOA,SNCG,TFRC,TUBA4A	333 (21)
prostaglandin E2		chemical - endogenous mammalian	Inhibited	-2.830	1.28E-05	ALOX15,APP,ATF3,CD44,CDKN1A,CEBPD,COL1A1,CREM,CST7,CTGF,CXCL12,DUSP1,DYNLL1,EGR1,FBXO31,FMOD,FN1,FOS,IGFBP5,ITGB1,JUN,LMNA,MMP2,MYOZ1,NFKBIA,NR4A1,NRP1,SOCS2,ST3GAL1,THBS1,THRSP,VEGFA	366 (19)
CDC42		enzyme		-1.664	1.29E-05	ATF3,CKM,CTGF,DYRK1B,FOS,ITGB1,JUN,MYOG,SCARB1	378 (23)
MYOG	-2.254	transcription regulator	Activated	2.180	1.29E-05	ACHE,ACTA1,CAV3,CDKN1A,CHRND,CKM,FOS,MYOG,TRIM63
benzo(a)pyrene		chemical toxicant		-0.938	1.30E-05	ALAS2,ARHGDIA,CDC25B,CDKN1A,CYR61,DOK5,FOS,Gsta1,HRAS,HSPB1,JUN,KLF2,MAP2K6,ME1,NQO1,NR4A1,PDLIM1,PRKACA,PRKCQ,PRKG1,PSENEN,RGS5,RHOC,SFRP4,THBS1,TNFAIP2,VEGFA	405 (17)
homocysteine		chemical - endogenous mammalian	Inhibited	-2.140	1.36E-05	ATF3,CDKN1A,CLU,CXCL12,DDAH2,DDIT3,FGF1,HSPA5,ID1,LPL,MMP2,MT-CO3,SREBF1,VEGFA	355 (17)
dinoprost		chemical - endogenous mammalian		-1.371	1.36E-05	ATP1A1,ATP2A2,FABP4,FOS,HSPA4,ID1,JUN,LPL,NR4A1,SCN1B,THBS1,THRSP,VEGFA,YWHAG	425 (24)
PTK2		kinase		-1.313	1.39E-05	ACTA1,CDKN1A,COL1A1,CYR61,FOS,MMP2,MYH6,MYH7,PALLD,SERPINB1,THBS1	399 (21)
TEAD3		transcription regulator			1.45E-05	ACTA1,MYH1,MYH4,MYH7,TNNC1
SMAD3		transcription regulator	Inhibited	-2.463	1.46E-05	ANKRD1,BGN,CDKN1A,CKM,COL1A1,COL3A1,COL6A1,COL6A3,CPT1B,CTGF,EGR1,ENG,FOS,ID1,IL15,ITGB1,JUN,JUND,LUM,NET1,RHOB,S100A4,SLC25A4,THBS1,VEGFA,VIM	445 (21)
RAF1		kinase	Inhibited	-2.220	1.46E-05	ANKRD1,ANKRD2,CD44,CDKN1A,CRYAB,EGR1,EMP1,FOS,HNRNPA2B1,HSPB1,IER2,ITGB1,JUN,MGLL,PLEC,RAN,RPS2,TNNI1,TOMM40,Tpm1,Tpm2,Tpm3,TSC22D1,TUBA4A,TXNIP,VEGFA	422 (18)
cigarette smoke		chemical toxicant	Inhibited	-2.148	1.51E-05	CAT,CCT5,CDC25B,CDKN1A,COL4A2,CYR61,EGR1,EPAS1,FOS,GADD45G,HSPA9,JUN,MAP1LC3A,MAP2K6,MMP2,MT-ATP6,NQO1,P2RY2,SERPINA3,SOCS2,SOD2,STAT1,UBC,VEGFA,VEGFB	379 (20)
triamcinolone acetonide		chemical drug		1.952	1.59E-05	ACSL1,ATF3,BHLHE40,BTG2,CD44,DDIT3,DUSP1,EGR1,FKBP5,FOS,IER2,JUN,KCNJ12,KLF15,NFKBIA,PALLD,PF4,RGS16,RPP14,SCD,SERPINA3,SLC16A1,SOCS2,SOD2,TXNIP,ZFAND5	334 (17)
tetracycline		chemical drug		-1.387	1.60E-05	BCKDHA,BHLHE40,CA3,COL1A1,CTGF,GLUD1,HADHA,HSPD1,KERA,ME1,NDRG2,RPL23,SOD2,VDAC1
vancomycin		chemical drug		1.252	1.63E-05	Bex1/LOC100912195,CAT,CD44,CLU,RBM3,RFTN1,RTN4,S100A11,SCD,SOD2,TMSB10/TMSB4X,Tpm1,TSPAN8,TUBB,VIM
decitabine		chemical drug		-1.972	1.64E-05	APOE,CAV1,CD44,CDH13,CDKN1A,COL1A1,COL3A1,COL6A3,CTGF,DUSP1,EEF1G,FLNC,FN1,GADD45G,GPX1,GSN,HK2,LUM,MGST3,MMP2,NFKBIA,NQO1,RASSF3,RPL11,RPL26,RPL4,RPS25,RPS27,RRAD,SAT1,SCARB1,SERPINH1,SGK1,SNCG,SPARC,STAT1,TFRC,THBS1,TMSB10/TMSB4X,Tpm1,Tpm2,Tpm3,TUBA4A,VIM	408 (18)
Hmgn5/LOC102636589		other		0.000	1.71E-05	ACTA1,ATP2A1,CCL21,HNRNPA2B1,MYL3,Srsf5,TNNC2,TNNI2,Tpm2
methylnitrosourea		chemical toxicant			1.71E-05	ATP1A1,CLU,EGR1,FABP4,ID1,JUN,LOC100365810/Rps17,PSMA7,RPS11	456 (21)
bexarotene		chemical drug		-0.312	1.82E-05	ACOX1,C10orf10,CFD,CYR61,DUSP1,FABP4,ID1,IER2,IL15,ITGB6,LPL,ODC1,SCD,SLC27A1,SPARC,SRSF2	199 (13)
galactose		chemical - endogenous mammalian		-0.816	1.83E-05	COX5A,CS,GPD1,SREBF1,THBS1,VDAC1
spermidine		chemical - endogenous mammalian		0.128	1.83E-05	CDKN1A,FOS,MMP2,OAZ1,ODC1,SAT1	285 (13)
AK1		kinase			1.83E-05	ACADL,ENO3,GAPDH,GLUD1,MYL2,PKM
SP600125		chemical - kinase inhibitor	Activated	2.679	1.95E-05	APOE,ATF3,BDH1,CD44,CDKN1A,COL1A1,CPT1B,CTGF,CYR61,EGR1,FN1,FOS,IL15,JUN,MYH6,MYH7,MYOG,NR4A1,PLEC,POSTN,SCD,SOD2,SREBF1,THBS1,VEGFA	395 (20)
indomethacin		chemical drug		0.892	1.99E-05	ACOX1,ACSL1,ALOX15,APP,ATP6V0B,Bex1/LOC100912195,BSG,BTG2,CAPN2,CD44,CDKN1A,CLU,COX8A,DYNLL1,FABP4,FOS,LPL,MMP2,PLIN2,PSMB5,RBM3,RFTN1,S100A11,TMSB10/TMSB4X,TSPAN8,TUBB,VEGFA,VIM	356 (19)
wortmannin		chemical - kinase inhibitor	Activated	2.253	2.00E-05	CD44,CDKN1A,CEBPD,CIDEA,COL1A1,COL3A1,CTGF,DDIT3,EGR1,FN1,FOS,GPD1,JUN,MMP2,MSN,NFKBIA,NR4A1,POSTN,RHOA,SCARB1,SOCS2,TFRC,VEGFA,VIM	366 (21)
cobalt chloride		chemical reagent		-0.848	2.07E-05	ALDOA,BHLHE40,CDKN1A,DUSP1,E2F6,EPAS1,HSP90AB1,PGK1,PKM,RGS5,TFRC,VDAC1,VEGFA	370 (20)
KITLG		growth factor		-0.980	2.11E-05	ACTB,ATP6V1B2,BZW2,Cd24a,CDKN1A,CTGF,EGR1,FOS,FTH1,KLHL24,MMP2,NFKBIA,PIK3IP1,PKM,Podxl,PRKCQ,PSMB5,RPL7,RPLP0,RPS23,RPS7,SLC20A2,Tpm4,TPT1,TXNIP,WDR1,ZNF207	409 (20)
FBN1	-3.244	other	Activated	2.415	2.11E-05	COL3A1,COL4A2,COL6A3,CTGF,CYR61,FBN1,MMP2	330 (12)
GAST		other		-1.662	2.18E-05	COX5B,CREM,EGR1,FOS,JUN,MDH2,ODC1,PGK1,PLA2G7,PRDX3,RHOA,RPL7,S100A6,SRSF2	420 (26)
RHO		g-protein coupled receptor		-1.212	2.18E-05	ACADM,APP,CD44,CEBPD,FOS,HK2,LAMB2,NCAM1,NID1,PLA2G7,S100A6,SGK1	257 (11)
SCD	-14.141	enzyme		1.017	2.18E-05	ACADL,ACADVL,ACOX1,ATF3,CPT1B,DDIT3,GPAM,HSPA5,LPL,SLC27A1,SREBF1,UCP3	415 (23)
estrogen receptor		group	Activated	2.793	2.29E-05	AKT2,CAV1,CD44,CD59,CDH13,COL12A1,COL4A1,COL4A2,COL5A1,COL6A1,COL6A2,CTGF,EGR1,FGF1,FLNC,FN1,FOS,HRAS,ITGB1,JUN,MSN,MT-CO2,SAT1,SPARC,SYNPO,VEGFA,VIM	396 (17)
Sb202190		chemical - kinase inhibitor		1.753	2.48E-05	ATP5J2,CAV3,CDKN1A,CKM,COL1A1,CTGF,EGR1,FN1,FOS,HSPA5,MAP1LC3A,MMP2,MYOG,PLA2G2A,RETSAT,RHOB,SGK1,VEGFA	361 (21)
seocalcitol		chemical drug		-0.923	2.61E-05	ANKRD1,BLOC1S1,CDKN1A,IGFBP5,ITGA7,NBR1,NOMO1 (includes others),PDLIM7,RHOA,SGK1,SSPN,VEGFA	367 (16)
Jnk		group	Inhibited	-3.257	2.67E-05	ANXA5,APP,CD44,COL1A1,COL3A1,CTGF,CXCL12,DDIT3,DUSP1,EGR1,FABP4,FN1,FOS,HSPA5,JUN,JUND,MMP2,MT-CO2,NCF1,NQO1,NR4A1,POSTN,SOD2	448 (20)
CTGF	-3.477	growth factor	Inhibited	-2.661	2.70E-05	ABCF1,CD44,COL1A1,COL4A2,CTGF,EGR1,FN1,JUN,LIMS1,MBNL2,MMP2,SDPR,SFRP4,SPARC,Tpm1,VEGFA	363 (19)
CDKN2A		transcription regulator		0.538	2.84E-05	BTG2,CCNG1,CDKN1A,CEBPD,CITED2,CTGF,CXCL14,DUSP1,E2F6,EGR1,FAM111A,FHL2,GADD45G,GNAS,IGFBP5,JUN,LAMP1,MMP2,MYL2,ODC1,S100A6,TOB1,TOB2,VEGFA,VIM,ZNF385A	422 (20)
NUBPL		other		-0.283	2.86E-05	NDUFA13,NDUFS1,NDUFS3,NDUFV1
RHOC	-1.303	enzyme		1.000	2.86E-05	ATF3,CDKN1A,DDIT3,RHOA	342 (17)
3-nitrotyrosine		chemical reagent		1.000	2.86E-05	ITGA7,ITGB1,MYH8,MYOG
methyl methanesulfonate		chemical toxicant		-0.413	2.90E-05	ATF3,BTG2,CCNG1,CDKN1A,DDIT3,EGR1,GADD45G,JUN,PHLDA3,VIM	411 (19)
PIAS1		transcription regulator	Activated	2.646	2.92E-05	CDKN1A,KLF2,MYH6,MYOG,NR0B2,RRAD,SCD,SREBF1,STAT1	381 (20)
calcitriol		chemical drug		-0.931	3.07E-05	ABLIM1,ANKRD2,CDKN1A,CEBPD,CFD,CKM,COL4A1,COL4A2,CYR61,DOK5,DUSP1,EGR1,FABP4,FBN1,FDX1,FN1,FOS,GADD45G,GAPDH,H2AFZ,Hmgn2 (includes others),HSD17B4,HSPD1,ID1,IGFBP5,JUN,LGALS1,LPL,MYH8,MYOG,NCAM1,NDUFV2,ODC1,OSTN,PADI2,PPP1CA,SERPINB1,SREBF1,THBS1,TXNIP,VEGFA,VTCN1	369 (22)
CYP1A1		enzyme		-0.832	3.07E-05	AP2M1,BANF1,COX6B1,DAG1,GSTM2,LMNA,NDUFV1,NQO1,ODC1,PFDN1,PTP4A3,RGS16,SDHB,SEPT2,SOCS2,TSC22D1
N1,N11-diethylnorspermine		chemical drug		1.720	3.07E-05	CDKN1A,MT-CO1,MT-ND3,MT-ND4,MT-ND6,SAT1
IPMK		kinase		-1.836	3.11E-05	ACTB,CYR61,FLNC,FOS,HSP90AB1,JUN,PFN1	247 (14)
KCNJ11		ion channel	Inhibited	-2.236	3.12E-05	ACADM,ACADVL,CPT1B,MT-CO1,MT-CO3	193 (7)
cholesterol		chemical - endogenous mammalian		-0.240	3.19E-05	ACSL1,ACSS2,APOE,APP,ATF3,BSG,CAV1,DDIT3,HSP90B1,HSPA5,LPL,LYZ,ME1,NR0B2,NR4A1,RGS16,RHOA,SCARB1,SCD,SREBF1,Tpm1,UCP3,UQCRHL	355 (21)
sulindac sulfide		chemical drug		-0.122	3.38E-05	ALOX15,APP,ATF3,CDKN1A,CTGF,DYNLL1,EGR1,GADD45G,IFRD1,MYOZ1,NQO1,PPP2R1A,TUBA4A	386 (18)
sodium arsenite		chemical drug		-1.353	3.83E-05	CDKN1A,DDIT3,EGR1,FABP4,FOS,FTH1,HSPA4,JUN,LITAF,MAT2A,VEGFA	410 (20)
salirasib		chemical drug		-1.016	3.83E-05	ATF3,BHLHE40,CITED2,COL5A1,COL5A2,HRAS,LGALS1,PGK1,PGM1,PKM,VEGFA	217 (7)
HDAC4		transcription regulator		-0.659	3.95E-05	ACTA1,ATF3,CAP2,CDKN1A,CKM,CSRP3,FOS,HLA-DRA,HOMER2,KLF2,LGI1,MYOG,NR4A1,TSPAN13,TSPAN7,VEGFA	183 (16)
CD28		transmembrane receptor		1.328	4.01E-05	ALKBH1,BHLHE40,BIN1,BZW1,CREM,CS,FOS,GAPDH,GBP1,GYS1,HCCS,HINT1,HLA-DQB1,HOMER2,IGFBP5,JUN,KLF2,MMP2,MT-CO1,NFKBIA,NR4A1,OAZ1,ODC1,PDE4D,PHB2,RHOC,RPL30,RRAGA,SOCS2,STRN3,TFRC,THBS1,TOB1,TSC22D1	356 (19)
phorbol myristate acetate		chemical drug		-1.432	4.03E-05	ACHE,ACTB,ADAM9,ALAS1,APP,AQP4,ARF4,ATP2A2,BTG2,CAV1,CD44,CDKN1A,CKM,CREM,CTGF,CTSV,CYR61,DUSP1,EGR1,EIF4EBP1,EIF5A,FDX1,FKBP5,FOS,FTH1,GNB2L1,HLA-DRA,HRAS,HSP90AB1,HSPA4,HSPA5,ID1,IGFBP5,ITGB1,JUN,JUND,KLF2,LPL,LYZ,MMP2,MRPL12,MT-CO1,MYADML2,MYH1,MYLPF,MYOG,NCF1,NFKBIA,NME2,NQO1,NR4A1,NRP1,ODC1,P2RY2,PDE4D,PF4,PKM,PRKACA,PRKCQ,RNF7,RPL19,SERPINA3,SHFM1,SLC16A1,SNCG,SOD2,SPARC,ST3GAL1,STAT1,STK40…	384 (18)
dimethyl sulfoxide		chemical drug	Inhibited	-3.311	4.33E-05	ACTB,ALAS2,AQP7,C1QTNF3,CA3,DDIT3,EIF4EBP1,FOS,HSP90AB1,JUN,JUND,LPL,MYH6,NCF1,RAMP1,TFRC,TNNC1,Tpm1	402 (21)
NFATC4		transcription regulator			4.46E-05	APP,COL1A1,COL3A1,FABP4,MYH6,MYH7,PPP3R1,Rcan1	179 (7)
2-amino-1-methyl-6-phenylimidazo(4,5-b)pyridine		chemical drug		1.265	4.47E-05	CCT5,CCT8,CSRP3,HSPA5,HSPD1,HSPE1,LOC100360846/Psmb6,PSMB1,PSMB4,RAN
tunicamycin		chemical - endogenous non-mammalian		-1.640	4.57E-05	ACOX1,ATF3,ATP2A2,CDKN1A,COL1A1,COX5B,CPT2,DDIT3,EGR1,HSP90B1,HSPA5,HSPA9,NFKBIA,PLIN2,S100A4,TXNIP,VEGFA,VIM,WFS1	303 (16)
iron		chemical - endogenous mammalian		-0.917	4.62E-05	APP,CDKN1A,CSNK2B,DDIT3,FBXL5,FTH1,GADD45G,ID1,NDUFS1,SOD2,TFRC	408 (21)
caffeine		chemical drug		0.025	4.62E-05	CAT,CAV1,CDKN1A,Cox7c,CTGF,EGR1,FAM89B,FOS,MT-CO1,NR4A1,THBS1	332 (19)
Cg		complex		-1.434	4.85E-05	ACSL1,ACTB,BHLHE40,BTG2,CDKN1A,CEBPD,CLU,COL11A1,CREM,CTSV,DUSP1,EGR1,EMP1,EPAS1,ESM1,FABP4,FHL1,G0S2,HK2,HLA-A,ITGB1,JUN,LIMCH1,MMP2,NR4A1,NRP1,PDE4D,PPAP2B,S100A6,SCARB1,SFRP4,SREBF1,TSPAN13,VEGFA,WNT4	427 (22)
SERTAD2		transcription regulator		1.455	4.91E-05	ACOX1,CAT,Cox8b,CPT1B,ECH1,PHYH
SPTLC2		enzyme	Activated	2.425	4.91E-05	COL1A1,CTGF,DDIT3,HSPA5,MMP2,THBS1
PLIN1		other			4.91E-05	ACADL,ACADM,ACADVL,HADHA,HADHB,UCP3
cocaine		chemical drug		-1.928	5.16E-05	ATP5B,BHLHE40,CLSTN1,CPT2,DUSP1,DYNLL1,EGR1,FOS,HSPA4,JUN,MAP2K6,MIDN,MKNK2,NR4A1,NRD1,PRKACA,PVALB,STAT1,Tpm1,TUBB,VEGFA	333 (22)
SIRT1		transcription regulator		-1.159	5.16E-05	ACADM,ACTB,ATXN10,CAT,CDKN1A,DDAH2,EPDR1,FN1,H2AFZ,ID1,KLF2,MMP2,MT-CO1,MYL6B,MYOG,NDUFA5,SFRP4,SOD2,SREBF1,UQCRC2	301 (21)
IGF2		growth factor		-0.977	5.16E-05	ARHGDIA,CAV3,CDKN1A,CTGF,CTSV,DDIT3,DUSP1,EGR1,FN1,IER2,IGFBP5,MYOG,NFKBIA,PRKCQ,RGS16,RHOB,SAT1,Srsf5,TOMM40,VEGFA,ZFAND5	396 (20)
calphostin C		chemical - kinase inhibitor		1.204	5.18E-05	CDKN1A,CLU,DUSP1,FN1,FOS,HSP90B1,HSPA5,LPL,NQO1,SCARB1,SOD2,VEGFA	295 (17)
cadmium		chemical toxicant		0.374	5.35E-05	ATP1A1,CDKN1A,DLD,GPX4,Gsta1,Hba1/Hba2,HBB,HLA-DQB1,HSPA5,JUN,MGP,RETSAT,SGK1	462 (20)
YAP1		transcription regulator	Inhibited	-2.000	5.50E-05	ANKRD1,CTGF,CYR61,FGF1,ID1,MYH3,MYH7,MYOG,SDPR,TRIM63	123 (5)
dimethylnitrosamine		chemical toxicant		0.266	5.50E-05	Calm1 (includes others),CDKN1A,COL1A1,COL3A1,COL4A1,IGFBP5,NQO1,NR4A1,SOD2,VIM	405 (18)
tamoxifen		chemical drug		-1.171	5.68E-05	ACKR3,ACOX1,C10orf10,CAT,CAV1,CDKN1A,CLU,COL11A1,CYR61,FABP4,FHL2,FOS,G0S2,GAPDH,HSP90AB1,HSP90B1,JUN,KLHL24,MT-CO1,NR0B2,PFN1,SCD,SCN1B,SERPINA3,SOD2,VEGFA,WIPI1	421 (21)
CPT1C		enzyme	Inhibited	-2.000	5.99E-05	ACADM,CPT1B,CS,MT-CO2,MT-CO3
propofol		chemical drug		-0.113	6.07E-05	AQP4,EGR1,FOS,MMP2,NCF1,NET1,PF4,SOD2,THBS1	386 (22)
lysophosphatidic acid		chemical - other		-1.652	6.20E-05	AKT2,ANKRD1,CTGF,CYR61,DUSP1,EGR1,FABP4,FKBP5,FOS,JUN,LPL,SCARB1,VEGFA	353 (21)
ELAVL1		other		-1.353	6.20E-05	ACHE,ATF3,CDKN1A,DUSP1,FOS,GNB2L1,HOMER2,HSPA2,MYOG,NDUFB8,PSMB4,SAT1,VEGFA	277 (12)
RNA polymerase II		complex			6.56E-05	ACTC1,ALAS1,ALPL,CAP2,CDKN1A,CKM,DDIT3,DUSP1,FABP4,FOS,GAPDH,GOT1,HBB,HNRNPU,ID1,MINOS1,MMP2,MYOG,NFKBIA,RPL12,RPL13A,RPS3,SOD2,SORBS1,TLN1,TNNT1,UBC	351 (10)
MED1		transcription regulator		1.246	6.84E-05	ACOX1,CDKN1A,CFD,CIDEA,FABP4,FAM89B,HSD17B4,MB,MYH7,NFKBIA,ODC1,TNNC1,TNNI1,TNNT1	322 (12)
androgen		chemical drug		-0.711	7.51E-05	AES,ALDH6A1,BTG2,CA3,CD44,COL12A1,COL4A2,CTSB,CTSV,DNM1L,FOS,GSN,IGFBP5,JUN,NFKBIA,NR4A1,PARK7,PF4,PTP4A2,TPT1	330 (21)
carbamylcholine		chemical drug		-1.711	7.60E-05	APOE,APP,BTG2,CDKN1A,EGR1,FOS,JUN,NR4A1,VEGFA	362 (20)
F2R		g-protein coupled receptor	Inhibited	-3.256	7.88E-05	CTGF,CYR61,DUSP1,EGR1,FN1,FOS,MYOG,NR4A1,RHOA,THBS1,VEGFA	307 (19)
N-acetyl-L-cysteine		chemical drug		1.417	8.06E-05	ACTA1,ADIPOR1,ATP1A1,CAV1,CDKN1A,COL1A1,CTGF,CYR61,DDIT3,EGR1,ESM1,FOS,HLA-DRA,HSPA5,JUN,LPL,MAP1LC3A,MMP2,NQO1,RHOB,SOD2,TRIM63,VEGFA	399 (21)
clofibrate		chemical drug	Inhibited	-3.021	8.07E-05	ACADL,ACADVL,ACOX1,BSG,CPT2,DECR1,ECH1,ECI1,HADHA,HADHB,Hmgn2 (includes others),NQO1,RTN4,SCD,SLC27A1	163 (8)
AATF		transcription regulator		0.991	8.23E-05	APP,CDKN1A,FAM89B,JUN	348 (13)
MET		kinase		-0.161	8.26E-05	CDKN1A,CITED2,CTSV,FN1,FOS,IL15,JUN,MMP2,MYOG,SOD2,TRIM63,TSC22D1,VEGFA	373 (22)
POR		enzyme		-1.026	9.20E-05	ACADL,ACADVL,ACSL1,ACTA1,ALDH1A1,ANXA5,BDH1,CPT2,ECI1,FGF1,HADHB,HLA-A,HLA-DQB1,LGALS1,LPL,NR0B2,PLA2G7,RETSAT,SCD,SERPINA3,STAT1,VEGFA
hexachlorobenzene		chemical toxicant		-0.302	9.33E-05	AIFM1,Bex1/LOC100912195,CD44,CLU,MMP2,RFTN1,S100A11,TMSB10/TMSB4X,Tpm1,TSPAN8,VIM	118 (6)
Y 27632		chemical drug		1.077	9.33E-05	ACTA1,ACTB,CTGF,FABP4,FOS,MMP2,MYLPF,RHOA,THBS1,Tpm1,VIM	474 (22)
PRNP		other		-1.408	9.45E-05	APOE,APP,CD44,EGR1,HSP90B1,HSPA5,HSPA9,HSPB1,PDIA3	423 (23)
ATF1		transcription regulator		-0.351	9.45E-05	ATP1A1,EGR1,FTH1,JUN,RHOA,SOD2,TEAD1,THBS1,UCP3	142 (10)
N-Ac-Leu-Leu-norleucinal		chemical - protease inhibitor		-1.853	9.49E-05	ACHE,APP,CAV1,CDKN1A,DDIT3,FABP4,HLA-A,ITGB1,LAMP1,MYOG,NFKBIA,SCARB1,SREBF1	495 (21)
ALDH1A2		enzyme	Activated	2.121	9.92E-05	ALDH1A1,ATF3,BGN,CD44,COL3A1,CTGF,CYR61,SPARC	403 (11)
putrescine		chemical - endogenous mammalian		-1.109	1.05E-04	CDKN1A,FOS,JUN,MAT2A,OAZ1	364 (17)
Ncoa6		transcription regulator			1.05E-04	FABP4,FOS,LPL,SCD,SREBF1	237 (12)
DICER1		enzyme		-0.310	1.08E-04	C10orf10,CCNG1,CDKN1A,CRYM,CYR61,EGR1,ENG,FOS,JUN,MYH7,PRKCQ,RFTN1,RGS5,SFRP4,SPARC,SYNPO,THBS1,TNNT1,Tpm1,VIM	441 (20)
SNCA		other			1.09E-04	CFL1,CRYM,CTSB,DDIT3,GLO1,HSP90B1,HSPA5,LDHB,MDH2,NCF1,SERPINB1,UQCRHL,YWHAG	391 (21)
DAG1	-1.292	transmembrane receptor		0.000	1.11E-04	DAG1,ITGA7,LAMB1,LAMC1,SNTA1,SSPN
PD184352		chemical drug			1.11E-04	EGR1,FOS,HSPA5,OPTN,PPP1R14B,TRMT112	339 (23)
TWIST1		transcription regulator		-1.090	1.13E-04	AKT2,ALDH1A1,CDKN1A,CLU,COL1A1,FMOD,FN1,FOS,LMNA,RHOA,RHOC,VIM	439 (20)
dexamethasone phosphate		chemical drug		-0.478	1.17E-04	Arrdc2,DUSP1,GADD45G,GPD1,NFKBIA,SGK1,THBS1	271 (7)
Rock		group		-0.152	1.17E-04	ACTA1,APP,CDKN1A,COL1A1,COL3A1,CTGF,FN1,FOS,MYLPF	383 (22)
LMNB1		other			1.17E-04	ATP5B,CRYAB,CXCL12,FBN1,FSTL1,GDI2,LMNA,MGP,PLIN2
anisomycin		chemical - endogenous non-mammalian		-1.924	1.18E-04	ATF3,DUSP1,EGR1,FOS,HSPA5,JUN,NR4A1,POSTN,PPP2CA,VEGFA	315 (21)
ATP1A2	-1.231	transporter			1.21E-04	ATP1A1,ATP1A2,FOS	60 (3)
FTL		enzyme			1.21E-04	FTH1,PSENEN,TFRC
RAB7A	1.457	enzyme			1.21E-04	EGR1,FOS,VIM	418 (23)
CTH		enzyme			1.21E-04	CDKN1A,DDIT3,HSPA5
CMYA5		other			1.21E-04	ATP2A2,MYH1,TNNI1
DYSF		other			1.24E-04	ANKRD1,CFD,CTSV,FN1,HLA-A,HLA-DQB1,HSPB1,IDH3A,ITGB1,LYZ,MYOG,S100A4,SERPINA3
aldosterone		chemical - endogenous mammalian	Inhibited	-2.515	1.25E-04	ACTA1,ATP1A1,ATP1B1,COL1A1,COL3A1,CTGF,FABP4,FKBP5,FN1,FOS,KCNMA1,LPL,MMP2,NCF1,NDRG2,SGK1	351 (19)
miR-124-3p (and other miRNAs w/seed AAGGCAC)		mature microrna	Activated	2.728	1.28E-04	ACAA2,CAV1,CD59,CTGF,EGR1,GSN,HADH,HADHB,ITGB1,KLF15,KLHL24,LAMC1,LIMCH1,LITAF,MMADHC,NID1,PDLIM7,PGM1,SLC16A1,SUCLG2,TEAD1,TLN1,TMBIM1,TMEM109,TMEM248
bisphenol A		chemical - endogenous non-mammalian	Inhibited	-2.539	1.29E-04	ALAS1,ATP5O,CDKN1A,CFD,CITED2,CLU,CTGF,CXCL12,EGR1,FOS,HSP90AB1,HSP90B1,KLHL41,NR4A1,RAB14	430 (24)
THRA		ligand-dependent nuclear receptor	Inhibited	-2.219	1.29E-04	APP,ATP2A2,CD44,CDKN1A,ENG,FOS,JUN,LPL,MYH1,MYH2,MYH6,MYH7,RCAN2,SREBF1,THRSP	422 (24)
SMAD7		transcription regulator	Activated	2.470	1.30E-04	BGN,BZW2,CDKN1A,CITED2,CKM,COL1A1,COL3A1,COL6A1,COL6A3,CTGF,FN1,ITGA7,MMP2,MYLPF,NFKBIA,SCD,VEGFA	385 (22)
EP300		transcription regulator		-1.401	1.39E-04	ACADL,ACADM,ACHE,ACTA1,CAV3,CDKN1A,CKM,CPT2,DUSP1,EGR1,FABP4,FN1,FTH1,HBB,HSP90AB1,ID1,JUN,LMNA,MYOG,NR4A1,PLA2G7,SOD2,TXNIP,VEGFA	453 (20)
SIM1		transcription regulator		-0.816	1.39E-04	ABI1,AKR1B1,ALAS2,APOE,AQP4,AQP7,CACNG1,CFL2,COL11A1,COL12A1,COPZ2,CPXM2,EGR1,EIF5A,GLUL,HLA-A,MYH6,MYH7,OAZ1,PFN1,POSTN,RGS10,USP2,ZFP36L1
beta-naphthoflavone		chemical toxicant		0.106	1.41E-04	ALAS2,APOE,CYR61,FOS,FTH1,Gsta1,ME1,NQO1,NR4A1,SOCS2	356 (20)
ATF2		transcription regulator	Inhibited	-3.105	1.42E-04	ACTB,ANGPTL2,ATF3,BCKDHA,DDIT3,DUSP1,EGR1,FN1,FOS,JUN,MYH7,RHOB,SOD2	452 (21)
ERK1/2		group		-1.878	1.43E-04	ANKRD2,CAT,CAV1,CAV3,CD44,CDKN1A,COL1A1,CTGF,CTSB,CTSV,DUSP1,EGR1,FABP4,FKBP5,FOS,HLA-A,HSPA5,ID1,JUN,MMP2,MYOG,POSTN,RHOC,S100A6,SGK1,SLC12A4,TRIM63,VEGFA	425 (19)
Ro31-8220		chemical - kinase inhibitor		1.331	1.43E-04	CDKN1A,COL1A1,DUSP1,EGR1,FABP4,FN1,ITGB1,MMP2,PRKCQ	380 (19)
T3-TR-RXR		complex		1.486	1.43E-04	ATP2A1,COL6A3,ME1,RCAN2,SCARB1,SLC16A3,SREBF1,THRSP,UCP3
RCE1		peptidase			1.43E-04	ATP5B,CRYAB,CXCL12,FBN1,FSTL1,GDI2,LMNA,MGP,PLIN2
ADRB		group		-0.694	1.45E-04	ACSS1,ANKRD1,ANXA5,ATF3,BHLHE40,CDKN1A,CRYAB,DDIT3,FAM127C,FOS,HSPD1,JUN,NFKBIA,NQO1,NR4A1,RAN,SDPR,SLC9A3R2	418 (21)
phosphate		chemical - endogenous mammalian		1.987	1.46E-04	ACADSB,ACAT1,ALPL,ANKH,COL5A1,CPT2,HK2,PCCA,PLEC,POSTN,RHOC,SLC20A2,Tpm2,UQCR11
vitamin E		chemical drug		1.043	1.51E-04	ACTA1,CAT,CAV1,CD44,CDKN1A,EGR1,LPL,MMP2,PVALB,SCARB1,VEGFA	342 (19)
dopamine		chemical - endogenous mammalian		0.123	1.61E-04	ATP1A1,CACNG1,DDIT3,EGR1,FOS,GRM4,JUN,MCHR1,NCF1,PPP1CA,PPP1R2,SCN1B,SDHA,SDHB,TLN1	325 (17)
PDGFB		growth factor	Inhibited	-2.949	1.68E-04	COL1A1,EGR1,FGF1,FN1,FOS,KLF2,MMP2,NR4A1,RGS5,THBS1	294 (18)
Akt		group		-1.346	1.72E-04	ANKRD1,ANKRD2,ATP5A1,BHLHE40,CAV3,CDKN1A,CTGF,CXCL12,EPAS1,FABP4,FN1,FOS,HK2,JUN,LMNA,LPL,MMP2,NDUFV1,NR0B2,RHOB,SCARB1,SOD2,THBS1,VEGFA	453 (21)
CHRM1		g-protein coupled receptor	Inhibited	-2.207	1.73E-04	ACHE,CYR61,EGR1,FOS,JUN	261 (20)
(+)-MK-801		chemical drug		0.787	1.73E-04	ALDOA,APP,ATP1B2,CDKN1A,CREM,EGR1,FOS,HSPA5,JUN,JUND,NFKBIA,RHOA	371 (22)
FMR1		other		-0.224	1.74E-04	ALDOA,APP,ATP5L,ATPIF1,CFL1,DAG1,GAPDH,PRKACA,RPSA
miR-29b-3p (and other miRNAs w/seed AGCACCA)		mature microrna	Activated	2.790	1.77E-04	COL1A1,COL3A1,COL4A1,COL4A2,COL5A2,FBN1,LAMC1,MLF1,SPARC,Tpm1,ZFP36L1
arsenite		chemical toxicant	Inhibited	-2.187	1.80E-04	CAV1,CDKN1A,DUSP1,EGR1,FOS,HSPA9,HSPB1,JUN,KLF2,NQO1,NR4A1,PRKG1,SFRP4,THBS1,VEGFA	422 (21)
HGF		growth factor	Inhibited	-2.608	1.82E-04	ACKR3,AIFM1,ANGPTL2,ATF3,CAV1,CCNG1,CD44,CDC25B,CDKN1A,CGRRF1,CNBP,COL3A1,COL4A1,CRYAB,CTGF,CYR61,DDIT3,DOK5,DYNLL1,EGR1,EMP1,ESM1,FKBP5,FN1,FOS,HK2,ID1,ITGB1,MAT2A,MMP2,MPC1,NR4A1,NRP1,PGK1,PPAP2B,RHOB,SGK1,SOCS2,THBS1,TNFAIP2,TRDN,VEGFA,VIM	369 (20)
MRPL12	1.191	other		-1.982	1.85E-04	MT-CO2,MT-ND1,MT-ND2,MT-ND6
raclopride		chemical drug		-1.941	1.85E-04	FOS,NR4A1,SDHA,SDHB	117 (7)
CBX1		transcription regulator			1.85E-04	CDKN1A,CKM,ITGA7,MYOG	195 (15)
bleomycin		chemical drug	Inhibited	-2.047	1.87E-04	CAMK2B,CDC25B,CDKN1A,COL1A1,COL3A1,CTGF,FABP4,FN1,ID1,ITGB1,KLF15,MAP4,MMP2,MSN,NR4A1,S100A4,SOCS2,THBS4,TNNC1	416 (17)
Ca2+		chemical - endogenous mammalian		-0.982	1.88E-04	ANKH,APP,ATF3,ATP2A2,CDKN1A,CEBPD,COL1A1,CREM,CYR61,DUSP1,EGR1,FN1,FOS,HSPA5,ID1,JUN,JUND,MGP,MYH2,NFKBIA,NR4A1,ODC1,Rcan1,SCARB1,SGK1,VEGFA	374 (21)
FLT1		kinase		-1.508	1.98E-04	CAPN2,CDKN1A,CLIC4,EIF5A,EPAS1,FOS,GDI2,LAMP1,LIMS1,MAT2A,THBS1,VDAC1	442 (26)
tetrachlorodibenzodioxin		chemical toxicant		0.045	1.99E-04	ACOX1,AKR1A1,CA3,CAP2,CCL21,CDH13,CDKN1A,COL6A1,Cox8b,CYR61,ESRRG,FOS,GHITM,GRHPR,HRAS,HSPA2,INPP5A,ITGA7,JUN,KHDRBS1,KLF2,MYH6,Nedd4,NQO1,NR0B2,ODC1,PF4,RAB10,S100A4,SERPINH1,SOCS2,TNNT1,TUBA8,VEGFA	341 (17)
ESRRG	-3.129	ligand-dependent nuclear receptor		-0.385	2.04E-04	CDKN1A,GAPDH,HK2,KLK1,NR0B2,PKM,TRIM63	195 (7)
NPR1		enzyme		1.216	2.04E-04	ACTA1,COL1A1,COL3A1,FN1,MMP2,MYH7,PPP3R1	29 (2)
CHI3L1		enzyme			2.04E-04	BHLHE40,COL6A1,COL6A2,EMP1,IGFBP5,SERPINB1,VEGFA	159 (7)
AVP		other		-1.472	2.11E-04	ATF3,ATP1A1,CKM,COL3A1,EGR1,FOS,HSPA5,MYOG,S100A6	362 (25)
N-acetylsphingosine		chemical reagent		0.047	2.11E-04	CAT,CDKN1A,COL1A1,COL3A1,CRYAB,FOS,JUN,MYOG,SOD2	389 (22)
RXRB		ligand-dependent nuclear receptor			2.11E-04	ACADM,ACOX1,ACSL1,ALDH1A1,CRYAB,FABP4,LYZ,SREBF1,THRSP	398 (15)
miR-16-5p (and other miRNAs w/seed AGCAGCA)		mature microrna		1.040	2.18E-04	ARHGDIA,CFL2,GPAM,H3F3A/H3F3B,HDHD2,HSDL2,HSP90B1,IFRD1,JUN,LAMC1,LAMTOR5,MRPL20,RTN4,SERPINE2,SLC16A3,SLC38A1,TMEM109,TPPP3,UBE2S,VEGFA,VPS45,VTI1B
RHOJ		enzyme			2.24E-04	ATP2A2,CALU,CAV1,CNBP,GSN,PPP2R1A
CEBPB		transcription regulator		-1.822	2.27E-04	ALDH1A1,CDC25B,CDKN1A,CDO1,CEBPD,CFD,COL1A1,COL5A2,DDIT3,DDX5,FABP4,FHL1,FHL2,FOS,GNAS,Gsta1,HBB,HLA-A,HSD17B4,HSPD1,HSPE1,ID1,IDH3B,JUN,LAMC1,MGP,NFE2L1,NRP1,ODC1,SAT1,SCARB1,SCD,SGK1,SREBF1,VIM	443 (19)
mycophenolic acid		chemical drug		-1.387	2.35E-04	ATF3,CD59,CD63,CDKN1A,CLU,CTGF,CYR61,DUSP1,FN1,GBP1,HSPA5,MYLPF,SOD2	427 (20)
glucagon		biologic drug		0.255	2.35E-04	FOS,GNG12,LMNA,NDRG2,NR4A1,PPP1R1A,SLC43A2,SMPX,SREBF1,TNS1	235 (7)
allopurinol		chemical drug		0.277	2.35E-04	Bex1/LOC100912195,CAT,CD44,CLU,RBM3,RFTN1,S100A11,TMSB10/TMSB4X,Tpm1,TSPAN8,TUBB,TXNIP,VIM	255 (7)
3-nitropropionic acid		chemical toxicant			2.35E-04	APP,ATP1B1,ATP6V1B2,ATP6V1G1,COX6B1,GAPDH,GPI,JUN,LDHB,NQO1	358 (17)
lomustine		chemical drug		0.302	2.38E-04	Bex1/LOC100912195,CD44,CLU,RBM3,RFTN1,S100A11,TMSB10/TMSB4X,Tpm1,TSPAN8,TUBB,VIM
PI3K (complex)		complex	Inhibited	-2.389	2.50E-04	ADIPOR1,AQP7,ATF3,CDKN1A,COL1A1,CTGF,DDIT3,DUSP1,FN1,FOS,HK2,ITGB1,JUN,KLF2,MMP2,MT-CO1,NFKBIA,NQO1,POSTN,Rcan1,RHOB,SGK1,SLC12A4,SNCG,SREBF1,THBS1,TXNIP,VEGFA	447 (21)
brefeldin A		chemical - endogenous non-mammalian		-1.816	2.53E-04	APP,ATP2A2,CD44,COX5B,DDIT3,HLA-A,HSPA5,HSPA9,THBS1	365 (16)
DDIT3	-1.731	transcription regulator		-0.557	2.53E-04	ANKRD1,ATF3,CEBPD,DDIT3,HSPD1,HSPE1,MLF1,MYCBP,SOD2	236 (7)
UCP1		transporter	Inhibited	-2.224	2.70E-04	ALAS1,MYH1,MYH2,MYH4,UCP3
FZD8		g-protein coupled receptor		-1.481	2.70E-04	COL1A1,CTGF,FN1,IGFBP5,MYH6	264 (13)
BARX2	-3.290	transcription regulator			2.70E-04	DYNLL1,MYH2,MYL3,MYOG,NCAM1	120 (5)
MAP3K1		kinase	Inhibited	-2.926	2.75E-04	ATF3,COL3A1,COL4A1,DUSP1,EGR1,FOS,HSPB1,JUN,MYH2,THBS1	312 (18)
MMP9		peptidase		1.303	2.75E-04	CDKN1A,CTSB,CXCL12,DDIT3,FOS,ITGB1,MMP2,SERPINE2,VEGFA,VIM	379 (19)
actinomycin D		chemical drug	Activated	2.860	2.87E-04	ACTB,APP,ATP1A1,CAV1,CDKN1A,CTGF,CYR61,DUSP1,EGLN3,EPAS1,FN1,FOS,FTH1,GAPDH,GPI,IGFBP5,JUN,LPL,MMP2,SLC12A4,SLC27A1,TNFAIP2,VEGFA	404 (20)
8-chlorophenylthio-adenosine 3',5'-cyclic monophosphate		chemical - kinase inhibitor		-1.805	3.03E-04	AKAP1,ATP2A2,CDKN1A,CEBPD,CPT1B,CREM,DDIT3,DUSP1,THRSP	340 (22)
NEDD9		other		-0.378	3.06E-04	APP,BHLHE40,FOS,MKNK2,PGK1,PLIN2,TXNIP,VIM	254 (7)
F10		peptidase		-1.780	3.07E-04	CTGF,CYR61,EGR1,MMP2,NFKBIA,VEGFA	319 (19)
MAP2K5		kinase		-0.710	3.07E-04	ACTA1,CREM,FOS,JUN,KLF2,NR4A1	209 (14)
NRG2		growth factor			3.16E-04	BIN1,CTGF,CYR61,DAG1,EGR1,HK2,IER2,NR4A1,PRKACA,TOB2,VEGFA	309 (13)
TGFBR2		kinase		-1.934	3.17E-04	ATP1A2,BGN,BHLHE40,CCT5,CD44,CDKN1A,CLIC4,CLU,COL1A1,CRYAB,CTGF,FMOD,FN1,JUN,MMP2,NRP1,SLC12A4,SPARC,THBS1,TXNIP,VEGFA	369 (19)
captopril		chemical drug		1.673	3.34E-04	BGN,CD44,CLU,MYH6,MYH7,POSTN,RBM3,S100A11,THBS4,TMSB10/TMSB4X,Tpm1,TSPAN8	232 (7)
nitroarginine		chemical reagent		-0.825	3.36E-04	CAV3,CD44,CKM,EGR1,JUND,NCAM1,RHOA	272 (10)
leucine		chemical - endogenous mammalian		0.694	3.36E-04	ATF3,DDIT3,FOS,NR4A1,SOD2,SREBF1,UCP3	297 (20)
A23187		chemical reagent	Inhibited	-3.414	3.37E-04	ATP2A2,DDIT3,EGR1,FDX1,FN1,FOS,HSP90B1,HSPA5,JUN,MYH1,MYH2,NR4A1,ODC1,THRSP,VEGFA	387 (23)
5-azacytidine		chemical drug	Inhibited	-3.860	3.40E-04	ATP5A1,ATP5B,CAV1,CD44,COL1A1,CXCL12,DUSP1,ECH1,HK2,HSP90B1,HSPA5,HSPD1,LDHB,MYH7,THBS1,TUBB	274 (16)
meldonium		chemical drug	Inhibited	-2.000	3.55E-04	ACOX1,CPT1B,GOT2,HADHA
aplidine		biologic drug		-1.165	3.55E-04	DUSP1,FOS,JUN,JUND	372 (21)
porfimer sodium		chemical drug		-0.882	3.55E-04	CDKN1A,DUSP1,HSP90B1,HSPD1	249 (7)
NEIL2		enzyme			3.55E-04	ACTB,GAPDH,MT-CO2,MT-CO3
ATXN3		peptidase			3.55E-04	APP,CXCL12,MMP2,SOD2
AIFM1	-1.610	enzyme			3.55E-04	AIFM1,NDUFA13,NDUFB6,NDUFS7
triamterene		chemical drug		0.094	3.62E-04	Bex1/LOC100912195,CD44,CLU,RBM3,RFTN1,S100A11,TMSB10/TMSB4X,Tpm1,TSPAN8,TUBB,VIM
kainic acid		chemical toxicant	Inhibited	-3.526	3.66E-04	APOE,APOLD1,APP,ATF3,BTG2,CLTC,CREM,DUSP1,EGR1,FOS,GRM4,JUN,JUND,NCAM1,NR4A1,ODC1,SLC16A1	300 (18)
TFAP4		transcription regulator		-1.294	3.73E-04	CD44,CDKN1A,EGR1,FN1,FOS,ID1,MLF1,VIM	366 (9)
RETNLB		other	Inhibited	-2.331	3.78E-04	CAMK2B,COL1A1,CTGF,FABP4,FN1,KLF15,MMP2,MSN,NR4A1,SOCS2,THBS4,TNNC1	385 (22)
IL15	2.224	cytokine	Inhibited	-2.922	3.80E-04	ACADS,CD44,CD59,CTGF,CXCL12,DDT,DHRS4,GAPDH,GDI2,GNAS,HNRNPA2B1,HSPE1,ITGB1,JUN,MYH1,MYH2,NCAM1,NFKBIA,OAZ1,PDIA3,PFN1,POLR2K,PRKACA,PTP4A2,RGS16,S100A11,SOCS2,SYNPO,TFRC,TNNI1,TNNI2,TSPAN7,ZFP36L1	414 (16)
MAPK9		kinase		-1.299	3.84E-04	CAV1,CDKN1A,EGR1,FOS,GAPDH,IER2,JUN,JUND,LMNA,LPL,NME2,PDIA3,PLIN2,RPSA,SCD,SHFM1,SOD2,SREBF1	478 (24)
Ptprd		phosphatase		-1.342	4.03E-04	CDKN1A,CEBPD,CXCL14,GADD45G,IGFBP5	312 (7)
5,8,11,14-eicosatetraynoic acid		chemical reagent		-0.447	4.03E-04	CFD,CKM,DUSP1,FABP4,LPL
SURF1		enzyme	Activated	2.236	4.03E-04	CPT2,MT-CO1,MT-CO2,SDHA,VDAC1
COL6A1	-1.560	other	Activated	2.236	4.03E-04	ALDOA,CKM,ENO3,PVALB,TNNI2
NTRK1		kinase		-0.816	4.12E-04	CDKN1A,EGR1,FOS,LGALS1,NR4A1,TSC22D1	357 (21)
amino acids		chemical - endogenous mammalian		1.283	4.12E-04	ACTB,DDIT3,FOS,GAPDH,JUN,ODC1	405 (20)
bufalin		chemical reagent		-0.816	4.24E-04	DDIT3,EGR1,FOS,HSPA5,MMP2,RPLP0,YWHAG	402 (17)
dichlorovinylcysteine		chemical toxicant		0.262	4.24E-04	ACADS,ACAT1,AKR1A1,HSPA9,MDH2,ODC1,PKM
Nuclear factor 1		group			4.24E-04	ALAS1,ALDOA,COL1A1,DDIT3,FAM89B,ID1,SERPINA3
APOB		transporter			4.24E-04	APOE,FABP4,PSMA7,PSMB7,SCARB1,SCD,SREBF1	275 (17)
DUSP1	-1.663	phosphatase		-1.628	4.26E-04	ATP2A1,DUSP1,JUN,MYH1,MYH2,MYH4,MYOG,SOD2,SYNPO	358 (24)
platelet activating factor		chemical - endogenous mammalian		-1.006	4.26E-04	CDKN1A,EGR1,FN1,FOS,MMP2,NFKBIA,PLA2G7,THBS1,VEGFA	302 (18)
GCG		other		-1.294	4.34E-04	ACADL,ACADM,ACADS,BTG2,FOS,Gsta1,IVD,ODC1,SCARB1,SREBF1	376 (24)
exisulind		chemical drug			4.64E-04	ALOX15,CDKN1A,HINT1
endothelin receptor		group			4.64E-04	ACTA1,FOS,MYLPF
LETM1		other			4.64E-04	AIFM1,MT-CO1,MT-ND6
CUL4A	-1.360	other			4.64E-04	CAT,CDKN1A,SOD2	380 (15)
APAF1		other			4.64E-04	DDIT3,HSPA5,VIM
ATP2A1	1.119	transporter			4.64E-04	ATP2A2,DDIT3,HSPA5	144 (7)
PPP5C		phosphatase			4.64E-04	CDKN1A,DUSP1,SGK1	414 (20)
EPC1		transcription regulator			4.64E-04	ACTA1,CKM,MYOG	118 (5)
LRRC8C		other			4.64E-04	FABP4,LPL,SREBF1
carboxyamido-triazole		chemical drug			4.64E-04	BAG3,FOS,MMP2	329 (15)
(-)-isoproterenol		chemical drug			4.64E-04	CD44,MMP2,PDE4D	250 (7)
GNAQ		enzyme		-0.514	5.30E-04	ACTA1,ATP2A2,CREM,CTSV,FOS,MYH7,VEGFA	328 (22)
UPF2		other		0.956	5.30E-04	CLU,KLHL41,MPPED2,NRP1,PYGM,TSPAN13,TSPAN8
Growth hormone		group		-1.059	5.36E-04	CEBPD,CITED2,COL1A1,EGR1,FABP4,FKBP5,FN1,FOS,Gsta1,IGFBP5,LPL,NFKBIA,SCARB1,SGK1,SOCS2,TXNIP	426 (22)
MAP2K3		kinase	Inhibited	-2.000	5.37E-04	ACTA1,ATP2A2,CDKN1A,COL1A1,COL3A1,DDIT3,MYH6,MYH7,SGK1,STAT1,VEGFA	395 (20)
fenamic acid		chemical reagent		0.094	5.37E-04	Bex1/LOC100912195,CD44,CLU,RBM3,RFTN1,S100A11,TMSB10/TMSB4X,Tpm1,TSPAN8,TUBB,VIM
4-phenylbutyric acid		chemical - endogenous mammalian		1.258	5.37E-04	ACOX1,BCKDHA,CDKN1A,DDIT3,EIF2S2,HLA-A,HSP90B1,HSPA5,MMP2,SOD2,STRN3	435 (20)
ciglitazone		chemical drug		1.133	5.41E-04	APOE,CAT,CAV1,CDKN1A,FN1,GPD1,GSN,HLA-DRA,JUN,MMP2,MT-CO2,NFKBIA	383 (19)
SEMA7A		transmembrane receptor	Inhibited	-2.449	5.43E-04	COL1A1,COL3A1,CTGF,CTSB,EGR1,FN1	162 (7)
NOV		growth factor	Activated	2.393	5.43E-04	ALPL,COL1A1,CTGF,ITGB1,MMP2,MYOG	381 (24)
Calcineurin A		group			5.43E-04	ACTA1,ATP2A2,FOS,JUN,MB,TNNI1	67 (10)
sucrose		chemical - endogenous mammalian			5.43E-04	APOE,APP,CRYM,DDAH2,FOS,PDIA3
SMAD1		transcription regulator		-1.178	5.45E-04	ALPL,BTG2,CDKN1A,COL1A1,COL4A1,CTGF,ID1,VEGFA	413 (20)
SQSTM1		transcription regulator		-1.043	5.45E-04	CITED2,EGLN3,IL15,JUN,MAP1LC3A,NFKBIA,NQO1,TSC22D1	270 (10)
genistein		chemical drug		-0.049	5.58E-04	ALAS1,ATP5O,CAT,CD44,CDKN1A,CFD,CITED2,CLU,COL1A1,CTGF,CXCL12,DUSP1,FOS,HLA-A,HSPA5,ID1,JUN,JUND,KLHL41,LPL,MMP2,NCOR1,OGDH,PLA2G7,RAB14,SH2B2,SOD2,VEGFA	390 (19)
carbon monoxide		chemical - endogenous mammalian		1.440	5.78E-04	CAV1,CDKN1A,CXCL12,DDIT3,EGR1,FN1,ITGB1,NCF1,NQO1,VEGFA	398 (22)
LRPAP1		transmembrane receptor	Inhibited	-2.213	5.80E-04	APP,DDIT3,LPL,MMP2,SERPINA3	289 (22)
VIMP		other		0.692	5.80E-04	CAV1,CFD,DDIT3,FABP4,HSPA5
CALCA		other		-0.319	5.82E-04	AQP4,COL3A1,CREM,FOS,GNG12,LMNA,NDRG2,ODC1,PPP1R1A,RAB7A,SLC43A2,SMPX,TNS1	340 (19)
tacrolimus		chemical drug		0.784	6.01E-04	ABLIM1,ACTA1,APP,COL1A1,COL3A1,EGR1,FABP4,FKBP5,FN1,FOS,HOMER2,HSPD1,JUN,MYH10,MYH7,NFKBIA,NR4A1,ODC1,PLIN2,Rcan1,SOD2	395 (21)
6-hydroxydopamine		chemical toxicant	Inhibited	-3.098	6.07E-04	DDIT3,FOS,HSP90AB1,HSPA4,HSPA5,HSPA9,JUN,MT-CO1,NCAM1,PDIA3,UBC,VCP	315 (21)
RGS4		other		0.000	6.13E-04	ACTA1,MYH7,MYL2,PPP3R1	105 (6)
LOC102724428/SIK1		kinase		0.192	6.13E-04	GPD1,SCD,SREBF1,THRSP	145 (6)
DDB2		other		1.057	6.13E-04	CAT,CDKN1A,NFKBIA,SOD2	303 (18)
HDAC9		transcription regulator		1.091	6.13E-04	JUN,KLF2,MYH7,NR4A1	298 (18)
CBX5		transcription regulator			6.13E-04	CDKN1A,CKM,ITGA7,MYOG	132 (10)
TAF6		transcription regulator			6.13E-04	CDKN1A,GAPDH,HLA-DRA,JUN
Pkc(s)		group	Inhibited	-2.848	6.15E-04	APP,AQP4,CD59,CDKN1A,COL3A1,CTGF,CYR61,DUSP1,EGR1,FN1,FOS,HSP90B1,HSPA5,ITGB1,JUN,MMP2,MYOG,NQO1,NR4A1,SCARB1	304 (20)
BMP2		growth factor		-0.872	6.43E-04	BHLHE40,BSG,CDKN1A,CLIC4,COL1A1,CRYM,CXCL12,ESRRG,FABP4,FN1,FOS,ID1,IGFBP5,JUN,MYOG,POSTN,SPARC,TNNT1,TOB1,VEGFA,WNT4	378 (22)
methylselenic acid		chemical reagent			6.44E-04	ACKR3,AKT2,ATF3,CD44,CDC25B,CDKN1A,CLU,DDIT3,DYNLL1,FKBP5,FN1,HSP90B1,ID1,JUN,NQO1,PFDN5,PPM1B,RABAC1,RGS10,RHOB,SAT1,SCD,SGK1,TUBA4A,VEGFA	400 (18)
valsartan		chemical drug	Activated	2.183	6.52E-04	APP,AQP4,COL1A1,FN1,FOS,MMP2,NCF1,POSTN	459 (24)
8-bromoguanosine 3',5'-cyclic monophosphate		chemical - kinase inhibitor		-0.479	6.56E-04	CAV1,CDKN1A,FOS,HINT1,PCCA,SLC12A4,VEGFA	349 (20)
NOS2		enzyme		-0.131	6.60E-04	ACTA1,ACTC1,APP,ATP2A2,CAV3,CDKN1A,CFD,COL4A1,FABP4,GPD1,MB,MYH6,MYH7,MYL2,MYL3,NFKBIA,SERPINA3,SERPINH1,TNNC1,VEGFA	400 (21)
MTPN		transcription regulator		-1.268	6.79E-04	Calm1 (includes others),CASQ1,COL1A1,ENG,FN1,FOS,JUN,MYH1,MYH7,MYL1,S100A6,SPARC	104 (4)
GNRH		group	Inhibited	-2.233	7.04E-04	ATF3,DUSP1,EGR1,FOS,JUN,SGK1	318 (16)
TWIST2		transcription regulator		-1.670	7.04E-04	CD44,CDKN1A,CKM,FN1,POSTN,VIM	312 (7)
MAP3K3		kinase		-1.183	7.04E-04	ACTA1,ADSSL1,FOS,JUN,MYH7,POSTN	133 (13)
CLU	1.254	other		-0.370	7.04E-04	APP,CDKN1A,CLU,HSPA5,NFKBIA,SREBF1	273 (11)
MKL1		transcription regulator		-1.320	7.28E-04	ACTA1,ACTB,ACTC1,EGR1,FOS,G0S2,HLA-A,ITGB1,P2RY1,RAMP1,SCARB1,Tpm2,Tpm4,TST	121 (5)
ritonavir		chemical drug			7.56E-04	ALAS1,CD59,CFL1,CRYAB,FABP4,IFRD1,ME1,PADI2,PLEC,RGS10,SCD,SREBF1,TSN,TWF2,USP13,VEGFA	490 (22)
PI3K (family)		group		-1.035	7.59E-04	CXCL12,DDIT3,EGLN3,HSPA5,ITGB1,KLF2,NQO1,SCARB1,SREBF1,TXNIP	467 (22)
BSCL2		other			7.59E-04	ACSL1,ANKRD1,CFD,FABP4,GPD1,IGFBP5,LPL,MGLL,Sult1a1,THRSP
methamphetamine		chemical drug		-1.412	7.78E-04	CREM,EGR1,FOS,GPX4,HOMER2,JUN,LGALS1,MMP2,NDUFB8,NR4A1,UQCRC2	376 (25)
Pdgf (complex)		complex	Inhibited	-2.355	7.94E-04	CAV1,CD44,CDKN1A,COL4A1,EGR1,FN1,FOS,JUN,MMP2,NCAM1,ODC1,SPARC,VEGFA	424 (18)
inosine		chemical - endogenous mammalian		0.781	7.97E-04	ANXA5,CD63,CFD,EIF4EBP1,NPC2,PPP1R14B,RHOC,SERPINB1,VIM
ACVRL1		kinase		-1.236	8.04E-04	ACTB,CDKN1A,CXCL12,ENG,ID1,STAT1,VEGFA	263 (11)
ELF4		transcription regulator		0.928	8.04E-04	CDKN1A,CREM,DUSP1,KLF2,LYZ,NDUFS8,PLEC	276 (7)
RXRG		ligand-dependent nuclear receptor			8.04E-04	ACAA2,ACADM,ACSL1,CRYAB,FABP3,FABP4,LPL	240 (15)
GPER1		g-protein coupled receptor		-1.414	8.10E-04	CDKN1A,CTGF,EGR1,FOS,HSPA5	334 (19)
NCAM1	-10.362	other		-0.651	8.10E-04	GLUL,HSPA4,NCAM1,NFKBIA,THBS1
ADRB3		g-protein coupled receptor		-0.218	8.10E-04	CXCL12,EGR1,FOS,JUN,UCP3	406 (21)
CETP		enzyme		0.000	8.10E-04	APOE,DDIT3,HSPA5,LPL,SREBF1	289 (18)
CABIN1		other		1.446	8.10E-04	MMP2,MYH1,MYH4,MYH7,NR4A1	59 (8)
GTF2I		transcription regulator			8.10E-04	CAT,CDKN1A,FOS,HSPA5,THBS1	232 (7)
KIAA1524		other		0.566	8.65E-04	CORO6,CRYAB,ENO3,LUM,PDLIM7,RHOC,SAT1,SERPINE2,SLC25A4,TUBA4A
GLI1		transcription regulator		-0.625	8.69E-04	ACADVL,CAV1,Cd24a,CDC34,CDKN1A,CLU,COL1A1,FHL1,HNRNPU,IMPA2,LMNA,MMP2,NDRG2,RGS10,RHOB,RPL30,SDHA,TSC22D1,VEGFA,VIM	405 (20)
E. coli serotype 0127B8 lipopolysaccharide		chemical - endogenous non-mammalian		-0.512	8.69E-04	ACSS1,ALDH1L1,CAV1,CTGF,CXCL12,DDIT3,FGF1,GLUL,GNB2L1,HSPA5,IL15,KLF2,LAMB2,LAMC1,NFKBIA,P2RY1,PRDX3,SOD2,STAT1,VEGFA	325 (17)
oleoyl-estrone		chemical drug		1.546	9.00E-04	ACADVL,CPT1B,FABP4,LPL,PDK1,SLC27A1	178 (7)
diethylstilbestrol		chemical drug	Inhibited	-2.636	9.11E-04	ACTA1,ALPL,AQP4,CDKN1A,CITED2,CLU,COMP,EGR1,EMP1,FMOD,FOS,HLA-A,HSP90AB1,HSP90B1,Ldha/RGD1562690,MFGE8,S100A6,SLC41A1,SOCS2,SPARC,VEGFA,WNT4	420 (18)
LPL	-3.524	enzyme		-1.026	9.16E-04	ACOX1,GBP1,LPL,MYL2,SCARB1,SLC27A1,THBS1,VEGFA	345 (17)
advanced glycation end-products		chemical - endogenous mammalian		0.870	9.16E-04	BSG,CDKN1A,CTGF,CXCL12,DDAH2,FN1,KLF2,PFN1	325 (18)
MAPKAPK2		kinase		-0.526	9.22E-04	CEBPD,CITED2,DDIT3,HSPA5,HSPB1,HSPB6,MMP2,NFKBIA,TSC22D1	345 (17)
SBDS		other			9.42E-04	CHAC1,CRYM,CTGF,DDIT3,EGR1,EPDR1,FOS,HSP90AB1,HSPA5,ID1,PPP1R1A,ZNRF1
prednisolone		chemical drug		1.348	9.74E-04	APOE,APP,BAG3,CAT,CEBPD,CTSB,DUSP1,FKBP5,GAA,MAP1LC3A,MB,PARK7,PGK1,RHOA,RNF7,SDC2,SGK1,SOD2,SPHK2,STAT1,TUBA4A,TXNIP,UCP3	485 (23)
gefitinib		chemical drug			9.79E-04	ALDH1A1,BTG2,CEBPD,COL1A1,CTSB,HSP90B1,HSPB1,HYAL1,ID1,IGFBP5,MAP2K6,PF4,PINK1,RHOB,STAT1,Sult1a1,VEGFA	424 (18)
EIF4G2		translation regulator		-1.000	9.82E-04	ACTB,CDKN1A,JUN,SERPINE2
RLIM		enzyme		0.000	9.82E-04	CDKN1A,CTGF,FN1,VIM	83 (7)
(5-(4-N-methyl-N(2-pyridyl)amino)ethoxy)benzyl thiazolidine-2,4-dione		chemical reagent		0.000	9.82E-04	COL1A1,FABP4,SCD,SLC27A1	256 (7)
latrunculin B		chemical reagent		0.152	9.82E-04	ACTA1,ACTB,CTGF,FOS	406 (17)
beraprost		chemical drug		0.555	9.82E-04	COL1A1,COL3A1,CREM,FN1
nandrolone		chemical drug		0.762	9.82E-04	CAT,MYH6,SOD2,VEGFA	311 (12)
MAPKAPK3		kinase		0.927	9.82E-04	DDIT3,HSPA5,HSPB1,HSPB6
calmidazolium		chemical drug		1.000	9.82E-04	EGR1,FN1,FOS,NCAM1	331 (16)
IRAK4		kinase			9.83E-04	APP,ATF3,BTG2,EGR1,FOS,IER2,IFRD1,JUN,NFKBIA,NR4A1,RGS16	343 (17)
gentamicin C		chemical drug		0.000	9.84E-04	Bex1/LOC100912195,CD44,CLU,RBM3,RFTN1,S100A11,TMSB10/TMSB4X,Tpm1,TUBB,VIM
simvastatin		chemical drug		0.753	1.02E-03	APP,ARHGDIA,CD81,CDKN1A,CTGF,CYR61,FOS,KLF2,LPL,MMP2,MYH10,NCF1,NFIX,NFKBIA,RHOB,S100A6,SCARB1,STAT1,Tpm1,VEGFA,VIM	423 (18)
staurosporine		chemical - kinase inhibitor		0.936	1.05E-03	ANXA5,BTG2,CDKN1A,CKM,COL1A1,FOS,IGFBP5,NCF1,NQO1,NR4A1,ODC1,RPS11,SERPINA3,VEGFA	369 (20)
ATN1		transcription regulator			1.05E-03	ATP1A1,ATP1B1,ATP1B2,BHLHE40,Cd24a,FGF1,GSN,IGFBP5,PPP1CB,PPP2R1A,PVALB,RGS16,SOCS2,THRSP,TUBA4A,TUBB
RUNX2		transcription regulator		0.091	1.07E-03	ALPL,CDKN1A,CEBPD,COL11A1,COL1A1,CREB3,CSNK2B,FN1,LUM,NEXN,SVIL,TLN1,VEGFA	364 (15)
Sos		group			1.08E-03	ACOX1,ATF7IP,CAT,CCNG1,CD44,ENAH,ESM1,FABP4,FOS,IGFBP5,ITGB1,MYH6,NDUFS7,NET1,ODC1,PFN1,SCD,TNMD,Tpm1,Tpm4,ZAK	406 (16)
NO 1886		chemical drug	Inhibited	-2.236	1.10E-03	ACAA2,ACADL,CPT2,HADHA,LPL
Endothelin		group		-0.625	1.10E-03	ACTA1,APP,FOS,JUN,MYLPF	395 (21)
8-(4-chlorophenylthio)-guanosine-3', 5'-cyclic monophosphate		chemical reagent		0.285	1.10E-03	ALOX15,CDKN1A,HINT1,PRKG1,RHOA	274 (11)
perindopril		chemical drug		0.625	1.10E-03	ACHE,CTGF,MMP2,TRIM63,VEGFA	277 (10)
pirfenidone		chemical drug		1.467	1.10E-03	CAT,COL3A1,CTGF,FN1,POSTN
BTG2	-2.176	transcription regulator			1.10E-03	BTG2,CAT,NCAM1,NQO1,SOD2	85 (4)
PRKCE		kinase	Inhibited	-3.022	1.12E-03	APP,CAV1,CDKN1A,EGR1,FOS,HSP90AB1,HSPA5,JUN,ODC1,VEGFA	384 (21)
AGER		transmembrane receptor		-0.375	1.12E-03	APP,CDKN1A,CKM,COL4A1,EGR1,LPL,MMP2,MYOG,TXNIP,VEGFA	365 (20)
ghrelin		chemical drug			1.12E-03	EGR1,FOS,SCD	247 (7)
SMC3		other			1.12E-03	HLA-DQB1,HLA-DRA,ODC1
ACLY		enzyme			1.12E-03	ACSS2,GPAM,SCD
PAPOLA		enzyme			1.12E-03	MT-ATP6,MT-CO1,MT-CO3
N-lauroyl-L-phenylalanine		chemical reagent			1.12E-03	GADD45G,KLF2,NR4A1
Sik1		kinase			1.12E-03	GPD1,SREBF1,THRSP
6-cyano-7-nitroquinoxaline-2,3-dione		chemical reagent			1.12E-03	EGR1,FOS,JUN	325 (17)
LEPR		transmembrane receptor		0.000	1.13E-03	ACOX1,ALOX15,ANXA5,APOE,CD63,COL1A1,COL4A1,EIF4EBP1,FN1,FOS,GADD45G,GPAM,LPL,MMP2,SCARB1,SMARCD3,SOCS2,SREBF1	457 (23)
FBXW7		transcription regulator		0.277	1.13E-03	APP,COL1A1,FABP4,GPAM,JUN,NQO1	405 (15)
ICMT		enzyme			1.13E-03	ATP5B,CDKN1A,CRYAB,FSTL1,LMNA,RHOA	447 (15)
RARG		ligand-dependent nuclear receptor		-1.980	1.18E-03	COL4A1,CRYAB,DUSP1,EGR1,FOS,JUN,LAMB1	437 (17)
CSF3		cytokine		-1.908	1.21E-03	ARHGDIA,CD300LD,CD44,CST3,CXCL12,EGR1,FOS,GADD45G,HLA-DRA,HSPD1,JUN,LYZ,MMP2,NME2,ODC1,SLC20A2,TFRC,VEGFA	334 (18)
Histone h3		group		-1.982	1.22E-03	ACKR3,ACTA1,ATF7IP,CDKN1A,CKAP4,EGR1,ENO3,FABP4,FOS,GAPDH,JUN,KLF2,NCF1,NFKBIA,PALLD,PCBD2,RGS10,RPL12,SCARB1,SGK1,SOD2,SREBF1,SYPL2,Tpm4,UBC,UQCRC1,VEGFA,WDR1	356 (16)
CXCR4		g-protein coupled receptor		-1.213	1.22E-03	ACKR3,CD44,CDKN1A,CXCL12,EGR1,ID1,MMP2,PGK1,TNNC1	396 (17)
YBX1		transcription regulator		-0.943	1.22E-03	CDC34,CDKN1A,COL1A1,FOS,HBB,HLA-DQB1,HLA-DRA,ID1,MMP2	252 (18)
FGF21		growth factor		-1.248	1.26E-03	ACADM,BDH1,CIDEA,Cox8b,CPT1B,EGR1,ME1,SREBF1	351 (17)
CDK9		kinase			1.26E-03	ALAS1,CDKN1A,COL1A1,FOS,HLA-DRA,NFKBIA,ODC1,VIM	358 (20)
RAC2		enzyme			1.26E-03	ALDOA,Cd24a,FHL2,FOS,NR4A1,PKM,S100A6,TSC22D1
TBP		transcription regulator			1.26E-03	ACTB,ALAS2,CDKN1A,COL1A1,FN1,FOS,GAPDH,HLA-A,NFKBIA,RPS10	271 (7)
cerivastatin		chemical drug		1.078	1.37E-03	CDKN1A,COL1A1,CTGF,FN1,GPX1,HSPB1,JUN,KLF2,NET1,TMSB10/TMSB4X,VEGFA	382 (22)
ERK		group	Inhibited	-3.078	1.39E-03	BGN,BTG2,CAV1,CDKN1A,CEBPD,CLU,COL1A1,COL3A1,CTGF,DUSP1,EGR1,FN1,FOS,GOT1,JUN,LAMB1,MMP2,ODC1,STAT1,THBS1,VEGFA,ZFP36L1	448 (20)
leukotriene D4		chemical - endogenous mammalian	Inhibited	-2.931	1.40E-03	APOLD1,ATF3,CREM,CYR61,DUSP1,EGR1,ITGB1,KLF2,NR4A1	242 (18)
dithiothreitol		chemical reagent	Inhibited	-2.412	1.41E-03	ATF3,ATP2A2,DDIT3,HSP90B1,HSPA5,VEGFA	323 (18)
LRP1		transmembrane receptor		0.963	1.41E-03	APP,COL3A1,DDIT3,ITGB1,MMP2,PLIN2	305 (20)
bisindolylmaleimide		chemical - kinase inhibitor		1.709	1.41E-03	CTGF,EGR1,FABP4,FN1,FOS,NR4A1	316 (19)
caffeic acid phenethyl ester		chemical toxicant		1.867	1.41E-03	CCNG1,CD44,CDKN1A,CTSB,DDIT3,EGR1,FTH1,HSPB1,MMP2,NFKBIA,NQO1,RHOB,VIM	398 (18)
TGFB2		growth factor	Inhibited	-2.958	1.42E-03	BHLHE40,CD59,COL1A1,COL3A1,CTGF,EGR1,FMOD,FN1,FOS,SCD,THBS1,VEGFA	419 (17)
COL18A1		other	Activated	2.091	1.42E-03	CDC25B,FN1,FOS,HK2,ID1,JUN,MMP2,NRP1,STAT1,THBS1,VDAC1,VEGFA	325 (20)
MTM1	-1.498	phosphatase	Inhibited	-2.213	1.46E-03	CTSV,EIF4EBP1,MAP1LC3A,TRIM63,ZFAND5	292 (11)
lisinopril		biologic drug	Activated	2.236	1.46E-03	FOS,JUN,MMP2,S100A6,VEGFA	146 (7)
GLIS2		transcription regulator			1.46E-03	COL1A1,CTGF,MGP,SPARC,VIM	247 (7)
Collagen(s)		complex		-0.218	1.47E-03	ACTB,CD63,CYR61,DDIT3,FN1,LAMP1,SERPINH1,THBS1	357 (15)
MAPK10		kinase		-1.969	1.48E-03	APP,CD44,FOS,JUN	437 (18)
clioquinol		chemical drug		-1.000	1.48E-03	APP,CDKN1A,FOS,JUN	375 (21)
ITGA3		other			1.48E-03	CTSV,FN1,MMP2,TLN1	339 (24)
HNRNPD		transcription regulator			1.48E-03	CDKN1A,FOS,HBB,KLF2
ELK3		transcription regulator			1.48E-03	CCT8,EGR1,FOS,MYH6	168 (7)
MITF		transcription regulator		-1.625	1.52E-03	ACO2,ACSL1,APOE,APOLD1,ATP1A1,ATP6V1B2,CA14,CAPN3,CD44,COL1A1,FMOD,FN1,FOS,MDH1,MGP,SCARB1,TXNIP
bucladesine		chemical toxicant		-0.917	1.54E-03	ANKRD52,APOE,Cd24a,CD44,CDKN1A,CLU,CREM,DUSP1,ESM1,FDX1,FOS,GLUL,Gsta1,ID1,IGFBP5,JUN,MAT2A,MMP2,MYOG,NCAM1,NR4A1,ODC1,PDE4D,Rcan1,RGS16,SCARB1,SLC9A3R2	377 (20)
NR1I3		ligand-dependent nuclear receptor		0.855	1.55E-03	ACOX1,ALAS1,ALDH1A1,CDKN1A,EIF4EBP1,HSD17B4,Nedd4,PSMB7,SAT1,SREBF1,Sult1a1,TNFAIP2,TUBA4A
GW3965		chemical reagent		-0.202	1.59E-03	APOE,APP,LPL,NFKBIA,PLIN2,SCD,SREBF1,THRSP,VEGFA	214 (10)
TSH		complex		-0.097	1.59E-03	AKAP1,CDKN1A,DAG1,EGR1,FOS,FTH1,GAPDH,IGFBP5,SOD2	391 (23)
MTOR		kinase			1.59E-03	ACOX1,AIFM1,CDKN1A,CEBPD,CITED2,CPT2,DDIT3,FABP4,FN1,GLUD1,HADHA,HADHB,MYOG,PPP2CA,SLC16A3,SRPX,STAT1,VEGFA	470 (24)
CD40LG		cytokine	Inhibited	-3.167	1.66E-03	ANXA6,ATF3,CCNG1,CD44,CD63,CDC25B,CDKN1A,CLU,CLUH,CTGF,DECR1,DUSP1,EGR1,FOS,G0S2,GATB,HK2,HLA-DQB1,IL15,JUN,JUND,NET1,NFKBIA,PREPL,SOD2,SPHK2,STAT1,TFRC,TNFAIP2,TUBB,VEGFA,YBX3,ZFP36L1	327 (16)
hydrocortisone		chemical - endogenous mammalian		1.461	1.66E-03	ALDH1L1,ALOX15,AQP4,CEBPD,CFD,FN1,GBP1,GLUL,HSPD1,IGFBP5,LPL,NDUFA6,NFKBIA,TNFAIP2,TUBB	454 (19)
CUL4B		other		0.000	1.68E-03	COL4A1,DARS,EIF3I,GLO1,HSPA9,PRDX3,UBXN1
L-glutamic acid		chemical - endogenous mammalian	Inhibited	-2.389	1.72E-03	APP,BAG3,CDKN1A,CFD,EGR1,FOS,JUN,MGLL,PLIN2,RHOA,SLC27A1,SORBS1	418 (23)
vitamin K3		chemical drug	Inhibited	-2.384	1.74E-03	DDIT3,EGR1,ESM1,FOS,HK2,HSPA5	321 (20)
PTCH1		transmembrane receptor		0.000	1.74E-03	ACTA1,BTG2,MYH1,TNNI2,TNNT1,Tpm2
IL6		cytokine	Inhibited	-3.156	1.76E-03	ACOX1,ALAS1,APOE,APP,AQP4,ATF3,ATP2A2,BGN,BTG2,CD44,CDKN1A,CEBPD,CIB2,CLU,COL3A1,CST3,CTGF,CUL4A,DUSP1,EGR1,FN1,FOS,GADD45G,HLA-A,HSPA5,ID1,IGFBP5,IL15,ITGB1,JUN,JUND,LGALS1,LPL,LYZ,MMP2,Mt1m/Mt2A,NFKBIA,PLA2G2A,PTP4A3,SERPINA3,SGK1,SOCS2,SOD2,Srsf5,STAT1,TFRC,THBS1,THRSP,VEGFA,VIM,VTCN1	445 (19)
GNRH1		other		-1.327	1.81E-03	APP,CREM,EGR1,FOS,IGFBP5,JUN,PRKCQ,RPLP1,RPSA	372 (24)
farnesol		chemical reagent		-1.400	1.90E-03	ATF3,CDKN1A,DDIT3,HSP90B1,HSPA5	368 (17)
SLC29A1		transporter		1.342	1.90E-03	CCNG1,CDKN1A,ITGB1,RPL3,RPS27L
BRCA1		transcription regulator		-0.733	1.92E-03	CAMK2B,CCNG1,CDKN1A,DDIT3,EGR1,FHL2,H3F3A/H3F3B,HBB,HSPB1,MATN4,NQO1,SAT1,SERPINE2,STAT1,TNFAIP2,VEGFA	402 (19)
IRS2		enzyme		-1.511	1.98E-03	EGR1,FABP4,FOS,LPL,SREBF1,THRSP,VEGFA	399 (22)
EGTA		chemical reagent		-0.478	1.98E-03	ATP2A2,DDIT3,EGR1,FOS,HSPA5,MYL2,THRSP	370 (23)
K+		chemical - endogenous mammalian		0.309	1.98E-03	ATF3,EGR1,FOS,GAPDH,JUN,NR4A1,SLC12A4	327 (21)
NFYC		transcription regulator			1.98E-03	COL1A1,FTH1,HLA-DRA,RHOB,SGK1,THRSP,YBX3	93 (5)
NR1I2		ligand-dependent nuclear receptor		1.089	2.07E-03	ABCB9,ACOX1,ALAS1,ALDH1A1,CDKN1A,GLUD1,GLUL,GOT1,JUN,LPCAT3,MGP,MT-CO2,NR0B2,SCARB1,SCD,SREBF1	557 (20)
F3		transmembrane receptor	Inhibited	-2.200	2.13E-03	CTGF,CYR61,EGR1,MMP2,RHOA,VEGFA	312 (17)
PBX1		transcription regulator		0.000	2.13E-03	CDKN1A,COL1A1,COL5A2,MYOG,PF4,VCP	168 (7)
THBS1	-2.663	other		0.168	2.13E-03	CTGF,EGR1,FN1,MMP2,THBS1,VEGFA	358 (20)
Nos		group		-1.067	2.14E-03	CD59,EGR1,FOS,VEGFA	378 (23)
RGS2		other		0.000	2.14E-03	CEBPD,FABP4,LPL,SREBF1	327 (18)
ginsenoside Rb1		chemical - endogenous non-mammalian		0.927	2.14E-03	ACOX1,FOS,SCD,SREBF1	139 (7)
PNN		other		1.067	2.14E-03	BSG,CDKN1A,JUN,RHOA
PCK1		kinase	Activated	2.000	2.14E-03	ACADL,ACADM,ACADVL,ACOX1
ELK4		transcription regulator			2.14E-03	CCT8,EGR1,FOS,NR4A1	118 (5)
HHEX		transcription regulator			2.14E-03	ENG,MYH10,NRP1,VEGFA
EDNRA		transmembrane receptor			2.14E-03	COL1A1,COL3A1,FOS,MMP2	192 (11)
Nicotinic acetylcholine receptor		complex			2.15E-03	FOS,ID1,JUN	345 (18)
SERCA		group			2.15E-03	BTG2,EGR1,JUN	302 (15)
vanillyl-N-nonylamide		chemical drug			2.15E-03	ATF3,DDIT3,HSPA5	144 (7)
VIPAS39		other			2.15E-03	PF4,SPARC,THBS1
CYB5R4		enzyme			2.15E-03	ATF3,DDIT3,HSPA5
CNGB3		ion channel			2.15E-03	CAPN2,DDIT3,HSPA5
BCL2L12		other			2.15E-03	CCNG1,CDKN1A,CRYAB	355 (11)
mir-320		microrna			2.15E-03	AQP4,HSPB6,TFRC
PDE3A		enzyme			2.15E-03	CDKN1A,CREM,DUSP1	310 (13)
KLB		enzyme			2.15E-03	EGR1,FOS,NR0B2	323 (17)
SOX15		transcription regulator			2.15E-03	CKM,CTGF,Hrc
6,7-dinitroquinoxaline-2,3-dione		chemical reagent			2.15E-03	EGR1,FOS,JUN	160 (9)
eprosartan		chemical drug			2.15E-03	COL1A1,COL3A1,FN1	83 (5)
UDP-D-glucose		chemical - endogenous mammalian			2.15E-03	HSP90B1,HSPA5,PDIA3
BMP7		growth factor		-0.918	2.25E-03	ATP5A1,CDKN1A,CEBPD,CIDEA,COL1A1,FN1,HRAS,ID1,IGFBP5,MMP2,MYO1C,NCAM1,S100A4,VEGFA	320 (17)
PTGES		enzyme			2.26E-03	CDKN1A,CXCL14,EGR1,MYH6,MYH7,NEB,RHOA,VIM
omeprazole		chemical drug			2.26E-03	CDKN1A,CTGF,CXCL12,EGR1,EPAS1,FOS,TSPAN7,WFDC1	84 (7)
FOLR1		transporter			2.28E-03	AK3,AQP4,ATP6V1B2,CAT,CAV1,GPAM,LAMB2,LYZ,PFN1,RPS24,S100A4,SNRPF
AGTR1		g-protein coupled receptor		-1.276	2.33E-03	COL3A1,DUSP1,FN1,FOS,JUN,RHOA,TXNIP	385 (19)
verapamil		chemical drug		1.134	2.33E-03	CD59,FDX1,FOS,JUN,MYOG,S100A6,TXNIP	439 (19)
propranolol		chemical drug	Activated	2.392	2.33E-03	APP,ATP2A2,DUSP1,FOS,HK2,NFKBIA,VEGFA	207 (17)
CP-55940		chemical reagent			2.33E-03	ACTB,BTG2,GAPDH,JUN,NFKBIA,RPL13A,UBC	243 (7)
Ras homolog		group		-1.941	2.44E-03	CDKN1A,CTGF,EGR1,FOS,ITGB1	348 (19)
Npm		group			2.44E-03	CDKN1A,RPL3
AMOT		other			2.44E-03	CTGF,CYR61	52 (3)
DOT1L		phosphatase			2.44E-03	RPL19,RPL41,RPLP0,RPS2,RPS23
POLG		enzyme			2.44E-03	MT-CO2,MT-CO3
IBSP		other			2.44E-03	MMP2,THBS1
NMB		other			2.44E-03	FOS,JUN	393 (22)
DAB2IP		other			2.44E-03	CLU,EGR1
Id		group			2.44E-03	ACTC1,CKM
NUBP1	1.560	other			2.44E-03	FTH1,TFRC
MYH1	-1.639	enzyme			2.44E-03	MYH2,MYH4
SP4		transcription regulator			2.44E-03	CDKN1A,HSPA5,MAT2A,MYH7,VEGFA
PNKP		kinase			2.44E-03	MT-CO2,MT-CO3
DST		other			2.44E-03	DDIT3,HSPA5
AKAP13		other			2.44E-03	FKBP5,FOS	249 (7)
KHDRBS2		other			2.44E-03	CDKN1A,STAT1
TRIM54		other			2.44E-03	FHL2,FLNC
Ewsr1		other			2.44E-03	DROSHA,LMNA
RFX4		transcription regulator			2.44E-03	HLA-DRA,RPL30
teleocidins		chemical toxicant			2.44E-03	FOS,ODC1
CCL5		cytokine	Inhibited	-3.101	2.49E-03	CAPN2,CD44,DUSP1,EMP1,FOS,IER2,LIMS1,PLEC,SGK1,STAT1	409 (20)
EIF2AK3		kinase	Inhibited	-2.974	2.49E-03	ATF3,BTG2,CYB5R1,DDIT3,EGR1,EIF4EBP1,HSPA5,HSPA9,JUN,TXNIP,VEGFA,WFS1	331 (20)
rifampin		chemical drug		1.000	2.55E-03	ALAS1,CD59,CFL1,COL6A1,CRYAB,IFRD1,ME1,MGP,NR0B2,PADI2,PLEC,RGS10,SERPINB1,TSN,TWF2,USP13	196 (3)
L-methionine		chemical - endogenous mammalian		0.000	2.58E-03	CLU,DDIT3,HSPA5,MAT2A,NFKBIA,RHOB,SOD2,SPHK2	289 (13)
2-bromoethylamine		chemical reagent		0.863	2.58E-03	CD44,CLU,RBM3,S100A11,TMSB10/TMSB4X,TSPAN8,TUBB,VIM
TAZ		enzyme		-1.941	2.60E-03	ANKRD1,CAV1,CD44,CTGF,CYR61,ESM1,FN1,LUM,SORBS2
phenylbutazone		chemical drug		0.451	2.60E-03	Bex1/LOC100912195,CD44,CLU,RBM3,S100A11,TMSB10/TMSB4X,TSPAN8,TUBB,VIM	232 (7)
NR0B2	-2.136	ligand-dependent nuclear receptor		1.673	2.60E-03	ACADM,ACOX1,CDKN1A,EGR1,ESRRG,NR0B2,SCARB1,SCD,SREBF1	407 (19)
SB 216763		chemical toxicant	Inhibited	-2.621	2.72E-03	BHLHE40,CTGF,CYR61,MYOG,NR4A1,SCD,SREBF1	400 (23)
hexamethylene bisacetamide		chemical reagent		-1.698	2.72E-03	ALAS1,ALAS2,CDKN1A,FN1,GNB2L1,RPL18,TFRC	11 (2)
ethionine		chemical toxicant		0.378	2.72E-03	CD44,CLU,S100A11,SLC25A3,TMSB10/TMSB4X,Tpm1,TSPAN8
CDKN1A	2.461	kinase		-0.051	2.78E-03	ACTB,APP,CDC25B,CDKN1A,CRYAB,CTGF,CTSB,CYR61,DUSP1,FN1,H2AFZ,HNRNPA2B1,HSPA5,MBNL2,SOD2,SSPN,TRDN,UBE2S,VEGFA,WNT4,ZBED5	408 (19)
STAT3		transcription regulator		-0.884	2.89E-03	ALAS2,ALOX15,CAT,CDKN1A,CEBPD,COL3A1,COL5A1,CTSB,DDIT3,EGR1,EPAS1,FERMT2,FN1,FOS,GADD45G,HBB,HK2,HLA-A,IGFBP5,ITGB6,LYZ,MMP2,MYH7,PLA2G2A,SERPINA3,SERPINB1,SERPINE2,SGK1,SOD2,SREBF1,STAT1,SYNPO,THBS1,VEGFA,VIM	435 (19)
Mek		group		-1.074	2.93E-03	APOE,CDKN1A,CLU,CTGF,EGR1,FOS,IER2,ITGB1,JUN,NR4A1,RETSAT,SNCG,THBS1,Tpm1,Tpm2,VIM	411 (19)
gamma-linolenic acid		chemical - endogenous mammalian	Inhibited	-2.000	2.97E-03	CKM,NCF1,PLIN2,THRSP
bee venom		chemical - endogenous non-mammalian		-1.522	2.97E-03	CREM,DDIT3,HSPB1,IFRD1,IPO5,JUN,KLF2,MSN,NFKBIA,TNFAIP2,TSC22D1,YBX3	343 (9)
LCAT		enzyme		-1.000	2.97E-03	APOE,CLU,RHOA,SCARB1	145 (7)
olanzapine		chemical drug		-0.756	2.97E-03	ANGPTL2,ATF3,FOS,KLHL41,MCHR1,NR4A1,PPP2R1A,PYGM,SLC38A1,SNCG,TSPAN8,YBX3
mir-451		microrna		0.000	2.97E-03	ABI1,EMC4,PGM1,RAB14
PTGFR		g-protein coupled receptor		0.000	2.97E-03	ACTA1,FOS,MYLPF,NR4A1	299 (13)
GPI	1.256	enzyme		0.068	2.97E-03	CAV1,FN1,RHOA,VIM	374 (16)
prazosin		chemical drug	Activated	2.000	2.97E-03	DUSP1,EGR1,FOS,NR4A1	263 (15)
AZGP1		transporter		-1.218	3.07E-03	EGR1,GYS1,HK2,TRIM63,VIM	137 (6)
OXT		other		-0.876	3.07E-03	ACTC1,FOS,MYH6,MYH7,MYL2	164 (11)
N-nitro-L-arginine methyl ester		chemical drug		-0.640	3.07E-03	ACTA1,ATF3,BGN,COL3A1,CTGF,FN1,MYH7,NFKBIA,RHOA,UCP3,VEGFA	403 (23)
arachidonic acid		chemical - endogenous mammalian		-0.543	3.07E-03	ACOX1,CLU,EGR1,FOS,JUN,NFKBIA,PLA2G2A,SCD,SREBF1,THRSP,VIM	356 (21)
fenretinide		chemical drug		0.420	3.07E-03	ANKRD1,AP2M1,ATP1B2,DDIT3,ENAH,JUN,MT-CO3,NFKBIA,STAT1,VEGFA	364 (12)
WNT11		other		-1.698	3.08E-03	MYH4,MYH6,MYH7,MYOG,TEAD1,TNNC1
CAMK4		kinase		-1.179	3.08E-03	ACTA1,CPT1B,CREM,FOS,JUN,MT-CYB	402 (19)
NPPB		other		0.728	3.08E-03	COL1A1,COL3A1,CTGF,FDX1,FN1,SCARB1	412 (22)
alitretinoin		chemical drug		-0.422	3.13E-03	ACADM,ACOX1,ANXA5,APP,CDKN1A,CIDEA,CPT1B,DUSP1,FABP4,FN1,FOS,HLA-DRA,MYH6,SCD,SLC27A1,SREBF1	395 (17)
LG100268		chemical reagent		-1.710	3.16E-03	APOE,CPT1B,LPL,PLIN2,SCD,SLC27A1,SREBF1	326 (18)
NOTCH3		transcription regulator		-1.406	3.16E-03	CDKN1A,COL5A1,FN1,ID1,PRKCQ,SDC2,SPARC	244 (7)
TXN		enzyme		-0.412	3.16E-03	ACADM,CDKN1A,CPT1B,FOS,NFKBIA,SOD2,VEGFA	442 (18)
TSC2		other		1.044	3.16E-03	CDKN1A,DDIT3,GSN,HK2,HSPA5,SOD2,STAT1	391 (20)
SMARCB1		transcription regulator		-0.308	3.19E-03	ACAT1,ACSL1,ATP1B1,BAG3,CD44,CDKN1A,COL1A1,COL5A2,FABP4,GSN,MYOM1,POSTN,PRKAB2,RAB14,SLC37A4,SPARC,TMOD1	364 (12)
KLF2	-2.174	transcription regulator		1.833	3.24E-03	CDKN1A,COL4A1,CTGF,EPAS1,FABP4,HBB,ID1,MYH10,NFKBIA,NQO1,PPAP2B,SREBF1,STAT1,TFRC,THBS1	299 (11)
KLF5		transcription regulator		-0.877	3.34E-03	ACADM,ACOX1,CDKN1A,CPT1B,DUSP1,EPAS1,UCP3,WFS1
FST		other		0.053	3.34E-03	ACSL1,ATP1A2,CIDEA,FABP3,FABP4,FN1,MMP2,THRSP	471 (25)
FLI1		transcription regulator		1.356	3.34E-03	COL1A1,CTGF,EGR1,GNB2L1,HBB,PF4,RPL18,VEGFA
EIF2AK2		kinase		-0.750	3.36E-03	AKT2,ATF3,BHLHE40,CDKN1A,CEBPD,DDIT3,EGR1,FOS,NFKBIA,SOD2,STAT1	391 (18)
TFAP2A		transcription regulator		-0.216	3.36E-03	APOE,BLCAP,CDKN1A,GLO1,MMP2,PLA2G16,RPL7,RPLP0,RPS5,SOD2,VEGFA	332 (18)
trichostatin A		chemical drug		-0.124	3.41E-03	ACTB,ALPL,ANXA6,APOE,CAP2,CD44,CDKN1A,COL6A3,CREM,DDT,DROSHA,DUSP1,FABP4,FOS,GADD45G,GSN,HBB,HLA-DQB1,HLA-DRA,ID1,MAP4,MAT2A,MGST3,NDRG2,NFKBIA,NR0B2,NRP1,PGAM2,RASSF3,RPS27,SAT1,SDC2,SFRP4,SGK1,SIRT2,SREBF1,THBS1,TMSB10/TMSB4X,TXNIP,VEGFA,VIM,ZNRF1	404 (16)
MGEA5		enzyme	Activated	2.400	3.44E-03	ABLIM1,ACSS2,AIFM1,CAV1,FERMT2,FN1,FZD10,GLUL,IGFBP5,JUN,KREMEN1,LAMB1,PDK1,PLA2G16,PPAP2B,RHOB,S100A6,SERPINE2,THBS1,TUBA4A,VIM
PAX3		transcription regulator			3.59E-03	APP,CDKN1A,CLU,CST3,FHL1,G0S2,GPX4,MGP,MYL2,MYOG,NPC2,PPP1R2,PTPN3,RAB11B,RHOB,SREBF1,TNNI1,TSC22D1,TSPAN7
16,16-dimethylprostaglandin E2		chemical - endogenous mammalian			3.63E-03	CD44,FOS,MMP2	160 (7)
L-type Calcium Channel		complex			3.63E-03	ANKH,APOE,FOS	254 (15)
DGAT2		enzyme			3.63E-03	GPAM,SCD,SREBF1
miR-140-5p (and other miRNAs w/seed AGUGGUU)		mature microrna			3.63E-03	CXCL12,IGFBP5,VEGFA
miR-320b (and other miRNAs w/seed AAAGCUG)		mature microrna			3.63E-03	AQP4,HSPB6,VIM
CASQ2	-7.325	other			3.63E-03	ACTA1,CASQ2,TRDN
PPM1A		phosphatase			3.63E-03	CDKN1A,ITGB1,MMP2	353 (22)
PGK1	1.573	kinase			3.63E-03	ACTA1,MMP2,VIM
MCAM		other			3.63E-03	ATF3,FN1,VIM
CYBA		enzyme			3.63E-03	EPAS1,SOD2,VEGFA
nicorandil		chemical drug			3.63E-03	ATF3,JUN,NCF1	255 (11)
coumestrol		chemical toxicant			3.63E-03	FOS,HSP90AB1,HSP90B1	311 (7)
zimelidine		chemical drug			3.63E-03	C10orf10,SERPINA3,WIPI1
2-amino-5-phosphonovaleric acid		chemical - other			3.63E-03	EGR1,FOS,JUN	327 (17)
CBL		transcription regulator		-0.785	3.65E-03	CDKN1A,COL1A1,FN1,FOS,MMP2,STAT1,UCP3	300 (16)
ATF3	-3.644	transcription regulator		0.916	3.65E-03	ADIPOR1,ATF3,CDKN1A,DDIT3,GSN,HSPB1,ID1,JUN,MMP2	429 (18)
flutamide		chemical drug			3.65E-03	ALAS2,COL3A1,CYR61,FOS,ME1,NQO1,NR4A1,ODC1,VIM	427 (19)
S100A4	1.493	other		-0.555	3.66E-03	CDKN1A,CLIC4,FN1,MMP2,PF4,THBS1	413 (19)
tempol		chemical drug		-0.128	3.66E-03	CAT,MT-CO1,NCF1,RRAD,SGK1,SOD2	336 (7)
acetovanillone		chemical drug	Activated	2.390	3.66E-03	ADIPOR1,APP,MMP2,NCF1,PVALB,UCP3	363 (12)
TCF		group			3.68E-03	ALDH1A1,CCT8,CD44,EGR1,FOS,MMP2,PCCA,SERPINA3,TOB2,TSC22D1,TSPAN8	317 (15)
WT1		transcription regulator		-0.406	3.72E-03	CDKN1A,CKM,CLIC4,COL4A1,CTGF,CTSV,EGR1,FGF1,HCFC1R1,MMP2,ODC1,Podxl,THBS1,VEGFA,WNT4	395 (14)
cyclic AMP		chemical - endogenous mammalian		-1.187	3.74E-03	APP,CDKN1A,CEBPD,CREM,CRYAB,CRYM,CTGF,DDIT3,EGR1,FN1,FOS,GOT1,IGFBP5,IL15,JUN,ODC1,PDE4D,SCARB1,SLC37A4,SOD2,SREBF1,THRSP,YWHAG	365 (19)
thioctic acid		chemical drug		0.728	3.78E-03	CAT,FABP4,FOS,JUN,LPL,MMP2,PARK7,SOD2	326 (18)
NKX3-1		transcription regulator			3.78E-03	BTG2,CA3,CTSB,CTSV,FOS,PF4,PTP4A2,RAMP1	251 (7)
ESR1		ligand-dependent nuclear receptor		-0.165	3.79E-03	ACKR3,AKT2,APOE,CAPN2,CAV1,CDKN1A,Cox8b,CTSB,CXCL12,DECR1,EGR1,EIF5A,FOS,GPAM,ID1,IGFBP5,JUN,KLHL24,LPL,MINOS1,NQO1,NR0B2,PRR32,SCARB1,SGK1,SOCS2,STAT1,TMOD1,TNFAIP2,TXNIP,VEGFA,VIM	397 (19)
MED13		transcription regulator		-1.342	3.81E-03	CIB2,CIDEA,GPD1,GPD2,THRSP
calpain		complex		-1.000	3.81E-03	APP,AQP4,DDIT3,HSPA5,NFKBIA	364 (15)
H2AFX		transcription regulator			3.81E-03	ACTB,CLU,EPDR1,MYL6B,SFRP4	227 (7)
mezerein		chemical - endogenous non-mammalian			3.81E-03	CDKN1A,FN1,MT-CO2,MT-ND2,RGS16	106 (7)
Creb		group		-1.618	3.82E-03	ATP2A2,CDKN1A,CEBPD,CREM,CTSB,DUSP1,EGR1,FOS,GNAS,JUN,Ldha/RGD1562690,MMP2,MT-ND5,NDUFA3,NR4A1,PGK1,PPP2CA,PSENEN,SYNPO,UBC,VEGFA	289 (19)
Pka		complex		-0.017	3.82E-03	APOE,CAV1,CDKN1A,CREM,CTGF,DDIT3,DUSP1,EGR1,FOS,JUN,NCF1,PDE4D,SGK1,SREBF1	365 (22)
STK11		kinase		0.451	3.82E-03	ATF3,CDKN1A,IGFBP5,INIP,LUM,MMP2,NET1,PPP1R2,PSMB5,PTPN3,RAB10,SPARCL1,TWF2,VEGFA	383 (19)
hyaluronic acid		chemical - endogenous mammalian	Inhibited	-2.916	3.83E-03	CD44,COL6A2,FN1,FOS,JUN,MMP2,NCF1,NFKBIA,NR4A1,RHOA,RHOC,TRDN	361 (19)
NGF		growth factor		-1.214	3.84E-03	ACHE,APP,ATF3,BTG2,CAV1,CDKN1A,DUSP1,EGLN3,EGR1,EPAS1,FOS,GNB2L1,ID1,JUN,MMP2,MT-CO1,NR4A1,VEGFA	327 (18)
Hdac		group		1.352	3.98E-03	ATF3,CDKN1A,DDIT3,EGR1,FOS,HLA-DRA,JUN,NCKAP1,NR4A1,NRP1,RGS10,SMARCD3,THBS4,TXNIP,WNT4	390 (21)
CCK		other		-1.183	3.99E-03	CREM,EGR1,FOS,VEGFA	324 (18)
leupeptin		chemical - protease inhibitor		-1.165	3.99E-03	APP,CAV1,HRAS,ITGB1
Pkg		group		-1.000	3.99E-03	HK2,JUN,SOD2,TLN1	371 (14)
pyruvic acid		chemical - endogenous mammalian		-1.000	3.99E-03	ALDOA,FOS,NR4A1,VEGFA	392 (25)
moxonidine		chemical drug		0.218	3.99E-03	CDKN1A,NISCH,P2RY1,P2RY2
alpha-amanitin		chemical toxicant		0.762	3.99E-03	CDKN1A,COL1A1,HBB,NR4A1	178 (3)
pentobarbital		chemical drug		1.968	3.99E-03	FOS,JUN,JUND,NR4A1	382 (24)
PDGFRA		kinase			3.99E-03	CDKN1A,COL1A1,FOS,PRKCQ	295 (17)
RFX1		transcription regulator			3.99E-03	COL1A1,HLA-DRA,LMNA,RPL30
BAG1		other			3.99E-03	CDKN1A,FKBP5,FOS,JUN	416 (18)
CBX3		transcription regulator			3.99E-03	CDKN1A,CKM,ITGA7,MYOG
diacylglycerol		chemical - endogenous mammalian			3.99E-03	ACADM,ACOX1,ODC1,PRKCQ
IgG		complex		-0.120	4.06E-03	APOE,ATP1B1,CDKN1A,CEBPD,COL3A1,CSNK2B,DUSP1,EMP1,FN1,GNAS,HSPB1,IER2,JUND,LGALS1,TOB1,VEGFA	414 (18)
JUNB		transcription regulator			4.17E-03	ATF3,CAV1,CLU,COL1A1,DARS,Dgcr6,DUSP1,FN1,FTH1,MMP2,SCD,SGK1,YWHAG	390 (16)
SKIL		transcription regulator		-1.254	4.19E-03	CDKN1A,COL4A1,CXCL12,MYOG,TLN1,Tpm1,Tpm3
phenacetin		chemical drug		0.378	4.19E-03	CD44,CLU,RFTN1,S100A11,TMSB10/TMSB4X,TSPAN8,VIM	230 (7)
POLR2A		enzyme			4.19E-03	ACTB,CAV1,CDKN1A,GAPDH,NFKBIA,VEGFA,VIM
Tgf beta		group	Inhibited	-2.511	4.24E-03	ANKH,BGN,BHLHE40,CDKN1A,CLU,COL1A1,CTGF,CYR61,ENG,FN1,FOS,FSTL1,IGFBP5,ITGB1,JUN,MMP2,POSTN,PPAP2B,SPARC,VEGFA,VIM	404 (19)
romidepsin		biologic drug			4.26E-03	CDKN1A,DDIT3,DUSP1,EGR1,FOS,GSN,JUN,RHOC	324 (20)
SPHK1		kinase	Inhibited	-2.414	4.32E-03	CDKN1A,CTGF,EGR1,FN1,JUN,MAP2K6	390 (22)
F7		peptidase	Inhibited	-2.395	4.32E-03	CTGF,CYR61,EGR1,FOS,IER2,VEGFA	338 (21)
4-hydroxynonenal		chemical toxicant		-0.588	4.32E-03	AKR1B1,APP,BAG3,CTGF,CTSB,JUN	466 (23)
S-nitroso-N-acetylpenicillamine		chemical reagent		0.274	4.32E-03	CDKN1A,CXCL12,DDIT3,MB,PRKG1,VEGFA	407 (19)
temozolomide		chemical drug		1.546	4.32E-03	CDKN1A,DDIT3,MMP2,MT-CO2,NFKBIA,SOD2	393 (19)
BMP6		growth factor		-1.720	4.39E-03	ACADM,ARMCX3,CD44,CDKN1A,CTGF,ID1,MYH10,SAP30,SDPR,TEF,VEGFA	302 (19)
PIK3R1		kinase	Inhibited	-2.345	4.52E-03	ATP1A1,DDIT3,ENG,FOS,MMP2,NFE2L1,SOD2,TXNIP,VEGFA	377 (21)
FGF7		growth factor		-1.473	4.52E-03	ADSL,CD44,CDKN1A,CEBPD,DDX5,SCD,SREBF1,STAT1,VEGFA	402 (20)
miR-122-5p (miRNAs w/seed GGAGUGU)		mature microrna		0.979	4.52E-03	ALDOA,ATP1A2,CCNG1,CS,EGLN3,GYS1,NCAM1,SLC35A4,VIM
NEUROG1		transcription regulator		1.000	4.52E-03	COL3A1,EPAS1,FABP3,FN1,RHOA,S100A4,SDPR,THBS1,TSPAN7	197 (7)
GW7647		chemical drug		-1.342	4.68E-03	CPT1B,IGFBP5,NPC2,PLIN2,SREBF1	221 (14)
MAPK7		kinase		-1.314	4.68E-03	JUN,NQO1,NR4A1,VEGFA,VIM	465 (22)
FAM3B		cytokine			4.68E-03	CAV1,CDKN1A,FN1,LGALS1,SPARC
IL4		cytokine	Inhibited	-2.328	4.75E-03	ACOX1,ACSL1,ALAS1,ALDH2,ALOX15,ANXA6,APOE,ATP2A1,BHLHE40,BIN1,Cd24a,CD44,CDKN1A,CITED2,CLUH,COL1A1,COL6A2,COL6A3,CST7,CTGF,DECR1,FABP4,FN1,FOS,GADD45G,GATB,GPX4,HK2,HOMER2,IER2,IL15,ITGB1,JUN,JUND,LGALS1,MMP2,Nedd4,NFKBIA,NRP1,PDK1,PLIN2,POSTN,PREPL,RHOA,SOCS2,SPHK2,STAT1,UQCRC1,USP2,VEGFA,VIM,VTCN1	382 (19)
BRAF		enzyme		-1.982	4.80E-03	CDKN1A,EGR1,EPAS1,ITGB1,SERPINE2,THBS1,TSC22D1	347 (19)
NPC1		transporter		0.728	4.80E-03	CAV1,CTSB,DDIT3,LPL,NPC2,SCD,STAT1	337 (16)
PTGS2		enzyme	Inhibited	-2.534	4.85E-03	CD44,CDKN1A,CLU,CXCL12,CXCL14,DUSP1,DYNLL1,EGR1,FN1,FOS,MMP2,NEB,RHOA,ST3GAL1,VEGFA	357 (18)
TNFSF12		cytokine		0.483	4.98E-03	ANKRD2,ATP5O,MT-CO2,MYH4,MYOG,NFKBIA,PF4,PGAM2,SDHA,TRIM63	310 (13)
quercetin		chemical drug	Inhibited	-2.274	5.06E-03	ACAA2,ACOX1,CAV1,CD63,ECH1,EGR1,FOS,HSPA5,JUN,LPL,NFE2L1,ODC1,PCCA,PRDX3	368 (23)
TERT		enzyme		-1.941	5.06E-03	ATF3,CALU,CAV1,CDKN1A,COL5A2,CTGF,GSN,KHDRBS1,MFGE8,MMP2,NFKBIA,NSFL1C,SOD2,VIM	328 (20)
ITGAV		ion channel		-0.951	5.07E-03	CDKN1A,COL1A1,FN1,FOS,ITGB1,MMP2	260 (21)
green tea polyphenol		chemical drug		0.447	5.07E-03	CAV1,CDKN1A,FOS,JUN,MMP2,VEGFA	355 (21)
SU6656		chemical toxicant	Activated	2.236	5.07E-03	ATF3,CTGF,DDIT3,EGR1,VEGFA,ZFP36L1	377 (20)
SSRP1		other			5.07E-03	ACTA1,CDKN1A,EGR1,MSN,MYH6,TNNI2	120 (5)
IL13		cytokine	Inhibited	-3.014	5.23E-03	ACADVL,ACKR3,ACOX1,ACSL1,ALOX15,ATF3,BZW2,CAPN2,CD44,COL1A1,COL3A1,COL6A2,CTGF,CTSB,CTSV,EGR1,EPAS1,FABP4,G0S2,GPX4,GSN,HOMER2,MMP2,NID1,POSTN,RFTN1,RHOA,SEPT11,THBS1,TNS1	380 (19)
silicon dioxide		chemical drug		-1.000	5.24E-03	CST3,FOS,JUN,NCF1	321 (20)
monorden		chemical - endogenous non-mammalian		-1.000	5.24E-03	DDIT3,GSN,HSP90B1,HSPA5	309 (19)
DDR1		kinase		0.692	5.24E-03	CDKN1A,COL1A1,COL3A1,MMP2	391 (19)
24-hydroxycholesterol		chemical - endogenous mammalian		1.225	5.24E-03	APOE,APP,HSPA5,SREBF1	369 (18)
EHHADH		enzyme	Activated	2.000	5.24E-03	ACOX1,ACSL1,LPCAT3,MGLL	149 (7)
MT-TM		other			5.24E-03	MT-CO1,MT-CO2,MT-CYB,MT-ND1
TLE1		transcription regulator			5.24E-03	ATF3,DUSP1,EGR1,FOS
SP2		transcription regulator			5.24E-03	CDKN1A,FOS,MAT2A,SERPINH1
SPARC	-1.321	other		-1.000	5.27E-03	BHLHE40,CEBPD,CFD,COL1A1,CPT1B,FN1,GPD1,MMP2,P2RY2,SPARC,USP2,VIM	458 (23)
pyrrolidine dithiocarbamate		chemical reagent		-0.427	5.27E-03	CAV3,COL1A1,CTGF,FABP4,GNB2L1,HLA-DRA,MMP2,NFKBIA,NR4A1,PGK1,SOD2,VEGFA	461 (21)
di(2-ethylhexyl) phthalate		chemical toxicant	Inhibited	-2.203	5.37E-03	ACOX1,ALOX15,BSG,EGR1,FOS,JUN,SLC27A1,SREBF1	251 (13)
SERPINF1		other		0.577	5.37E-03	CRYAB,CTGF,G0S2,LOXL1,NFKBIA,SOD2,THBS1,VIM	403 (18)
MAP2K7		kinase			5.37E-03	ATF3,CDKN1A,HSPA1L,HSPA5,ITGB1,MYH7,PDIA3,RHOB	403 (16)
STAT4		transcription regulator		-1.219	5.38E-03	ACADL,ACSS1,BSG,DDAH2,FDX1,GADD45G,H3F3A/H3F3B,HLA-DQB1,ITGA7,PDK1,PGP,RAMP1,RGS16,RRAD,SAT1,SERPINB1,SF3B1,STAT1,VDAC1,VEGFA	323 (7)
nitroprusside		chemical drug		-1.899	5.47E-03	CAT,CAV1,EGR1,FOS,RHOA,SLC12A4,VEGFA	351 (20)
ALB		transporter		-0.669	5.47E-03	CDKN1A,COL1A1,DDIT3,HSPA5,SCD,SYNPO,VEGFA	456 (23)
CLOCK		transcription regulator			5.51E-03	ACOX1,BHLHE40,BPHL,DDIT3,FKBP5,HLA-DQB1,ID1,LOC102637129/S100a11,MGP,MKNK2,NDUFA3,NR0B2,Smim11,TEF,USP2
TRIB1		kinase			5.60E-03	ACOX1,CPT2,SCD
ACACA		enzyme			5.60E-03	GPAM,SCD,SREBF1	127 (6)
PDGF (family)		group			5.60E-03	HSPD1,PDIA3,VIM
HBP1		transcription regulator			5.60E-03	CDKN1A,CTSB,MYOG
TDGF1		growth factor			5.60E-03	MYH6,MYH7,MYL2
DDB1		other			5.60E-03	CDKN1A,FMOD,STAT1	164 (3)
PLA2G5		enzyme			5.60E-03	COL3A1,VEGFA,VEGFB
ACTA2		other			5.60E-03	ACTA1,CTGF,VIM
NCOA6		transcription regulator			5.60E-03	FOS,LPL,SREBF1	429 (25)
PBX2		other			5.60E-03	COL5A2,FOS,PF4
acrylamide		chemical toxicant			5.60E-03	FOS,JUN,NCAM1
RP 73401		chemical toxicant			5.60E-03	BTG2,EGR1,STAT1	301 (7)
acetic acid		chemical - endogenous mammalian			5.60E-03	EGR1,FOS,JUN	285 (10)
uridine		chemical - endogenous mammalian			5.60E-03	ACOX1,BDH1,HADHB
Stat3-Stat3		complex		-0.130	5.67E-03	CDKN1A,JUN,SERPINA3,SOD2,VEGFA	334 (10)
arotinoid acid		chemical toxicant		0.277	5.67E-03	CDKN1A,DUSP1,FOS,ODC1,SCD	441 (20)
PRKAA1		kinase			5.67E-03	CDKN1A,FN1,NCF1,NFKBIA,THRSP	457 (21)
22(R)-hydroxycholesterol		chemical - endogenous mammalian		-0.313	5.90E-03	ACOX1,APOE,APP,LPL,NR0B2,SREBF1	413 (20)
KLF1		transcription regulator			5.90E-03	ALAS2,BSG,CD44,CDKN1A,HBB,SERPINH1
AR		ligand-dependent nuclear receptor		0.563	5.96E-03	ACTA1,AK3,ATP2A2,CASQ2,CAV1,CDKN1A,CKAP4,COL3A1,CSRP3,DDT,EGR1,FAM89B,FKBP5,GSN,HSPA5,IGFBP5,MYH6,MYL3,MYOG,ODC1,RHOB,SGK1,STAT1,THBS1,TNFAIP2,TSPAN8,VEGFA,VIM	451 (20)
fulvestrant		chemical drug		1.427	5.99E-03	CDC25B,CDKN1A,CNBP,CXCL12,CYR61,DYNLL1,EGR1,FOS,HRAS,ID1,IGFBP5,ITGB1,JUN,LPL,MB,MYH6,POLA2,SNCG,TFRC,TUBA4A,VEGFA	353 (21)
ZAP70		kinase		0.000	6.00E-03	ALAS1,ETFA,FKBP5,NDUFB6,PLEC,RBM3,SCD,SSR4
ATM		kinase		0.958	6.00E-03	ACTB,CDKN1A,CLU,DUSP1,GADD45G,HSP90AB1,HSPE1,JUN	415 (19)
TFAP2C		transcription regulator		1.746	6.00E-03	AIFM1,CD44,CDKN1A,CTGF,GPX1,NRP1,SOD2,THBS1
1-methyl-4-phenyl-1,2,3,6-tetrahydropyridine		chemical toxicant		-1.964	6.11E-03	EGR1,FOS,HSPB1,IDH2,JUN,NR4A1,PARK7,PVALB,RHOA	300 (18)
trovafloxacin		chemical drug		-1.000	6.11E-03	BHLHE40,CDKN1A,FOS,HLA-A,NFKBIA,SOCS2,SOD2,THBS1,VEGFA	358 (15)
SLC13A1		transporter		0.905	6.14E-03	ALDH1A1,CLPX,EEF1G,G0S2,GPAM,HK2,HSPA5,HSPB1,RPL41,SCD,SLC16A1
Nr1h		group		0.072	6.18E-03	ACADL,APOE,ATP1B1,CAV1,CPT2,FGF1,IL15,LPL,PLA2G2A,PRKCQ,SCARB1,SCD,SREBF1,THBS1	323 (21)
ELK1		transcription regulator		-1.460	6.21E-03	ANKH,CCT8,CDKN1A,EGR1,FOS,JUN,THBS1	355 (22)
ID1	-1.854	transcription regulator		-1.144	6.21E-03	CDKN1A,CTGF,EGR1,FN1,MMP2,MYOG,VIM	416 (21)
APOA1		transporter		-0.301	6.21E-03	APOE,APP,CAV1,HSPA5,SCARB1,SOD2,SREBF1	389 (23)
NFKB1		transcription regulator		-1.245	6.25E-03	AKR1B1,ANKRD1,APOE,APP,BTG2,CDKN1A,COL1A1,CREB3,CTSB,DUSP1,EGR1,FOS,GNB2L1,NFKBIA,NR4A1,PRKACA,SLC25A4,SOD2,STAT1,VEGFA	364 (18)
ATF4		transcription regulator	Inhibited	-2.299	6.43E-03	ATF3,CDKN1A,DDIT3,EIF2S2,EIF4EBP1,GHITM,GYS1,HSP90B1,HSPA5,IGFBP5,JUN,SREBF1,VEGFA	441 (22)
TNFSF10		cytokine		1.298	6.51E-03	FOS,FTH1,HLA-A,JUN,MMP2,NFKBIA,SERPINH1,STAT1,TNFAIP2,VEGFA	417 (17)
TP73		transcription regulator		-1.440	6.56E-03	ALAS2,BHLHE40,CCNG1,CDC42EP2,CDKN1A,COL5A2,CRYAB,DDIT3,EGR1,IDH2,KLHL21,MMP2,NCAM1,PTP4A3,PTPN3,SAT1,SERPINE2,SPHK2,THBS1,VEGFA	384 (17)
miR-30c-5p (and other miRNAs w/seed GUAAACA)		mature microrna	Activated	2.331	6.60E-03	ATP2A2,CTGF,GPD2,HNRNPM,IFRD1,JUN,MAT2A,PGM1,SLC12A4,SLC38A1,SLC9A3R2,TNFAIP2
berberine		chemical drug		0.711	6.65E-03	ATP5A1,ATP5G2,BSG,CDKN1A,Cox8b,FN1,MMP2,SAT1,SCARB1,VEGFA,VIM	434 (23)
epoxomicin		chemical - protease inhibitor		-1.244	6.71E-03	DDIT3,H2AFZ,HSPA5,SIRT2
DEF6		other		-0.845	6.71E-03	FN1,FOS,MMP2,VIM	359 (17)
glycine		chemical - endogenous mammalian		0.000	6.71E-03	CDKN1A,FOS,ODC1,VEGFA	338 (20)
mir-144		microrna		0.000	6.71E-03	ABI1,EMC4,PGM1,RAB14
diethylmaleate		chemical toxicant		0.000	6.71E-03	CDKN1A,Gsta1,NFKBIA,NQO1	272 (9)
miR-205-5p (and other miRNAs w/seed CCUUCAU)		mature microrna		0.152	6.71E-03	ATP1A1,HRAS,PARK7,VEGFA
TNFRSF12A		transmembrane receptor		0.762	6.71E-03	ACTA1,CKM,MYBPC2,MYOG	237 (10)
amlodipine		chemical drug		1.000	6.71E-03	ACTA1,COL1A1,IGFBP5,MYH7	234 (7)
TGFB1I1		transcription regulator		1.172	6.71E-03	CDKN1A,FN1,FOS,ID1	305 (15)
IFT57		other	Activated	2.000	6.71E-03	MT-ND1,MT-ND4,SDHA,SDHB
ZFPM2		transcription regulator			6.71E-03	ATP2A2,MYH6,MYH7,WNT4	27 (2)
superoxide		chemical - endogenous mammalian			6.71E-03	CAV1,CLU,FN1,SOD2	390 (15)
acadesine		chemical drug			6.71E-03	CDKN1A,EGR1,SREBF1,THRSP	363 (20)
CYP19A1		enzyme		-1.355	6.73E-03	ACADL,ACADM,ACADVL,ACOX1,JUN,LPL,PLIN2,SCARB1,VEGFA	316 (19)
Smad		complex		-0.655	6.80E-03	CDKN1A,COL1A1,CTGF,ID1,VEGFA	248 (9)
PPP3R1	1.313	phosphatase		-0.447	6.80E-03	CLIC5,CPT1B,LYZ,MYH7,SCD	57 (7)
choline fenofibrate		chemical drug		-0.328	6.80E-03	ACSL1,ADIPOR1,CAV1,NFKBIA,NPC2	258 (7)
imipramine		chemical drug		0.000	6.80E-03	C10orf10,EGR1,FOS,SERPINA3,WIPI1	412 (24)
RCAN1		transcription regulator		0.074	6.80E-03	ACTA1,FOS,MYH1,MYH2,MYH7	145 (10)
KN-62		chemical - kinase inhibitor		1.342	6.80E-03	ATF3,DDIT3,EGR1,MYH2,MYOG	333 (20)
SUPT16H		transcription regulator			6.80E-03	ACTA1,CDKN1A,EGR1,MSN,TNNI2
CCR1		g-protein coupled receptor			6.80E-03	CTSV,FOS,MMP2,SPARC,VIM	456 (22)
NR2C2		ligand-dependent nuclear receptor			6.80E-03	ACOX1,APOE,HADHA,SLC27A1,THRSP	181 (9)
SRSF2	-1.707	transcription regulator			6.80E-03	APP,COL1A1,PYGM,SRSF2,VIM
CEBPA		transcription regulator		-0.453	6.81E-03	ACSL1,AKR1B1,BIN1,BTG2,CDKN1A,CEBPD,CFD,CKAP4,COL1A1,EEF1A2,FABP4,FHL1,FOS,G0S2,GAPDH,GBP1,Gsta1,HSPA5,ID1,JUN,LGALS1,LITAF,LPL,MT-CO1,MYOG,NRP1,PLIN2,PTPN3,SCD,SERPINB1,SOD2,SREBF1	404 (25)
pentoxifylline		chemical drug		-0.272	6.83E-03	COL1A1,CTGF,FOS,NFKBIA,POSTN,VEGFA	443 (19)
AKT2	1.223	kinase		0.270	6.83E-03	AKT2,CIDEA,ITGB1,MYOG,PALLD,VIM	249 (7)
WISP2		growth factor		1.633	6.83E-03	CD44,CTGF,FN1,JUN,SPARC,VIM	160 (7)
STAT5A		transcription regulator		0.989	6.88E-03	CDKN1A,EGLN3,EPAS1,FABP4,FOS,GADD45G,ID1,MYH1,MYH7,MYL2,NOL3,SOCS2,SREBF1,TNNC1,TNNI1,TNNT1,YWHAG	399 (19)
medroxyprogesterone acetate		chemical drug		-0.689	6.89E-03	BTG2,CD44,CYR61,FMOD,FN1,IL15,ITGB1,JUN,LMNA,SGK1,VEGFA,WNT16,WNT4	452 (18)
cyclophosphamide		chemical drug		-0.507	7.09E-03	ATF3,CAT,CD44,CLU,FOS,ODC1,RBM3,S100A11,THBS1,TSPAN8	169 (10)
Camk		complex			7.09E-03	MYL2,MYOG
F Actin		complex			7.09E-03	CTGF,MMP2
TFIIH		complex			7.09E-03	CDKN1A,COL6A1
ELOVL2		enzyme			7.09E-03	SCD,SREBF1
SGMS1		enzyme			7.09E-03	APP,SCARB1
EDEM1		enzyme			7.09E-03	DDIT3,HSPA5
ATE1		enzyme			7.09E-03	JUN,MYH7
Fascin		group			7.09E-03	CTGF,CYR61	281 (10)
C1QL1		other			7.09E-03	FOS,NR4A1
SRFBP1		other			7.09E-03	ACTC1,MYL2
potassium channel		group			7.09E-03	FOS,JUN	66 (7)
2-(3-chlorophenylamino)phenylacetic acid		chemical drug			7.09E-03	COL4A1,FN1
KDM4A		transcription regulator			7.09E-03	CDKN1A,FHL1
glucuronyl glucosamine glycan sulfate		chemical drug			7.09E-03	COL3A1,FN1	261 (10)
cercosporin		chemical - endogenous non-mammalian			7.09E-03	CTGF,FN1
ELL		transcription regulator			7.09E-03	CDKN1A,FOS	177 (3)
ADAM10		peptidase			7.09E-03	APP,ATP2A2,CRYAB,CXCL12,DTNA,FOS,GADD45G,MCHR1,PDIA3,PVALB	417 (14)
miR-184 (and other miRNAs w/seed GGACGGA)		mature microrna			7.09E-03	AKT2,SFRP4
EFEMP1		enzyme			7.09E-03	VEGFA,VIM
FTMT		enzyme			7.09E-03	FTH1,TFRC
EID2		other			7.09E-03	CDKN1A,CKM	148 (7)
KCNQ4		ion channel			7.09E-03	MYOG,TNNT1
CYP11B2		enzyme			7.09E-03	KCNMA1,VEGFA
B4GALNT1		enzyme			7.09E-03	FOS,VEGFA
SETD3		enzyme			7.09E-03	CKM,MYOG
KLF7		transcription regulator			7.09E-03	CDKN1A,HBB
PPP1CA	1.313	phosphatase			7.09E-03	CTGF,FOS	207 (10)
TCEB3		transcription regulator			7.09E-03	ATF3,CDKN1A	5 (2)
VDAC1	-1.338	ion channel			7.09E-03	APP,VDAC1
RING1		transcription regulator			7.09E-03	FOS,JUN
GIMAP1-GIMAP5		other			7.09E-03	HSP90B1,HSPD1
phenylacetic acid		chemical - endogenous mammalian			7.09E-03	HLA-A,MMP2
atipamezole		chemical drug			7.09E-03	EGR1,FOS
spiperone		chemical drug			7.09E-03	SDHA,SDHB	117 (7)
salsalate		chemical drug			7.09E-03	NCF1,NFKBIA
lisofylline		chemical drug			7.09E-03	COL4A1,LAMB1
yohimbine		chemical drug			7.09E-03	EGR1,FOS	275 (15)
2-amino-3-phosphonopropionic acid		chemical - endogenous mammalian			7.09E-03	EGR1,FOS	153 (7)
SB-431542		chemical reagent		1.667	7.39E-03	ATP1A2,BGN,CD44,CLIC4,CTGF,FN1,FOS,ID1,MMP2	423 (21)
NFATC3		transcription regulator		-1.000	7.43E-03	ATF3,COL1A1,FOS,JUN,MYH6,MYH7,PPP3R1,Rcan1	302 (13)
RORA		ligand-dependent nuclear receptor		-1.065	7.67E-03	ACTB,ADIPOR1,APOE,ATP1B1,CAV3,CKMT2,FABP3,GOT1,GSTM2,MGST3,MYOG,NFKBIA,PLIN2,SCD,SREBF1,Sult1a1,UCP3
MKL2		transcription regulator		0.000	7.72E-03	ACTA1,ACTB,G0S2,HLA-A,ITGB1,P2RY1,RAMP1,SCARB1,Tpm4,TST
KLF6		transcription regulator		-0.155	7.86E-03	ATF3,CDKN1A,COL1A1,ENG,NR4A1,SERPINH1	268 (7)
ibuprofen		chemical drug		0.349	7.86E-03	APP,EPAS1,MMP2,PLIN2,SERPINA3,VEGFA	428 (17)
DACH1		transcription regulator		1.000	7.86E-03	CDKN1A,EGR1,FOS,ID1,IER2,JUN	110 (5)
KAT2B		transcription regulator		1.961	7.86E-03	CDKN1A,CKM,CTGF,HBB,KLF2,THRSP	309 (18)
atorvastatin		chemical drug		0.753	7.88E-03	APOE,CAT,CAV1,CD59,COL1A1,ENG,LPL,MAP1LC3A,MMP2,NR4A1,POSTN,RHOA,VEGFA	428 (22)
DETA-NONOate		chemical reagent		-0.338	7.90E-03	BGN,CAT,CDKN1A,DUSP1,FOS,GLO1,PRKG1	337 (18)
CAT	-1.721	enzyme		0.240	7.90E-03	CAV1,CDKN1A,COL1A1,HLA-DRA,HSPA4,THBS1,VIM	473 (24)
arginine		chemical - endogenous mammalian		-1.213	8.09E-03	DDIT3,EGR1,HSPA5,SCD,SOD2	406 (23)
vinblastine		chemical drug		-0.415	8.09E-03	CCNG1,CDKN1A,FOS,HLA-A,SOD2	389 (16)
HEY2		transcription regulator		1.103	8.09E-03	ACTA1,ALPL,ANKRD1,MYH6,Sln
xanthohumol		chemical - endogenous non-mammalian		1.342	8.09E-03	CKMT2,CSRP3,FOS,MYH6,NQO1
phosphatidylcholine		chemical - endogenous mammalian			8.09E-03	CAV1,DDIT3,SCD
11-dehydrocorticosterone		chemical - endogenous mammalian			8.09E-03	ACOX1,CPT1B,GPAM
4-nonylphenol		chemical toxicant			8.09E-03	FABP4,FOS,LPL	240 (7)
Pde		group			8.09E-03	ATP5A1,FOS,NR4A1
KDM8		other			8.09E-03	HK2,PDK1,PKM	251 (7)
PSMB9		peptidase			8.09E-03	HLA-A,NFKBIA,RPS3	314 (7)
miR-224-5p (miRNAs w/seed AAGUCAC)		mature microrna			8.09E-03	AP2M1,CXCL14,KLK1
GUSB		enzyme			8.09E-03	CEBPD,CTSV,CYR61	145 (7)
RALBP1		enzyme			8.09E-03	COL4A1,GAPDH,MMP2
NCSTN		peptidase			8.09E-03	APP,PSENEN,VIM
PLCB1		enzyme			8.09E-03	Cd24a,GAPDH,MYOG
ITGA6		transmembrane receptor			8.09E-03	ITGA7,RPSA,VEGFA
DDX17		enzyme			8.09E-03	CDKN1A,JUN,S100A4	335 (7)
RFX2		transcription regulator			8.09E-03	HLA-DRA,LMNA,RPL30
S100P		other			8.09E-03	ACTB,CFL1,S100A6
raltitrexed		chemical drug			8.09E-03	CDKN1A,SAT1,TMSB10/TMSB4X
poloxamer		chemical reagent			8.09E-03	ACADM,ACOX1,LPL
1,1-bis(3'-indolyl)-1-(4-trifluoromethyl-phenyl)methane		chemical reagent			8.09E-03	ATF3,CAV1,CDKN1A
prodigiosin		chemical toxicant			8.09E-03	CDKN1A,DDIT3,HSPA5	345 (15)
CA074-methyl ester		chemical reagent			8.09E-03	APP,CTSB,LAMP1
anti-benzo(a)pyrene-diol-epoxide		chemical toxicant			8.09E-03	CDC25B,CDKN1A,JUN	405 (17)
betaine		chemical - endogenous mammalian			8.09E-03	DDIT3,HSPA5,SREBF1	117 (7)
clozapine		chemical drug		-1.815	8.23E-03	CIDEA,EGR1,FOS,NR4A1,PVALB,SCD,SGK1,SREBF1	368 (21)
CSF1		cytokine	Inhibited	-2.002	8.30E-03	APOE,CDKN1A,DUSP1,EGR1,FHL2,FN1,FOS,HSP90B1,HSPA5,ITGB1,JUN,RHOA,STAT1,THBS1,TPT1,VEGFA	299 (18)
H89		chemical - kinase inhibitor	Activated	2.581	8.42E-03	APP,CDKN1A,CREM,DUSP1,EGR1,FOS,Gsta1,IGFBP5,MMP2,NFKBIA,NR4A1,SOD2,VEGFA	390 (23)
WWTR1		transcription regulator	Inhibited	-2.000	8.44E-03	CD44,COL1A1,CTGF,FN1	56 (4)
ammonium chloride		chemical drug	Inhibited	-2.000	8.44E-03	APP,AQP4,ATP1A1,CTSB	193 (11)
S100B		other		-1.982	8.44E-03	APP,CDKN1A,FOS,JUN	391 (23)
vanadate		chemical - other		-1.982	8.44E-03	ACTA1,JUN,ODC1,VEGFA	409 (20)
T		transcription regulator		-1.000	8.44E-03	CD44,COL1A1,FMOD,MGP
THY1		other		0.000	8.44E-03	CLU,MMP2,VEGFA,VIM	397 (21)
doxifluridine		chemical drug		0.805	8.44E-03	CCNG1,CDKN1A,RPL3,RPS27L
HEY1		transcription regulator		1.000	8.44E-03	CDKN1A,MMP2,MYH6,MYOG	113 (7)
SP100		transcription regulator			8.44E-03	CDKN1A,CTGF,HSPA1L,HSPE1
ellagic acid		chemical - endogenous non-mammalian			8.44E-03	AIFM1,AKR1B1,NQO1,SCARB1
indirubin		chemical drug			8.44E-03	CDC25B,CYR61,JUN,MT-CO2	250 (7)
AICAR		chemical - endogenous mammalian		0.796	8.86E-03	ACTA1,CDKN1A,FN1,HK2,SCD,SREBF1,UCP3	458 (25)
dehydroisoandrosterone		chemical - endogenous mammalian		0.208	8.87E-03	FABP4,FKBP5,GNB2L1,HADHA,HSP90AB1,MYH6,NFKBIA,SCD,SLC27A1	360 (12)
SOX11		transcription regulator		1.129	8.87E-03	ADAM9,AS3MT,CAV1,EGR1,HSPD1,IER2,ITGB1,SEPT2,STAT1
5-O-mycolyl-beta-araf-(1->2)-5-O-mycolyl-alpha-araf-(1->1')-glycerol		chemical - endogenous non-mammalian	Inhibited	-2.530	9.09E-03	ACSL1,ATF3,CD44,DUSP1,FABP4,MGLL,PLA2G7,RGS16,SERPINE2,SOD2	337 (13)
ITGB3		transmembrane receptor		-1.828	9.09E-03	COL1A1,FN1,FOS,HSP90B1,LIMS1,MMP2,NDUFV1,SPARC	300 (17)
NCOA2		transcription regulator		-0.128	9.09E-03	CDKN1A,CFD,EGR1,FABP4,FAM89B,MYOG,NFKBIA,UCP3	388 (20)
MYD88		other	Inhibited	-2.707	9.15E-03	ACSL1,AK3,ALDH1A1,CD44,CEBPD,CLIC4,CXCL12,CYR61,DUSP1,EGR1,FOS,HLA-A,HSP90AB1,IGFBP5,IL15,JUN,MMP2,NFKBIA,SCARB1,TSC22D1	366 (17)
caspase		group		-0.651	9.53E-03	APP,CDKN1A,GLUL,NCF1,THBS1	405 (22)
TNC		other		-0.447	9.53E-03	CDKN1A,FOS,KHDRBS1,MMP2,RHOA	388 (23)
HSPA5	-1.658	enzyme	Activated	2.169	9.53E-03	APP,CLU,DDIT3,HSP90B1,SREBF1	60 (3)
HIST1H1T		other		-1.897	9.85E-03	Anp32e,CD81,FOS,GLUL,HSPA4,METTL22,PCBP4,PCCB,PHB2,PRKCQ
Hist1h1a		other		-1.897	9.85E-03	Anp32e,CD81,FOS,GLUL,HSPA4,METTL22,PCBP4,PCCB,PHB2,PRKCQ
3-methylcholanthrene		chemical toxicant			9.91E-03	ALAS2,CYR61,FOS,Gsta1,ME1,NQO1,NR4A1	261 (7)
XBP1		transcription regulator		-0.222	1.01E-02	APP,ATP2A2,CAT,COPE,CREB3,DDIT3,FN1,HLA-DRA,HSP90B1,HSPA5,NCF1,PDIA3,RABAC1,S100A6,SREBF1,SSR4,WFS1,YIF1A
CYR61	-4.300	other		-1.347	1.02E-02	CDKN1A,COL1A1,CYR61,ITGB1,NR4A1,VEGFA
TXNIP	-1.268	other		-0.963	1.02E-02	CDKN1A,G0S2,LPL,THRSP,TXNIP,VEGFA
lysophosphatidylcholine		chemical - other		-0.555	1.02E-02	CAT,EGR1,JUN,LPL,SCARB1,SREBF1
rasagiline		chemical drug		0.085	1.02E-02	APP,CAT,EGR1,GNB2L1,TFRC,YWHAG
nitrofen		chemical toxicant		1.633	1.02E-02	AQP4,CLIC4,EGR1,EPAS1,RTN4,VEGFA
Pdgf Ab		complex		-1.067	1.04E-02	CKM,FOS,MYOG,SCD
creatine		chemical - endogenous mammalian		0.000	1.04E-02	CS,MYH2,SLC6A8,TNNT1
EGLN1		other		0.218	1.04E-02	EGLN3,EPAS1,PGK1,VEGFA
NAB2		transcription regulator		1.131	1.04E-02	CDKN1A,FN1,FOS,RRAD
KLK4		peptidase			1.04E-02	CCNG1,CDC34,CDKN1A,CUL4A
LPIN1		phosphatase			1.04E-02	ACADM,APOE,FABP4,SCD
methylphenidate		chemical drug			1.04E-02	EGR1,FOS,HOMER2,NCAM1
SFTPA1		transporter	Activated	3.000	1.06E-02	COL1A1,CTGF,CYR61,EGR1,ESM1,FOS,KLF2,PLIN2,ST3GAL1
reactive oxygen species		chemical toxicant		-0.942	1.08E-02	ADAM9,CAT,CDKN1A,CTGF,DDIT3,EIF4EBP1,HSPA5,JUN,PRDX3,RRAD,SOD2,VEGFA
formaldehyde		chemical - endogenous mammalian		-1.905	1.11E-02	EGR1,FOS,JUN,JUND,SGK1
FAAH		enzyme		-1.342	1.11E-02	ATP5H,RPL17,RPL7,RPS18,RPS2
FHIT		enzyme		-0.554	1.11E-02	CDKN1A,RAB7A,RABAC1,RAN,RHOC
RASSF5		other		-0.243	1.11E-02	BZW1,CDKN1A,RPS15,SAT1,UQCR11
sterol		chemical - endogenous mammalian		0.689	1.11E-02	ACSL1,ACSS2,GPAM,IDH2,SCARB1
ferulic acid		chemical - endogenous non-mammalian		1.387	1.11E-02	APP,CAT,CDKN1A,GPX1,PVALB
miR-1-3p (and other miRNAs w/seed GGAAUGU)		mature microrna		1.888	1.11E-02	ARF4,ATP6V1B2,BLCAP,Calm1 (includes others),DDX5,FERMT2,FSTL1,GPD2,H3F3A/H3F3B,HSPD1,NELFCD,NRP1,PDLIM7,PLEKHB2,POLA2,POLR2K,THBS1,TMSB10/TMSB4X
EPHB1		kinase			1.11E-02	EGR1,FOS,JUN
WWC1		transcription regulator			1.11E-02	CTGF,FGF1,VIM
SIRT6		enzyme			1.11E-02	RPL23,RPL3,RPS15A,SOD2,SREBF1
Shc		group			1.11E-02	FABP4,FOS,LPL
WHSC1		enzyme			1.11E-02	FOS,JUN,STAT1
MYF5		transcription regulator			1.11E-02	CDKN1A,CKM,MYOG
CNGA3		ion channel			1.11E-02	CAPN2,DDIT3,HSPA5
UBD		other			1.11E-02	ACOX1,ACSL1,UCP3
NGFR		transmembrane receptor			1.11E-02	FOS,JUN,NCAM1,NR0B2,RHOB
NCK1		kinase			1.11E-02	DDIT3,FOS,HSPA5
FRMD6		other			1.11E-02	CDKN1A,CTGF,FGF1
RPS6KA4		kinase			1.11E-02	DUSP1,FOS,JUN
GATA5		transcription regulator			1.11E-02	ACTC1,MYH6,TNNC1
ATP7A		transporter			1.11E-02	APP,PAM,VEGFA
DDX5	-1.261	enzyme			1.11E-02	CDKN1A,JUN,S100A4
HSF2		transcription regulator			1.11E-02	CCT5,CCT8,CLU,HSPA4,HSPB1
FTH1	1.130	enzyme			1.11E-02	FTH1,HBB,TFRC
clomipramine		chemical drug			1.11E-02	C10orf10,SERPINA3,WIPI1
TAPI-1		chemical - protease inhibitor			1.11E-02	APP,MMP2,MT-CO1
mimosine		chemical drug			1.11E-02	CDKN1A,CSNK2B,HLA-DQB1
Mapk		group		-1.604	1.12E-02	APP,CDKN1A,COL1A1,CTGF,EGR1,FOS,JUN,S100A4,SNCG,STAT1,VEGFA
TCR		complex		-0.560	1.13E-02	ABLIM1,BIN1,BSG,CTSB,EGR1,FOS,GADD45G,HSP90B1,HSPA5,HSPD1,JUN,KLF2,LAMP1,NFKBIA,NR4A1,NRP1,ODC1,PGK1,RPL13A,SOCS2,STAT1,TOB1,TSC22D1
Vegf		group	Inhibited	-3.678	1.14E-02	ACKR3,ANGPTL2,AQP4,ATF3,CD44,CDC25B,CRYAB,CXCL12,CYR61,DDIT3,DOK5,EGR1,EMP1,ESM1,FABP4,FKBP5,FN1,HK2,ID1,ITGB1,MMP2,MPC1,NR4A1,NRP1,PPAP2B,SGK1,SLC12A4,SOCS2,VEGFA,VEGFB,VIM
epinephrine		chemical - endogenous mammalian		-1.890	1.15E-02	AQP7,CDKN1A,HK2,LPL,MMP2,MYL2,OSTN,POLA2,TRIM63
miR-291a-3p (and other miRNAs w/seed AAGUGCU)		mature microrna	Activated	2.034	1.15E-02	ADAM9,ANKRD52,APP,CD44,CDKN1A,CFL2,MBNL2,SEPT2,UBXN1,VEGFA
roscovitine		chemical drug		0.391	1.16E-02	APP,CD63,CDKN1A,CTGF,FABP4,FN1
ANGPT1		growth factor			1.16E-02	ACTA1,COL3A1,DUSP1,ITGB1,MYH7,VEGFA
INSIG1		other		1.548	1.20E-02	ACSS2,APOE,FABP4,GPAM,LPCAT3,LPL,PLA2G7,PLIN2,SCARB1,SCD,SREBF1
ERN1		kinase	Inhibited	-2.410	1.21E-02	DDIT3,GOT1,HSPA5,ITGB6,JUN,SPARC,VEGFA,WFS1
JUND	-1.679	transcription regulator		1.710	1.21E-02	ALAS1,CLU,COL6A1,FTH1,JUND,NR4A1,SAT1,VEGFA
Go 6976		chemical - kinase inhibitor		1.664	1.23E-02	ACTA1,CDKN1A,FN1,FOS,ITGB1,MMP2,NFKBIA
PML		transcription regulator		1.937	1.23E-02	CDKN1A,CFL1,HLA-DRA,HSPB1,LYZ,NSFL1C,YWHAG
phorbol esters		chemical - other	Inhibited	-2.566	1.24E-02	APP,CD44,DUSP1,EGR1,FOS,HK2,HSD17B4,JUN,ODC1,SOD2
ascorbic acid		chemical - endogenous mammalian		0.251	1.25E-02	ALPL,CDKN1A,DDIT3,HSPA5,IGFBP5,IL15,ITGB1,MGP,SPARC
7-ketocholesterol		chemical - endogenous mammalian	Inhibited	-2.000	1.27E-02	DDIT3,EGR1,HSPA5,SCARB1
ketamine		chemical drug		-1.766	1.27E-02	CREM,FOS,NQO1,PVALB
acetyl-L-carnitine		chemical - endogenous mammalian		0.000	1.27E-02	CDKN1A,GLO1,NDUFB8,UQCRC2
thioridazine		chemical drug		0.000	1.27E-02	C10orf10,CDKN1A,SERPINA3,WIPI1
riboflavin		chemical - endogenous mammalian		0.000	1.27E-02	CSNK1A1,JUN,MMP2,WNT4
PS-1145		chemical - kinase inhibitor		0.218	1.27E-02	HSPA5,NFKBIA,SERPINA3,UACA
SCP2		transporter		1.265	1.27E-02	ACOX1,BSG,PLIN2,SCARB1
HTATIP2		transcription regulator			1.27E-02	FOS,MMP2,SPARC,VEGFA
HFE		transmembrane receptor			1.27E-02	DDIT3,HSP90B1,HSPA5,TFRC
OGT		enzyme			1.27E-02	ATP2A2,FOS,JUN,VIM
CITED2	1.316	transcription regulator			1.27E-02	ACOX1,DUSP1,PGK1,VEGFA
MUC1		transmembrane receptor		-1.142	1.29E-02	CAT,EGLN3,NFKBIA,SOD2,VIM
PLAT		peptidase		-1.067	1.29E-02	DDIT3,FN1,FOS,JUN,MMP2
WNT5A		cytokine		-0.958	1.29E-02	COL1A1,CRYAB,CXCL12,DGKZ,FABP4,FN1,IL15,NR0B2,SPARC,STAT1,VIM
PTGER4		g-protein coupled receptor		-0.849	1.29E-02	APP,CD44,EGR1,MMP2,NCF1
HNRNPK		other		-0.152	1.29E-02	ALOX15,CDKN1A,COL12A1,CTGF,SDPR
INHA		growth factor		0.089	1.29E-02	COL3A1,COL6A1,COMP,CTGF,CYR61,LMNA,MMP2,PIK3IP1,SFRP4,SGK1,Tpm2
bardoxolone		chemical drug		0.246	1.29E-02	CDKN1A,DDIT3,FTH1,NFKBIA,NQO1
AGTR2		g-protein coupled receptor		1.000	1.29E-02	ACTA1,COL3A1,FN1,FOS,MYLPF
N-cor		group		-0.186	1.31E-02	ACSL1,CDKN1A,CXCL14,FABP4,SCD,SREBF1
H-7		chemical - kinase inhibitor		1.727	1.31E-02	COL1A1,EGR1,FN1,FOS,ITGB1,SOD2
Laminin		complex			1.31E-02	APP,COL1A1,FN1,ITGB1,RPSA,VIM
Notch		group		-0.542	1.32E-02	ANKRD1,CDKN1A,DUSP1,ID1,MMP2,NET1,S100A11,VEGFA
sulindac		chemical drug		0.406	1.32E-02	ALOX15,APP,CCNG1,CDKN1A,G0S2,NQO1,SERPINB1,VEGFA
lithium		chemical drug		0.054	1.35E-02	APP,CDKN1A,EGR1,FOS,IMPA2,JUN,NCAM1,PDE4D,RAB7A
D-2-amino-5-phosphonovaleric acid		chemical reagent			1.37E-02	APP,CAMK2B
Pld		group			1.37E-02	FN1,PTP4A3
RNASEH2B		enzyme			1.37E-02	CDKN1A,PHLDA3
SLC22A2		transporter			1.37E-02	CPT1B,CPT2
ATF6B		transcription regulator			1.37E-02	DDIT3,HSPA5
DNAJB4		other			1.37E-02	CDKN1A,STAT1
USE1		other			1.37E-02	DDIT3,HSPA5
SLCO1C1		transporter			1.37E-02	ALDH1A1,VEGFA
PLCL2		enzyme			1.37E-02	ID1,SPARC
MKX		other			1.37E-02	COL1A1,TNMD
CA4		enzyme			1.37E-02	DDIT3,HSPA5
Lefty		group			1.37E-02	CDKN1A,CTGF
asparagine		chemical - endogenous mammalian			1.37E-02	OAZ1,ODC1
proanthocyanidin derivative		chemical - other			1.37E-02	JUN,MFGE8
GLRX3		enzyme			1.37E-02	PPP3R1,TFRC
KCNJ2		ion channel			1.37E-02	FOS,MYOG
DLX4		transcription regulator			1.37E-02	HBB,VEGFA
FBLN2		other			1.37E-02	MMP2,VEGFA
SLC16A1	-2.581	transporter			1.37E-02	BSG,SLC16A1
miR-1285-3p (and other miRNAs w/seed CUGGGCA)		mature microrna			1.37E-02	AKT2,VIM
CALCR		g-protein coupled receptor			1.37E-02	CDKN1A,FOS
SGCB		other			1.37E-02	DAG1,SSPN
GCLC		enzyme			1.37E-02	FOS,JUN
HOPX		transcription regulator			1.37E-02	MYH3,MYOG
FBXL5	1.621	enzyme			1.37E-02	FTH1,TFRC
F2RL3		g-protein coupled receptor			1.37E-02	EGR1,FOS
SLC37A4	1.282	transporter			1.37E-02	DDIT3,HSPA5
CMA1		peptidase			1.37E-02	COL1A1,COL3A1
GTF2IRD1		transcription regulator			1.37E-02	FOS,TNNI1
CCNA1		other			1.37E-02	MMP2,VEGFA
2-[[4-[(e)-styryl]phenoxy]methyl]oxirane		chemical reagent			1.37E-02	APOE,SREBF1
SIX4		transcription regulator			1.37E-02	ALDOA,MYOG
PALLD	-2.408	other			1.37E-02	ACTA1,ITGB1
PPP2R5B		phosphatase			1.37E-02	SAT1,SERPINE2
GNRH2		other			1.37E-02	RPLP1,RPSA
SERPINH1	-1.686	other			1.37E-02	COL1A1,COL4A2
ibotenic acid		chemical toxicant			1.37E-02	FOS,JUN
cilazapril		chemical drug			1.37E-02	ACTA1,COL3A1
glabridin		chemical - endogenous non-mammalian			1.37E-02	FOS,SOD2
protocatechuic acid		chemical - endogenous non-mammalian			1.37E-02	APP,RGS5
sertindole		chemical drug			1.37E-02	ACTB,APP
thymeleatoxin		chemical toxicant			1.37E-02	CDKN1A,SOD2
epigallocatechin-gallate		chemical drug		1.806	1.39E-02	APP,AQP4,CAT,CDKN1A,CTGF,CYR61,EGR1,FN1,FOS,JUN,JUND,LAMP1,MMP2,NFKBIA,SLC16A1,STAT1,TFRC,VEGFA,VIM
IL1A		cytokine		-1.314	1.40E-02	ALDH1A1,APP,CD44,CDKN1A,CXCL12,CYR61,FAM89B,FOS,FTH1,GBP1,IGFBP5,ITGB1,JUN,MMP2,NFKBIA,SERPINA3,SOD2,SPARC
tributyrin		chemical drug		-1.414	1.45E-02	ATF3,CDKN1A,CTGF,CYR61,DUSP1,GBP1,HSPA5,SOD2
Collagen type I		complex		-1.010	1.45E-02	APOE,APP,COL1A1,EIF4EBP1,FN1,ITGB1,MMP2,VIM
silibinin		chemical drug	Activated	2.189	1.45E-02	CDKN1A,CTGF,EGR1,FN1,MMP2,NFKBIA,VEGFA,VIM
imatinib		chemical drug		1.052	1.46E-02	APP,CDKN1A,COL1A1,COL3A1,CXCL12,FN1,PLIN2,SOCS2,VEGFA
AG490		chemical - kinase inhibitor		1.664	1.46E-02	ACAT1,ACHE,CDKN1A,FOS,MYH10,PLA2G2A,SOD2,STAT1,VEGFA
vincristine		chemical drug	Inhibited	-2.200	1.47E-02	AKT2,CDKN1A,EGR1,HSP90AB1,JUN,SOD2
PXR ligand-PXR-Retinoic acid-RXRα		complex		-1.671	1.47E-02	ABCB9,ALAS1,ALDH1A1,CAT,GSTM2,SCD
nonylphenol		chemical toxicant		0.000	1.47E-02	ALAS1,ATP5O,KLHL41,Ldha/RGD1562690,RAB14,S100A6
mir-29		microrna		1.446	1.47E-02	COL1A1,LPL,MMP2,NID1,SCARB1,THBS1
NFYB		transcription regulator			1.47E-02	ACTB,ATP5B,CAPN3,CAV1,COL1A1,EPAS1,FTH1,GAPDH,GPAM,HCCS,HLA-DQB1,HLA-DRA,PSMB7,RHOB,RPL41,S100A4,SCARB1,THRSP,TMBIM6,USP13,VIM,YBX3
4-hydroxyestradiol-17beta		chemical - endogenous mammalian			1.48E-02	CAT,HSPA5,NQO1
LXR ligand-LXR-Retinoic acid-RXRα		complex			1.48E-02	APOE,SCARB1,SREBF1
Fcor		enzyme			1.48E-02	CAT,CDKN1A,SOD2
Collagen Alpha1		group			1.48E-02	CDKN1A,COL1A1,MMP2
ALOX12		enzyme			1.48E-02	FN1,JUN,VEGFA
CST3	1.592	other			1.48E-02	APP,FOS,NFKBIA
CHRM3		g-protein coupled receptor			1.48E-02	CYR61,EGR1,FOS
HIF3A		transcription regulator			1.48E-02	EPAS1,PGK1,VEGFA
ST3-Hel2A-2		chemical reagent			1.48E-02	ATF3,DDIT3,FOS
AFP		transporter			1.48E-02	EGR1,FOS,TSC22D1
DSP		other			1.48E-02	COL1A1,COL3A1,LPL
CAMK2D		kinase			1.48E-02	ACTA1,MYH7,PPP2R1A
CELF1		translation regulator			1.48E-02	ACTA1,CDKN1A,FHL2
HNRNPAB		enzyme			1.48E-02	HBB,S100A4,VIM
ryanodine		chemical - endogenous non-mammalian			1.48E-02	ACTA1,FOS,RHOA
DL-fructose		chemical - endogenous mammalian			1.48E-02	GPD1,SCD,SREBF1
Fe2+		chemical - endogenous mammalian			1.48E-02	APP,SREBF1,TFRC
VTN		other		-1.954	1.49E-02	BHLHE40,CDKN1A,COL1A1,ITGB1,MMP2
sildenafil		chemical drug		-1.206	1.49E-02	APP,FGF1,RHOA,VEGFA,VEGFB
IFRD1	-1.576	other		-0.555	1.49E-02	CTGF,MYH8,MYOG,NDUFA6,SHFM1
tosedostat		chemical drug		-0.447	1.49E-02	ATF3,CDKN1A,CHAC1,DDIT3,VEGFA
ABCB4		transporter	Activated	2.219	1.49E-02	COL1A1,COL4A1,CTGF,MMP2,SPARC
eplerenone		chemical drug	Activated	2.236	1.49E-02	CTGF,FN1,MMP2,NCF1,VEGFA
HOXD3		transcription regulator	Inhibited	-2.000	1.53E-02	COL1A1,MMP2,THBS1,TSPAN7
SMARCD3	1.384	transcription regulator		-1.000	1.53E-02	CD44,COL1A1,FMOD,MGP
11,12-epoxyeicosatrienoic acid		chemical - endogenous mammalian		-0.762	1.53E-02	CD44,DUSP1,FABP4,NFKBIA
CTSB	-1.184	peptidase		-0.651	1.53E-02	APP,COL1A1,CTSB,CTSV
HOXA5		transcription regulator		0.000	1.53E-02	CDKN1A,EGR1,IER2,SAT1
BACH1		transcription regulator		0.283	1.53E-02	FTH1,HBB,ME1,NQO1
miR-23a-3p (and other miRNAs w/seed UCACAUU)		mature microrna		0.718	1.53E-02	C21orf33/LOC102724023,CXCL12,MDH2,TRIM63
PDPK1		kinase			1.53E-02	CAV1,CDKN1A,CST3,KLF2
UBE2I		enzyme			1.53E-02	CEBPD,HBB,NR0B2,SGK1
ZBTB17		transcription regulator			1.53E-02	BHLHE40,CDKN1A,DDIT3,EGR1
PRKCD		kinase		-1.602	1.54E-02	CDKN1A,COL1A1,CXCL12,FOS,JUN,LAMP1,MMP2,NFKBIA,ODC1,VEGFA
RARA		ligand-dependent nuclear receptor		-1.633	1.57E-02	ALDH1A1,CDKN1A,DUSP1,EGR1,FOS,JUN,LAMB1,MGP,NRP1,STAT1,UCP3
BCL2		transporter		-0.549	1.57E-02	ATP2A2,CCNG1,CDKN1A,CKM,FOS,IL15,ITGB1,MMP2,NFKBIA,VDAC1,VEGFA
tert-butyl-hydroquinone		chemical reagent		-1.636	1.58E-02	ATF3,FOS,FTH1,Gsta1,HSPA5,JUN,ME1,NQO1,PALLD
SRC (family)		group		-1.633	1.65E-02	ATP1A1,FN1,ID1,KLF2,S100A4,STAT1
GHRL		growth factor		-1.571	1.65E-02	DDIT3,FOS,LPL,MYOG,SCD,SREBF1,UCP3
chloropromazine		chemical drug		-1.408	1.65E-02	C10orf10,FOS,NR4A1,SCD,SERPINA3,WIPI1
S-nitrosoglutathione		chemical toxicant		-0.219	1.65E-02	CDKN1A,DDX5,HLA-DRA,NFKBIA,NQO1,PRKG1
PIK3CA		kinase			1.65E-02	ATP1A1,CEBPD,HSP90AB1,ITGB1,SPARC,VIM
TCF7L2		transcription regulator			1.65E-02	CDKN1A,CTGF,FBP2,FH,SDC2,VEGFA
Ras		group	Inhibited	-2.071	1.67E-02	CAV1,CDKN1A,CTGF,EGR1,FOS,JUN,MMP2,ODC1,SERPINE2,SREBF1,STAT1,VEGFA
etoposide		chemical drug		-1.062	1.68E-02	ACHE,ATF3,BIN1,CDC25B,CDKN1A,DUSP1,FTH1,HK2,JUN,MT-CO2,NR4A1,SGK1,SOD2,SVIL
ADAM17		peptidase		-1.342	1.71E-02	ACTA1,COL3A1,FN1,MMP2,MYH7
LDLR		transporter		-0.686	1.71E-02	APOE,BGN,EGR1,LPL,MMP2,PSMA7,PSMB7,SCARB1,SREBF1
selenium		chemical drug		1.009	1.71E-02	CDKN1A,GPX1,GPX4,HSPA5,PVALB
PLP1		other			1.71E-02	DDIT3,HSPA5,PRKCQ,SEPT2,SIRT2
fluvoxamine		chemical drug			1.71E-02	ACTB,FOS,GAPDH,GNB2L1,RPL13A
TGFBR1		kinase		-1.941	1.72E-02	BGN,BHLHE40,CDKN1A,COL1A1,CTGF,FMOD,FN1,VIM
GDNF		growth factor		-0.600	1.72E-02	ACTB,CTSB,EGR1,EIF4A2,FN1,LGALS1,PRKACA,RPSA
SMAD4		transcription regulator		-1.593	1.77E-02	BGN,CDKN1A,CITED2,CTGF,ENG,FOS,ID1,ITGB1,NFKBIA,NPR2,SCD,SGK1,SLC25A4,THBS1,Tpm2,VEGFA,VIM
cardiotoxin		chemical - other		-0.555	1.77E-02	ACOX1,BGN,COL6A2,CTSV,HSPA5,KARS,MMP2,MYOG,RPSA,TNNC1,TNNT1,TSC22D1,UCP3,WNT16
GPD1	1.464	enzyme			1.77E-02	ALPL,APP,CD63,GPCPD1,GPD2,NOL3,NQO1,SERPINA3,SERPINB1,SERPINE2
RET		kinase		-0.651	1.79E-02	CLU,COL1A1,CTSB,CTSV,CXCL12,EGR1,FOS,HSPA1L,HSPA9,HSPD1,RTN4
NOTCH1		transcription regulator		0.033	1.79E-02	ANKRD1,C21orf33/LOC102724023,CDKN1A,CEBPD,CFD,CKM,COL1A1,CTGF,CYR61,ESM1,FOS,GAA,ID1,ITGB1,MMP2,WNT4
acetaldehyde		chemical - endogenous mammalian		-1.982	1.81E-02	COL1A1,FOS,JUN,MMP2
stearic acid		chemical - endogenous mammalian		-1.131	1.81E-02	ATF3,CLU,NFKBIA,PLIN2
9Z,11E-octadecadienoic acid		chemical - endogenous non-mammalian		-1.091	1.81E-02	ACOX1,CPT1B,SORBS1,THBS1
leuprolide		biologic drug		-0.958	1.81E-02	APP,EGR1,MMP2,NR4A1
PD 153035		chemical drug		0.132	1.81E-02	DDIT3,FOS,HSPA5,VEGFA
SCX		other		0.849	1.81E-02	COL1A1,COMP,ID1,POSTN
JINK1/2		group			1.81E-02	MMP2,RHOB,SCD,SREBF1
cannabidiol		chemical drug			1.81E-02	DDIT3,FN1,ID1,VIM
PLAG1		transcription regulator		-1.195	1.82E-02	CLTB,FLNC,PLEC,PTP4A3,SMARCD3,SRPK3,VEGFA
miR-17-5p (and other miRNAs w/seed AAAGUGC)		mature microrna		1.075	1.82E-02	APP,CDKN1A,RGS5,RHOA,RHOC,VEGFA,VIM
CLEC11A		growth factor			1.82E-02	ALDOA,CXCL12,FHL2,FOS,NR4A1,S100A6,TSC22D1
FOXO4		transcription regulator		-1.274	1.84E-02	CDKN1A,CTGF,SCD,SGK1,SOD2,VEGFA
GPX1	-2.548	enzyme		0.970	1.84E-02	CAT,CTGF,GPX4,NDUFB8,SOD2,UQCRC2
NR1H2		ligand-dependent nuclear receptor		-0.463	1.86E-02	ACOX1,APOE,HSD17B4,LPL,NFKBIA,SCD,SREBF1,VEGFA
CLDN7		other		1.087	1.88E-02	ABLIM1,APOE,ATP5G1,CKAP4,CLIP4,CTGF,MCU,MMP2,PLA2G16,RPS7,SERPINB1,WIPI1
HMOX1		enzyme		-1.066	1.89E-02	COL1A1,CS,CXCL12,ENG,FGF1,FOS,ID1,SPARC,THBS1,VEGFA
SOD2	-1.147	enzyme		-0.657	1.89E-02	ACADL,ASB11,ATP1A1,CAT,CDKN1A,DDIT3,GSN,MMP2,ODC1,SOD2
15(S)-HETE		chemical - endogenous mammalian			1.90E-02	FABP4,JUN,MMP2
NFkB (family)		group			1.90E-02	BSG,LPL,NCAM1
Integrin		complex			1.90E-02	FOS,JUN,VEGFA
perhexiline		chemical drug			1.90E-02	C10orf10,SERPINA3,WIPI1
chlorcyclizine		chemical drug			1.90E-02	C10orf10,SERPINA3,WIPI1
VGLL3		other			1.90E-02	COL12A1,COL1A1,THBS1
BMP10		growth factor			1.90E-02	ENG,ID1,SMPX
PLCG1		enzyme			1.90E-02	EGR1,FOS,THBS1
ITCH		enzyme			1.90E-02	CTGF,CYR61,FOS
XRCC6		enzyme			1.90E-02	APOE,FKBP5,HSPA4
RLN2		other			1.90E-02	FOS,MMP2,VEGFA
STIM1		ion channel			1.90E-02	GPX1,GSTO1,NQO1
CLCA2		ion channel			1.90E-02	CDKN1A,FN1,VIM
TIMP3		other			1.90E-02	APP,MMP2,VIM
GNA13		enzyme			1.90E-02	EGR1,FOS,VEGFA
MEIS1		transcription regulator			1.90E-02	CDKN1A,FOS,PF4
dimethyl fumarate		chemical drug			1.90E-02	JUN,VEGFA,VIM
KT5720		chemical - kinase inhibitor			1.90E-02	MAT2A,NFKBIA,PRKG1
trientine		chemical drug			1.90E-02	COL3A1,FN1,IGFBP5
Fgf		group		-1.948	1.94E-02	FOS,JUN,MMP2,ODC1,STAT1
SREBF2		transcription regulator		-0.447	2.02E-02	ACAA2,ACSL1,ACSS2,CDKN1A,PLIN2,SCD,SREBF1,THRSP
MIF		cytokine		-0.252	2.02E-02	CD44,CDC34,COL1A1,DUSP1,FOS,JUN,MMP2,RPS27
SLC25A13		transporter			2.02E-02	ALPL,APP,CD63,GPCPD1,GPD2,NOL3,NQO1,SERPINA3,SERPINB1,SERPINE2
LGALS1	1.281	other		1.404	2.04E-02	CDKN1A,FIS1,FN1,HRAS,LGALS1,MMP2
BDNF		growth factor	Inhibited	-2.073	2.12E-02	APP,BHLHE40,CDKN1A,DUSP1,EGR1,FOS,GLUL,HSPA5,JUN,LGALS1,MACROD1,MYH3,MYH8,MYOG,NCAM1,NR4A1,SOD2
KISS1		other		-1.969	2.13E-02	EGR1,FOS,MT-ND2,NFE2L1
NOX4		enzyme		-1.961	2.13E-02	EPAS1,FN1,MMP2,VEGFA
FGF4		growth factor		-1.412	2.13E-02	CDKN1A,FOS,SCD,VEGFA
GLP-1-(7-34)-amide		chemical drug		-1.181	2.13E-02	FOS,LPL,NQO1,NR4A1
2,3 butanedione monoxime		chemical drug		-1.154	2.13E-02	ACTA1,ATP1A1,ATP2A2,MYOG
SOX4		transcription regulator		-0.849	2.13E-02	FN1,FOS,NCAM1,VIM
ABCB6		transporter		0.000	2.13E-02	ALAS2,ATPIF1,CAT,ISCA1
beta-glycerophosphoric acid		chemical - endogenous mammalian		0.218	2.13E-02	ALPL,CDKN1A,MGP,SPARC
Ikb		group			2.13E-02	HSPA5,MAT2A,NR4A1,UACA
TRIM24		transcription regulator	Activated	2.588	2.16E-02	EIF5A,FBN1,GLUL,LOC102637129/S100a11,MYH10,PLEC,PRKCQ,SOCS2,STAT1,VEGFA
CSHL1		transcription regulator		-0.906	2.17E-02	ACTA1,CA3,CTGF,FOS,MYLPF,SERPINH1,SOCS2
RAB1B		other		-0.128	2.20E-02	ARF4,COPZ2,JUN,RABAC1,YIF1A
HLX		transcription regulator		1.287	2.20E-02	ANKRD1,Cd24a,CD44,EGR1,JUN
oxaliplatin		chemical drug		1.929	2.20E-02	CDKN1A,SAT1,STAT1,TMSB10/TMSB4X,VIM
S-adenosylmethionine		chemical - endogenous mammalian	Activated	2.186	2.20E-02	ADIPOR1,COL1A1,FOS,MAT2A,SREBF1
inositol		chemical drug			2.21E-02	CD59,PAM
pyrophosphate		chemical - endogenous mammalian			2.21E-02	ALPL,ANKH
nitrate		chemical - endogenous mammalian			2.21E-02	PRDX3,SOD2
resatorvid		chemical drug			2.21E-02	CAT,SCARB1
Erm		group			2.21E-02	CAV1,CD44
MLYCD		enzyme			2.21E-02	CPT1B,UCP3
Gpcr		group			2.21E-02	FOS,JUN
ZMIZ2		transcription regulator			2.21E-02	CD44,JUN
FNDC5	-2.276	other			2.21E-02	Cox8b,FABP4
Igf		group			2.21E-02	FN1,MYOG
7S NGF		complex			2.21E-02	CLU,FOS
SEMA3F		other			2.21E-02	MMP2,VEGFA
MCL1		transporter			2.21E-02	NQO1,TPT1
FGF13		growth factor			2.21E-02	CDKN1A,VEGFA
PAPPA		peptidase			2.21E-02	IGFBP5,SCARB1
ERN2		kinase			2.21E-02	DDIT3,HSPA5
CLDN1		other			2.21E-02	MMP2,VIM
LRP8		transmembrane receptor			2.21E-02	CLU,GPX4
miR-183-5p (miRNAs w/seed AUGGCAC)		mature microrna			2.21E-02	IDH2,SRSF2
AMBN		growth factor			2.21E-02	CDKN1A,RHOA
PSENEN	1.198	peptidase			2.21E-02	APP,PSENEN
MAGED1		transcription regulator			2.21E-02	CDKN1A,JUN
P2RY1	-1.843	g-protein coupled receptor			2.21E-02	FN1,FOS
FANCD2		other			2.21E-02	CDKN1A,GPX1
ARHGEF25		other			2.21E-02	JUN,RHOA
KIDINS220		transcription regulator			2.21E-02	EGR1,FOS
PPP2R2A		phosphatase			2.21E-02	SAT1,SERPINE2
NME3		kinase			2.21E-02	ITGB1,VIM
NAA10		enzyme			2.21E-02	HYPK,VEGFA
KRIT1		other			2.21E-02	JUN,SOD2
ABCB7		transporter			2.21E-02	FTH1,TFRC
SGCD		other			2.21E-02	DAG1,SSPN
GFAP		other			2.21E-02	CD44,VIM
PLCL1		enzyme			2.21E-02	ID1,SPARC
GPR37		g-protein coupled receptor			2.21E-02	HSPA5,MAP1LC3A
RFXANK		transcription regulator			2.21E-02	HLA-A,HLA-DRA
GCLM		enzyme			2.21E-02	FOS,JUN
ACTN4		other			2.21E-02	FOS,PDLIM1
LY379196		chemical - kinase inhibitor			2.21E-02	EGR1,LPL
butylated hydroxytoluene		chemical toxicant			2.21E-02	FOS,JUN
AD-5057		chemical drug			2.21E-02	FABP4,UCP3
aurothiomalate		chemical drug			2.21E-02	MT-CO2,NQO1
ruboxistaurin		chemical drug			2.21E-02	EGR1,SREBF1
catechol		chemical - endogenous mammalian			2.21E-02	FOS,JUN
apamin		chemical toxicant			2.21E-02	FOS,JUN
alpha-hydroxyglutarate		chemical - endogenous mammalian			2.21E-02	FN1,VIM
succinylacetone		chemical - endogenous mammalian			2.21E-02	ALAS1,HBB
vidarabine		chemical drug			2.21E-02	ACOX1,FABP3
quisqualic acid		chemical - endogenous non-mammalian			2.21E-02	EGR1,FOS
STAT6		transcription regulator		-0.640	2.25E-02	ACOX1,ACSL1,ALDH2,ALOX15,APOE,Cd24a,COL1A1,CST7,CTSB,EGR1,FABP4,GADD45G,IER2,LOC102637129/S100a11,MMP2,NFKBIA,SOCS2,USP2
ITGA5		transmembrane receptor		0.105	2.26E-02	APOE,CD44,CDKN1A,FOS,JUN,MMP2
candesartan		chemical drug		1.664	2.26E-02	ACTA1,COL3A1,FN1,FOS,NCF1,RHOA
paraquat		chemical toxicant		-0.575	2.28E-02	CAT,CCL21,CEBPD,COL1A1,CTGF,FN1,GPX1,KCNMA1,KLF2,NR4A1,VEGFA
nocodazole		chemical reagent		1.150	2.28E-02	CDKN1A,CSNK2B,FOS,KHDRBS1,MAP2K6,PF4,PPP1CA,PPP2CA,SCD
E2F1		transcription regulator		-1.589	2.29E-02	ALPL,Calm1 (includes others),CAV1,CD44,CDKN1A,Cox7c,CRYAB,CTSB,DDAH2,DDX39B,DUSP1,EGR1,EIF3I,FHL1,FOS,HADHA,HSP90B1,HSPE1,NFKBIA,NRP1,POLA2,RPS16,SOD2,SRSF2,VCP,VEGFA,VEGFB,VIM
ladostigil		chemical drug			2.38E-02	APP,TFRC,YWHAG
COL1A1	-2.078	other			2.38E-02	CDKN1A,CLIC4,COL1A1
IDH2	-2.286	enzyme			2.38E-02	EGR1,FN1,VIM
ROCK1		kinase			2.38E-02	ACTA1,APP,MYH7
MLX		transcription regulator			2.38E-02	SCD,THRSP,TXNIP
EFNA1		other			2.38E-02	ACHE,FN1,HRAS
TMBIM6	1.166	other			2.38E-02	DDIT3,HSPA5,WFS1
Go6983		chemical - kinase inhibitor			2.38E-02	CTGF,FOS,SCARB1
clasto-lactacystin beta-lactone		chemical - protease inhibitor			2.38E-02	ATF3,DDIT3,SIRT2
phencyclidine		chemical drug			2.38E-02	CREM,FOS,PVALB
mevastatin		chemical drug			2.38E-02	APOE,CDKN1A,SREBF1
E. coli B5 lipopolysaccharide		chemical - endogenous non-mammalian		-0.917	2.39E-02	ACKR3,ALDH2,BHLHE40,CAT,CD44,CDKN1A,DUSP1,FOS,GPX1,HLA-A,IL15,MAT2A,NCF1,NFKBIA,PF4,RHOB,SOCS2,SOD2,THBS1,VEGFA
haloperidol		chemical drug		-1.947	2.44E-02	EGR1,FOS,GRM4,NR4A1,PVALB,SCN1B,SDHA,SDHB,VEGFA
NR1H3		ligand-dependent nuclear receptor		-1.121	2.44E-02	ACOX1,APOE,GPAM,LPL,NFKBIA,NR0B2,SCD,SREBF1,VEGFA
4-hydroxytamoxifen		chemical drug		0.240	2.45E-02	CDKN1A,CLU,CNBP,DECR1,DYNLL1,EIF5A,FABP4,FOS,SGK1,TMOD1
PTGS1		enzyme		-1.154	2.47E-02	ATF3,MMP2,MYOZ1,TNNI2,VEGFA
PLAUR		transmembrane receptor		-1.077	2.47E-02	CTSB,ITGB1,MMP2,MT-CO1,VIM
monocrotaline		chemical toxicant		0.246	2.47E-02	ATP2A2,FHL1,HSP90AB1,ID1,NCAM1
bicalutamide		chemical drug		0.277	2.47E-02	FKBP5,FOS,MMP2,NCOR1,VIM
diclofenac		chemical drug		1.329	2.47E-02	APP,AQP4,CDKN1A,FOS,VEGFA
mir-193		microrna	Activated	2.000	2.48E-02	MYO1C,Podxl,SYNPO,VEGFA
ESRRB		ligand-dependent nuclear receptor			2.48E-02	ADIPOR1,HK2,LOXL1,NR0B2
TOB1	-1.389	transcription regulator		-1.633	2.50E-02	CDKN1A,MATN4,MBNL2,NBR1,PCBP4,PHLDA3
F2RL1		g-protein coupled receptor		-1.400	2.50E-02	CAV1,CTGF,CYR61,FOS,TXNIP,VEGFA
25-hydroxycholesterol		chemical reagent		0.585	2.50E-02	ACSL1,NFKBIA,NR4A1,SCARB1,SCD,SREBF1
folic acid		chemical - endogenous mammalian		1.044	2.50E-02	APP,CDKN1A,CLU,CSNK1A1,JUN,WNT4
ursolic acid		chemical - endogenous non-mammalian			2.50E-02	AKR1B1,ATF3,CDKN1A,FOS,MMP2,SOD2
TP63		transcription regulator		-0.837	2.57E-02	BHLHE40,CCNG1,CDKN1A,CITED2,COL4A1,COL5A1,CYR61,EMP1,FBN1,FN1,FOS,ID1,ITGA7,POSTN,PPP2CA,S100A4,THBS1,VEGFA,VIM,WNT4
let-7a-5p (and other miRNAs w/seed GAGGUAG)		mature microrna		-0.069	2.64E-02	ATP6V1F,BSG,COL1A1,COMMD9,GYS1,HRAS,IFRD1,PRRC2A,RHOB,S100A4,SLC38A1,THBS1,VIM
GNA12		enzyme		0.000	2.74E-02	CFL2,FOS,MMP2,PPP1CA,PSMB5,RHOA,VEGFA,VIM
nifedipine		chemical drug		1.970	2.74E-02	ANKH,FOS,IGFBP5,MYOG,NR4A1,POSTN,SGK1,VEGFA
MMP2	-1.398	peptidase		-0.115	2.77E-02	CD44,CDKN1A,CXCL12,FN1,PPP2R1A
FASLG		cytokine		0.591	2.77E-02	CD44,EGR1,FOS,FTH1,VEGFA
NR2F1		ligand-dependent nuclear receptor		1.067	2.77E-02	ACADM,ALDH2,CPT2,EGR1,LPL
phenethyl isothiocyanate		chemical drug			2.77E-02	C21orf33/LOC102724023,CAPN2,DDX5,Gsta1,H2AFZ,MGST3,MMP2,RPL3,SPSB3,VEGFA
mercuric chloride		chemical toxicant			2.77E-02	CDKN1A,DDIT3,HSPA9,HSPB1,JUN
PSEN2		peptidase		-0.567	2.79E-02	ACSL1,ACTB,APP,ATP2A2,COX8A,EMP1,GAPDH,PSENEN,UBC
NRAS		enzyme		-0.403	2.79E-02	CDKN1A,CKM,EGR1,EPAS1,FN1,LGALS1,PTP4A3,RHOB,VEGFA
NTF3		growth factor		-1.154	2.87E-02	ACHE,FOS,JUN,PVALB
everolimus		chemical drug		-0.790	2.87E-02	CAV1,CDKN1A,CTGF,MMP2
geranylgeranyl pyrophosphate		chemical - endogenous mammalian		-0.152	2.87E-02	APP,KLF2,RHOA,VEGFA
SIX5		transcription regulator		-0.124	2.87E-02	ATP1A1,IGFBP5,MYOG,WNT4
SHC1		kinase		1.877	2.87E-02	CDKN1A,FOS,KLF2,SOD2
HSD17B4	-1.926	enzyme	Activated	2.000	2.87E-02	ACOX1,ACSL1,LPCAT3,MGLL
DRAP1	1.366	transcription regulator			2.87E-02	GAPDH,HLA-DRA,RPLP0,RPS27
ARRB1		other			2.87E-02	EGR1,FABP4,LPL,SCARB1
octanoic acid		chemical - endogenous mammalian			2.92E-02	FABP4,LPL,SREBF1
MYF6		transcription regulator			2.92E-02	CDKN1A,CKM,MYOG
miR-18a-5p (and other miRNAs w/seed AAGGUGC)		mature microrna			2.92E-02	CDKN1A,CTGF,THBS1
mir-143		microrna			2.92E-02	COL3A1,HK2,MMP2
MTA2		transcription regulator			2.92E-02	CDKN1A,HBB,JUN
ATP2A2	-7.126	transporter			2.92E-02	APP,SCD,TRDN
SAT1	2.149	enzyme			2.92E-02	CDKN1A,GAPDH,LPL
TFAP2B		transcription regulator			2.92E-02	EPAS1,MMP2,SOD2
FOXP1		other			2.92E-02	MYH6,MYH7,Rcan1
spermine		chemical - endogenous mammalian			2.92E-02	OAZ1,ODC1,SAT1
budesonide		chemical drug		0.863	2.94E-02	CDKN1A,JUN,MAP2K6,PDLIM1,PRKACA,PRKCQ,RGS5,RHOC
1,4-bis[2-(3,5-dichloropyridyloxy)]benzene		chemical toxicant		1.105	2.94E-02	ALAS1,CDKN1A,EIF4EBP1,Nedd4,PSMB7,SAT1,Sult1a1,THRSP,TNFAIP2,TUBA4A
cadmium chloride		chemical toxicant		-1.176	3.01E-02	DDIT3,EIF3I,FOS,HSPA5,HSPB1,JUN
Pro-inflammatory Cytokine		group		-1.000	3.03E-02	AKR1B1,APOE,CLU,GLUL,HSPA5,LGALS1,NR4A1
FOSL1		transcription regulator		0.239	3.03E-02	CD44,EGR1,FOS,JUN,MMP2,SERPINE2,SPARC
trans-hydroxytamoxifen		chemical drug		0.905	3.03E-02	CLU,CXCL12,DUSP1,ECH1,LAMB1,LAMB2,LITAF,MB,MPPED2,PVALB,SNCG
TRH		other	Inhibited	-2.169	3.09E-02	ACTB,DUSP1,FOS,JUN,NR4A1
MYBL2		transcription regulator		-0.692	3.09E-02	CDC25B,CLU,IGFBP5,ITGB1,SLC25A3
STAT		group		0.200	3.09E-02	CDKN1A,CEBPD,FOS,SERPINA3,SOCS2
asoprisnil		chemical drug		0.447	3.09E-02	G0S2,IL15,SGK1,SLC3A1,WNT4
pimagedine		chemical drug	Activated	2.219	3.09E-02	COL4A1,CTGF,LAMB1,OPA1,VEGFA
lithium chloride		chemical drug		0.834	3.12E-02	APP,BSG,CD44,CDKN1A,CKM,FOS,MMP2,MYOG,PLIN2,POSTN
rottlerin		chemical toxicant		1.565	3.15E-02	CDKN1A,COL1A1,COL3A1,DDIT3,ITGB1,JUN,LPL,MMP2
apigenin		chemical - endogenous non-mammalian		1.664	3.15E-02	CDKN1A,CKMT2,CREM,CSRP3,FOS,MYH6,SLC27A1,SOD2
lovastatin		chemical drug		-1.150	3.20E-02	APOE,ATF3,CAT,CDKN1A,CTGF,DDIT3,KLF2,RHOA,RHOB,RHOC,SREBF1
triciribine		chemical drug			3.21E-02	ATF3,CIDEA
AGPAT9		enzyme			3.21E-02	LPL,SREBF1
PNPLA8		enzyme			3.21E-02	NQO1,PLA2G2A
IRX4		transcription regulator			3.21E-02	ACTA1,MYH7
PDZK1IP1		other			3.21E-02	SCARB1,SIRT2
PRDM16		transcription regulator			3.21E-02	CDKN1A,GADD45G
PPP1R14B	1.621	phosphatase			3.21E-02	EPAS1,VEGFA
SAMD4A		translation regulator			3.21E-02	CIDEA,UCP3
H6PD		enzyme			3.21E-02	DDIT3,HSPA5
TCF21		transcription regulator			3.21E-02	CDKN1A,CKM
BAG6		enzyme			3.21E-02	CDKN1A,COL1A1
LOXL2		enzyme			3.21E-02	FN1,VIM
PROK2		other			3.21E-02	FOS,VEGFA
HIST1H1C		other			3.21E-02	ACTB,GAPDH
LRP2		transporter			3.21E-02	CA3,CTSB
MB	-1.700	transporter			3.21E-02	EPAS1,VEGFA
Irs3		other			3.21E-02	EGR1,SREBF1
GPAM	-1.814	enzyme			3.21E-02	PLIN2,SCD
5-(3-chloro-4-(2,3-dihydroxy-propoxy)benzylidene)-2-propylimino-3-o-tolyl-thiazolidin-4-one		chemical drug			3.21E-02	CTGF,THBS1
ATP2B2		transporter			3.21E-02	DDIT3,HSPA5
KSR1		kinase			3.21E-02	Tpm1,Tpm2
DDR2		kinase			3.21E-02	COL1A1,MMP2
IKBKAP		other			3.21E-02	RHOA,VEGFA
HEYL		transcription regulator			3.21E-02	MMP2,MYH6
SLC2A1		transporter			3.21E-02	FN1,MMP2
PTPRR		phosphatase			3.21E-02	FOS,JUN
NF2		other			3.21E-02	CDKN1A,GLUL
DYNLL1	-1.512	other			3.21E-02	CDKN1A,FOS
CD160		transmembrane receptor			3.21E-02	FOS,JUN
TP53INP1		other			3.21E-02	CDKN1A,SPARC
UACA	-1.291	other			3.21E-02	DDIT3,HSPA5
VCP	-1.249	enzyme			3.21E-02	DDIT3,HSPA5
Fructus xanthii aqueous extract		chemical - endogenous non-mammalian			3.21E-02	ACOX1,SCD
SLC6A2		transporter			3.21E-02	CLSTN1,DYNLL1
RNF17		other			3.21E-02	ODC1,SERPINA3
SFTPC		other			3.21E-02	HSPA5,S100A4
ATF5		transcription regulator			3.21E-02	ID1,TXNIP
PMCH		other			3.21E-02	MCHR1,SCD
SF1		transcription regulator			3.21E-02	COL1A1,FN1
PAXIP1		other			3.21E-02	CDKN1A,ENO3
OBP2B		transporter			3.21E-02	SCD,SREBF1
CAPN2	-1.575	peptidase			3.21E-02	DDIT3,PPP2R1A
ZYX		other			3.21E-02	FOS,ITGB1
PCBP1		translation regulator			3.21E-02	ALOX15,MYH10
acetazolamide		chemical drug			3.21E-02	DDIT3,HSPA5
4-nitroquinoline-1-oxide		chemical toxicant			3.21E-02	CDKN1A,EGR1
fluphenazine		chemical drug			3.21E-02	FOS,NR4A1
coumarin		chemical drug			3.21E-02	Gsta1,NQO1
(S)-mevalonic acid		chemical - endogenous mammalian			3.21E-02	CAT,CD59
risedronic acid		chemical drug			3.21E-02	HSPD1,PDIA3
malondialdehyde		chemical toxicant			3.21E-02	CDKN1A,COL1A1
saquinavir		chemical drug			3.21E-02	FABP4,NFKBIA
4-aminophenol		chemical - endogenous mammalian			3.21E-02	CLU,VIM
hexarelin		chemical toxicant			3.21E-02	ATP5B,SLC27A1
13-hydroxyoctadecadienoic acid		chemical - endogenous mammalian			3.21E-02	CAT,NR0B2
penicillamine		chemical drug			3.21E-02	DDIT3,HSPA5
metformin		chemical drug		0.588	3.22E-02	ADIPOR1,CAV1,DDIT3,FN1,FOS,FTH1,GLO1,HSPA5,NFKBIA,NR0B2,PLIN2,SREBF1
IL2		cytokine		-0.721	3.23E-02	ARHGDIA,BHLHE40,CCNG1,CD44,CD59,CDKN1A,CXCL12,DLST,EMP1,FOS,GADD45G,GAPDH,HK2,HSP90B1,HSPA5,HSPD1,ITGB1,JUN,JUND,MAP2K6,MMP2,PDIA3,PHB2,PSMB1,RFTN1,RGS16,RHOB,RPL10,S100A4,SOCS2,VDAC1,VEGFA,VIM,ZAK
linolenic acid		chemical - endogenous mammalian		-1.067	3.28E-02	ACSL1,CLU,NFKBIA,THRSP
NCOR-LXR-Oxysterol-RXR-9 cis RA		complex		-1.000	3.28E-02	APOE,LPL,SCD,SREBF1
amitriptyline		chemical drug		0.000	3.28E-02	C10orf10,CDKN1A,SERPINA3,WIPI1
WR 1065		chemical drug		0.339	3.28E-02	CAT,CDKN1A,S100A4,ZFP36L1
PRLR		transmembrane receptor		1.934	3.28E-02	CDKN1A,CFD,FABP4,IGFBP5
DNMT1		enzyme			3.28E-02	ACTB,CDKN1A,EPDR1,FBN1,MYL6B,RGS10,SFRP4
HAND1		transcription regulator			3.28E-02	ADSSL1,FABP4,NRP1,SMPX
RIPK2		kinase		-0.128	3.29E-02	ACADL,ACADM,ACOX1,SCD,SLC27A1,SREBF1
LIF		cytokine		-0.046	3.29E-02	ACAA2,CDKN1A,CEBPD,FN1,FOS,GPCPD1,HK2,JUN,LIMS1,LPL,MYOG,SERPINA3,SOCS2,SOD2,TSPAN7,VEGFA
LTBR		transmembrane receptor		0.816	3.29E-02	CCL21,CLU,CXCL12,LYZ,MFGE8,NFKBIA
JAK2		kinase		-0.651	3.31E-02	ACTB,CDKN1A,CST7,EGR1,FOS,ODC1,PFN1,PHLDA3,STAT1,THBS1
fluoxetine		chemical drug		-0.863	3.38E-02	C10orf10,EGR1,FOS,GNAS,MMP2,NME2,SERPINA3,WIPI1
GW9662		chemical reagent		-0.245	3.38E-02	CAV1,CDKN1A,CTGF,DGKZ,FN1,HLA-DRA,HSPA5,PLIN2
ADRB2		g-protein coupled receptor		-1.982	3.44E-02	ATP1A1,ATP1B1,COL1A1,GNAS,HK2
GNB2		enzyme			3.44E-02	CDKN1A,CREM,DUSP1,FBXO31,NR4A1
RELA		transcription regulator		-1.971	3.47E-02	ANKRD1,APOE,APP,BTG2,CAV1,CD44,CDKN1A,COL1A1,CTSB,DDIT3,DUSP1,EGR1,FOS,IER2,JUN,LUM,MAT2A,MT-CYB,NFKBIA,NR4A1,SERPINE2,SOD2,SREBF1,TNFAIP2,VEGFA
VDR		transcription regulator		1.227	3.50E-02	CDKN1A,COL1A1,CPT2,JUN,MYH3,MYH8,MYOG,NR0B2,PLIN2,UCP3
epothilone B		chemical drug			3.51E-02	BTG2,CDKN1A,THBS1
fluoride		chemical - endogenous mammalian			3.51E-02	DDIT3,FOS,HSPA5
obeticholic acid		chemical drug			3.51E-02	COL1A1,NR0B2,SREBF1
PECAM1		other			3.51E-02	CD44,MMP2,THBS1
IGFBP7		transporter			3.51E-02	CDKN1A,MMP2,SOD2
MAPK8IP1		other			3.51E-02	APP,FOS,JUN
SLC9A3R1		other			3.51E-02	MSN,S100A4,SCARB1
NREP		other			3.51E-02	COL3A1,MMP2,VEGFA
mir-23		microrna			3.51E-02	PRDX3,SOD2,TRIM63
INSIG2		other			3.51E-02	GPAM,SCD,SREBF1
AKR1B1	1.268	enzyme			3.51E-02	ACOX1,CDKN1A,MMP2
ODC1	-1.764	enzyme			3.51E-02	CSNK2B,MAT2A,ODC1
ITGB6	-2.021	other			3.51E-02	COL1A1,COL3A1,MMP2
PLAGL1		transcription regulator			3.51E-02	CDKN1A,FABP4,PLIN2
RPS6KA5		kinase			3.51E-02	DUSP1,FOS,JUN
RND3		enzyme			3.51E-02	CDKN1A,MMP2,VIM
HNRNPU	-1.389	transporter			3.51E-02	ACTB,GAPDH,HBB
pyridoxine		chemical - endogenous mammalian			3.51E-02	CSNK1A1,JUN,WNT4
batimastat		chemical - protease inhibitor			3.51E-02	FABP4,MMP2,VEGFA
rofecoxib		chemical drug			3.51E-02	MMP2,NCF1,VEGFA
nimodipine		chemical drug			3.51E-02	FOS,NR4A1,ODC1
caffeic acid		chemical - endogenous mammalian			3.51E-02	AKR1B1,CAT,SREBF1
reserpine		chemical drug			3.51E-02	EGR1,FOS,GNAS
alpha-tocopherol succinate		chemical drug			3.51E-02	EGR1,FGF1,VEGFA
carboplatin		chemical drug		0.000	3.59E-02	Bex1/LOC100912195,CD44,CLU,RBM3,TUBB,VIM
TRIM28		transcription regulator			3.59E-02	ALAS2,ATF7IP,EPAS1,KLF2,MMP2,S100A4
sphingosine-1-phosphate		chemical - endogenous mammalian	Inhibited	-2.750	3.61E-02	CD44,CTGF,EGR1,FN1,FOS,JUN,PLA2G2A,THBS1
geldanamycin		chemical - endogenous non-mammalian		-0.973	3.61E-02	CEBPD,CLU,GBP1,HLA-DRA,HSPA5,HSPD1,JUN,STAT1
IL1		group		-1.004	3.65E-02	APOE,APP,BHLHE40,CD59,CDKN1A,CEBPD,COL1A1,CTSB,DUSP1,FN1,FOS,FTH1,JUN,LAMB1,LAMB2,LYZ,MAP2K6,MMP2,ODC1,PLA2G2A,SOD2,SPARC,SREBF1,VEGFA
SATB1		transcription regulator		-0.181	3.70E-02	CORO6,FERMT2,HBB,ITGB1,PIK3IP1,RPLP0,RPLP1,SGK1,TUBA4A,VIM
UTP		chemical - endogenous mammalian		-1.067	3.73E-02	KCNC4,MB,MYLPF,THBS1
ADAMTS12		peptidase		-1.000	3.73E-02	LGALS1,MGP,S100A6,TNFAIP2
PROX1		transcription regulator		-0.988	3.73E-02	AKT2,MYL1,NRP1,TNNI2
NDRG1		kinase		-0.633	3.73E-02	ATF3,FOS,JUN,VEGFA
EIF4E		translation regulator		0.069	3.73E-02	CDC34,CDKN1A,EIF4EBP1,HRAS,LSM4,NFKBIA,NOL3,NRP1,ODC1,PHF5A,SIRT2,SVIL
cyanocobalamin		chemical - endogenous mammalian		0.218	3.73E-02	APP,CSNK1A1,JUN,WNT4
tetrodotoxin		chemical drug		1.114	3.73E-02	ATP1B1,EGR1,ID1,MYH7
SIAH2		transcription regulator			3.73E-02	DDT,EGLN3,FGF1,NCOR1
BMPR1B		kinase			3.73E-02	CDKN1A,CFD,ID1,POSTN
MLXIPL		transcription regulator			3.73E-02	GPD1,SCD,THRSP,TXNIP
SMAD5		transcription regulator			3.73E-02	ALPL,CTGF,ID1,VEGFA
ionomycin		chemical reagent	Inhibited	-3.554	3.78E-02	ANKH,DUSP1,EGR1,EIF4EBP1,FOS,HSPA4,HSPA5,MYL2,NR4A1,NRP1,P2RY2,RAB10,SGK1,SOCS2
carrageenan		chemical - endogenous non-mammalian		-1.951	3.80E-02	EGR1,FOS,JUN,JUND,VEGFA
memantine		chemical drug		-1.412	3.80E-02	CREM,FOS,HSP90AB1,HSPA5,NFKBIA
NCOR2		transcription regulator			3.80E-02	CDKN1A,FOS,JUN,LPL,PLA2G2A
POMC		other		-0.620	3.81E-02	DUSP1,FOS,GAPDH,JUN,NR4A1,SCARB1,SDC2,SLC9A3R2,SOD2
PDLIM2		other		0.333	3.81E-02	CITED2,FSTL1,GSTM2,PHLDA3,RTN2,SERF1A/SERF1B,STAT1,TNS1,TXNIP
topotecan		chemical drug		1.002	3.83E-02	ACSL1,ATF3,CDKN1A,CITED2,EGR1,ENG,GPX1,HSPA1L,HSPD1,KCNMA1,MAT2A,MBNL2,STRN3,TST,VEGFA
FGFR1		kinase		0.239	3.86E-02	CDKN1A,COL1A1,EIF4EBP1,EIF5A,FGF1,FOS,JUN,VIM
miR-125b-5p (and other miRNAs w/seed CCCUGAG)		mature microrna	Activated	2.204	3.86E-02	ACSS1,H3F3A/H3F3B,HK2,ID1,JUN,SCD,TSPAN8,ZNF385A
colchicine		chemical drug	Inhibited	-2.400	3.91E-02	ATF3,CTGF,FOS,JUN,JUND,NQO1
levothyroxine		chemical - endogenous mammalian		-1.400	3.91E-02	APOE,ATP2A2,FOS,Gsta1,MT-CO1,MYH6
FGF10		growth factor		-0.277	3.91E-02	CTSB,MYH6,MYH7,S100A6,SCD,TSPAN8
EGR2		transcription regulator	Inhibited	-2.263	4.10E-02	COL11A1,EGR1,FOS,HSPA5,JUN,PPP2CA,RRAD,SCD,SLC16A1,TFRC,UCP3,VEGFA
Diphtheria Toxin		chemical reagent			4.17E-02	ACTA1,COL3A1,LAMP1
RNASEL		enzyme			4.17E-02	CDKN1A,MT-ATP6,MT-CO2
LYL1		transcription regulator			4.17E-02	BTG2,EGR1,ID1
INHBB		growth factor			4.17E-02	COL3A1,COL4A1,THBS1
ATXN1		transcription regulator			4.17E-02	APP,ATP2A2,INPP5A
NOS1		enzyme			4.17E-02	FOS,PDK1,TRIM63
SUV39H1		enzyme			4.17E-02	CAT,HBB,SOD2
Foxp1		transcription regulator			4.17E-02	MYH6,MYH7,Rcan1
cyclopiazonic acid		chemical - endogenous non-mammalian			4.17E-02	DDIT3,EGR1,FOS
magnesium		chemical - endogenous mammalian			4.17E-02	CDKN1A,MGP,MYOG
leptomycin B		chemical drug			4.17E-02	ACTA1,CDKN1A,FGF1
BCL3		transcription regulator	Inhibited	-2.200	4.19E-02	ACADM,FABP3,HLA-DQB1,ID1,JUN
JAK1		kinase		-1.342	4.19E-02	CDKN1A,HLA-A,ID1,MMP2,STAT1
eflornithine		chemical drug		-0.057	4.19E-02	APP,CDKN1A,FN1,ODC1,SOD2
GNB1		enzyme			4.19E-02	CDKN1A,CREM,DUSP1,FBXO31,NR4A1
D-fructose		chemical - endogenous mammalian		-1.067	4.22E-02	FABP4,SCD,SREBF1,THBS1
ceramide		chemical - endogenous mammalian		-1.000	4.22E-02	COL1A1,FOS,GAPDH,JUN
phorbol 12,13-didecanoate		chemical toxicant		-0.689	4.22E-02	CDKN1A,DUSP1,SGK1,SOD2
IL2RG		transmembrane receptor		-0.339	4.22E-02	COL6A2,FOS,HLA-A,JUN
DRD2		g-protein coupled receptor		0.035	4.22E-02	CRYAB,FOS,JUN,VEGFA
panobinostat		chemical drug		1.067	4.22E-02	CDKN1A,CITED2,CRYAB,VIM
REN		peptidase			4.22E-02	COL3A1,CTGF,FOS,MYH6
TAF4B		transcription regulator			4.22E-02	CTGF,FN1,JUN,NFKBIA
NFKB2		transcription regulator		-1.231	4.24E-02	AKR1B1,CDKN1A,CXCL12,FOS,MMP2,SOD2
adenosine		chemical - endogenous mammalian		-1.067	4.24E-02	AIFM1,FOS,GNAS,HSPA5,TXNIP,VEGFA
L-cysteine		chemical - endogenous mammalian			4.35E-02	CDO1,FOS
L-lysine		chemical - endogenous mammalian			4.35E-02	DDIT3,SOD2
2-hydroxyestradiol		chemical - endogenous mammalian			4.35E-02	CAT,NQO1
bevacizumab		biologic drug			4.35E-02	CXCL12,NRP1
PARP		group			4.35E-02	APOE,VIM
MARCKSL1		other			4.35E-02	ACTA1,MYH7
DTNBP1		other			4.35E-02	ACTA1,ACTC1
parathyroid hormone-related protein		chemical drug			4.35E-02	FN1,FOS
SNTA1	1.228	other			4.35E-02	AQP4,DTNA
SERPINA3	2.695	other			4.35E-02	APP,CTGF
SEL1L		other			4.35E-02	DDIT3,HSPA5
CCL18		cytokine			4.35E-02	MMP2,S100A4
GNE		kinase			4.35E-02	CHAC1,DDIT3
miR-338-3p (miRNAs w/seed CCAGCAU)		mature microrna			4.35E-02	Tpm1,VIM
miR-542-3p (miRNAs w/seed GUGACAG)		mature microrna			4.35E-02	RPL11,RPS23
NUAK1		kinase			4.35E-02	CDKN1A,COX6B1
EGR4		transcription regulator			4.35E-02	CREM,EGR1
KCNMA1	-3.547	ion channel			4.35E-02	KCNMA1,MMP2
SLC22A1		transporter			4.35E-02	CPT1B,CPT2
WFS1	-2.129	enzyme			4.35E-02	DDIT3,HSPA5
DEAF1		transcription regulator			4.35E-02	HNRNPA2B1,UCP3
ITGB4		transmembrane receptor			4.35E-02	SPARC,VEGFA
KLF3		transcription regulator			4.35E-02	HBB,SERPINH1
GRM5		g-protein coupled receptor			4.35E-02	FOS,SOD2
ATF7		transcription regulator			4.35E-02	DDIT3,DUSP1
CLTC	-1.584	other			4.35E-02	CDKN1A,HLA-A
RAD9A		enzyme			4.35E-02	CDKN1A,ITGB1
MAD2L2		enzyme			4.35E-02	EGR1,VIM
MC1R		g-protein coupled receptor			4.35E-02	NR4A1,SDC2
CAPNS1		peptidase			4.35E-02	CAPN2,MMP2
TSPO		transmembrane receptor			4.35E-02	SOD2,VDAC1
RFWD2		enzyme			4.35E-02	CDKN1A,SREBF1
GNMT		enzyme			4.35E-02	NPC2,SCARB1
cariporide		chemical drug			4.35E-02	COL1A1,PPP3R1
4-(2-aminoethyl)benzenesulfonylfluoride		chemical - protease inhibitor			4.35E-02	CDKN1A,SOD2
4-coumaric acid		chemical - endogenous mammalian			4.35E-02	CDKN1A,ODC1
2-mercaptoethanol		chemical - endogenous mammalian			4.35E-02	ATF3,HSPA5
volinanserin		chemical drug			4.35E-02	EGR1,FOS
manidipine		chemical drug			4.35E-02	FOS,JUN
2,4-dinitrophenol		chemical toxicant			4.35E-02	ATP5B,MT-CO2
zinc protoporphyrin IX		chemical - endogenous mammalian			4.35E-02	CDKN1A,SOD2
BQ 123		chemical drug			4.35E-02	CTGF,VEGFA
atropine		chemical drug			4.35E-02	FOS,VEGFA
NKX2-1		transcription regulator			4.46E-02	BDH1,CHAD,CLU,HLA-A,LYZ,MATN4,MMP2,MREG,SCD,THBS1,TMEM37,TSPAN7,VEGFA,WNT4
ETS1		transcription regulator		0.170	4.49E-02	CAV1,CCNG1,CDKN1A,CITED2,CTGF,DNAJA3,EGR1,FN1,HSPA1L,HSPE1,ITGB6,MMP2,NCF1,NQO1,PF4,VEGFA
IL27		cytokine		1.310	4.56E-02	C10orf10,CD63,CEBPD,EGR1,FOS,GADD45G,HLA-A,HLA-DQB1,HLA-DRA,STAT1,VIM
sulforafan		chemical drug		0.622	4.58E-02	AKR1B1,CDC25B,CDKN1A,FOS,GPX1,Gsta1,NQO1,PSMB5,VEGFA,VIM
SCAP		other	Inhibited	-2.442	4.59E-02	ACAA2,ACSL1,ACSS2,GPAM,SCD,SREBF1
SNAI1		transcription regulator	Inhibited	-2.216	4.59E-02	CDKN1A,FN1,FOS,ID1,ITGB1,SPARC
cytochalasin D		chemical toxicant		-0.426	4.60E-02	ACTA1,CTGF,FOS,MMP2,RPLP0
APLN		other		-0.094	4.60E-02	ALAS2,CTGF,EGR1,FOS,MYH6
MAX		transcription regulator		-0.570	4.66E-02	ACTC1,CDKN1A,DDIT3,FTH1,ID1,MYH6,ODC1,TXNIP
26s Proteasome		complex		0.796	4.66E-02	CDKN1A,DDIT3,MLF1,MYCBP,PPP2CA,PSMB5,TXNIP,VIM
RARB		ligand-dependent nuclear receptor		-0.555	4.70E-02	ACADM,CDKN1A,CRYAB,EGR1,ID1,STAT1,VEGFA
crocidolite asbestos		chemical toxicant		-1.992	4.73E-02	CD44,FOS,JUN,JUND
CASP1		peptidase		-1.964	4.73E-02	ACOX1,COL1A1,SCD,SREBF1
GJA1		transporter		-1.067	4.73E-02	CDKN1A,THBS1,VEGFA,VIM
GPC1		transmembrane receptor		-0.849	4.73E-02	CDKN1A,ID1,MYOG,VEGFA
miR-133a-3p (and other miRNAs w/seed UUGGUCC)		mature microrna		-0.107	4.73E-02	CTGF,KLF15,PKM,RHOA
grape seed extract		chemical drug			4.73E-02	APP,CDKN1A,HSPD1,VIM
HMGN1		transcription regulator			4.73E-02	CCL21,FOS,G0S2,Srsf5
KLF11		transcription regulator			4.73E-02	CAT,CAV1,CHRND,SOD2
melatonin		chemical - endogenous mammalian		-0.717	4.82E-02	ALOX15,CDKN1A,DDAH2,FOS,HSPA9,NCAM1,NQO1,SOD2,SPARC,VIM
Ren2		peptidase			4.88E-02	COL3A1,MT-CO1,VEGFA
ADCY		group			4.88E-02	CDKN1A,CRYM,FOS
Smad2/3-Smad4		complex			4.88E-02	CDKN1A,COL1A1,IGFBP5
PNPLA2		enzyme			4.88E-02	ACAA2,ACOX1,TRIM63
ZC3H14		other			4.88E-02	CITED2,IL15,TSC22D1
PRKDC		kinase			4.88E-02	APOE,CDKN1A,FKBP5
FGFR4		kinase			4.88E-02	CD44,CDKN1A,FOS
FABP5		transporter			4.88E-02	FABP3,FABP4,VEGFA
ethoxyquin		chemical toxicant			4.88E-02	Gsta1,NQO1,PSMB5
metyrapone		chemical drug			4.88E-02	ALAS1,FOS,SCARB1
nimesulide		chemical drug			4.88E-02	APP,CAT,NCF1
isoliquiritigenin		chemical - endogenous non-mammalian			4.88E-02	CDKN1A,CTGF,MMP2
magnolol		chemical - endogenous non-mammalian			4.88E-02	CDKN1A,FOS,MMP2
17-alpha-ethinylestradiol		chemical drug		-1.857	4.92E-02	APOE,EIF2S2,FOS,INPP5A,JUN,NR0B2,ODC1,SCARB1,SERPINH1,SGK1,TNNT1,VEGFA
chondroitin sulfate proteoglycan		chemical reagent			4.94E-02	RHOA
xylose		chemical reagent			4.94E-02	SREBF1
atractyloside		chemical toxicant			4.94E-02	MT-CO3
beta-escin		chemical reagent			4.94E-02	CDKN1A
Rp-8-CPT-cAMPS		chemical - kinase inhibitor			4.94E-02	SCARB1
OSI-461		chemical drug			4.94E-02	ALOX15
cortodoxone		chemical - endogenous mammalian			4.94E-02	FN1
ARHGEF12		other			4.94E-02	RHOA
CDC14B		phosphatase			4.94E-02	SIRT2
clofazimine		chemical drug			4.94E-02	PLIN2
peptide YY 3-36		biologic drug			4.94E-02	FOS
RhoGap		group			4.94E-02	RHOA
G protein alpha		group			4.94E-02	FOS
Arf		group			4.94E-02	DROSHA
MSK1/2		group			4.94E-02	FOS
growth factor receptor		group			4.94E-02	FOS
artemether		chemical drug			4.94E-02	MMP2
glutethimide		chemical drug			4.94E-02	ALAS1
Max-Myc		complex			4.94E-02	ODC1
bapineuzumab		biologic drug			4.94E-02	APP
15-ketoprostaglandin E2		chemical - endogenous mammalian			4.94E-02	FABP4
crizotinib		chemical drug			4.94E-02	VIM
levocetirizine		chemical drug			4.94E-02	MMP2
Smarcc2		transcription regulator			4.94E-02	NPC2
avobenzone		chemical drug			4.94E-02	COL1A1
etarotene		chemical reagent			4.94E-02	ODC1
G-Actin		group			4.94E-02	JUN
Nectin		group			4.94E-02	MYOG
polyglactin 910		chemical reagent			4.94E-02	MMP2
TBPL2		transcription regulator			4.94E-02	MYOG
GSK 189254		chemical drug			4.94E-02	FOS
EGFLAM		other			4.94E-02	DAG1
FMOD	-2.116	other			4.94E-02	LUM
Mef3		other			4.94E-02	ALDOA
pridopidine		chemical drug			4.94E-02	FOS
CDC42BPB		kinase			4.94E-02	CTSB
ECE2		peptidase			4.94E-02	APP
ENTPD7		enzyme			4.94E-02	APP
DNAJA4	-1.466	other			4.94E-02	APOE
ZNF496		transcription regulator			4.94E-02	HBB
RER1		other			4.94E-02	APP
FOXN2		other			4.94E-02	HBB
aleplasinin		chemical drug			4.94E-02	APP
CD3-TCR		complex			4.94E-02	TOB1
SRF-ELK1		complex			4.94E-02	FOS
T2		other			4.94E-02	ATP5O
NAA15		transcription regulator			4.94E-02	HYPK
SLC51B		transporter			4.94E-02	NR0B2
SNORD21		other			4.94E-02	HLA-A
FKBPL	1.607	other			4.94E-02	CDKN1A
RTN3		other			4.94E-02	APP
ZBTB7C		other			4.94E-02	CDKN1A
SPRED2		cytokine			4.94E-02	VIM
RND2		enzyme			4.94E-02	RHOB
GPR56		g-protein coupled receptor			4.94E-02	VEGFA
Lamin b		group			4.94E-02	LMNA
EBF4		other			4.94E-02	CDKN1A
CALHM1		ion channel			4.94E-02	APP
exendin(9-39) amide		chemical drug			4.94E-02	FOS
CCM2		other			4.94E-02	RHOA
SLC17A6		transporter			4.94E-02	NR4A1
CXXC1		transcription regulator			4.94E-02	CDKN1A
RTN2	1.380	other			4.94E-02	APP
GSAP		peptidase			4.94E-02	APP
ECE		group			4.94E-02	APP
iproplatin		chemical drug			4.94E-02	Gsta1
ZBTB8A		other			4.94E-02	CDKN1A
MAN2C1		enzyme			4.94E-02	DDIT3
ZDHHC21		enzyme			4.94E-02	APP
boldine		chemical - endogenous non-mammalian			4.94E-02	NCF1
RNF126		other			4.94E-02	CDKN1A
KIF26B		other			4.94E-02	NQO1
TRPC4AP		transporter			4.94E-02	APP
FGF14		growth factor			4.94E-02	FOS
HM13		peptidase			4.94E-02	APP
WDR13		other			4.94E-02	CDKN1A
KIAA0101		other			4.94E-02	CDKN1A
OSBP		other			4.94E-02	SREBF1
PLXND1		transmembrane receptor			4.94E-02	VEGFA
PON2		enzyme			4.94E-02	DDIT3
PTGR2		enzyme			4.94E-02	FABP4
KDM4B		other			4.94E-02	VIM
LCMT1		enzyme			4.94E-02	PPP2CA
DPP3		peptidase			4.94E-02	NQO1
FANK1		transcription regulator			4.94E-02	JUN
WNT16	-15.532	other			4.94E-02	CDKN1A
S100A14		other			4.94E-02	MMP2
Raet1a		other			4.94E-02	HLA-A
CHCHD6		other			4.94E-02	IMMT
FBXL2		enzyme			4.94E-02	APP
yessotoxin		chemical - endogenous non-mammalian			4.94E-02	AKAP1
CHF 5074		chemical drug			4.94E-02	APP
MEF2B		transcription regulator			4.94E-02	CKM
AURK		group			4.94E-02	CDKN1A
Oxi-4503		chemical drug			4.94E-02	CXCL12
dinaciclib		chemical drug			4.94E-02	HSPA5
hispidulin		chemical drug			4.94E-02	EGR1
Cabin1-HDAC1/2-MEF2D-MITR-Sin3		complex			4.94E-02	NR4A1
MEF2D-NFAT2-p300		complex			4.94E-02	NR4A1
botulinum toxin type A		chemical drug			4.94E-02	S100A4
NNZ 2566		chemical drug			4.94E-02	ATF3
vasopressins		chemical drug			4.94E-02	FOS
inolitazone		chemical drug			4.94E-02	CDKN1A
Rho gdi		group			4.94E-02	RHOB
PMF1/PMF1-BGLAP		transcription regulator			4.94E-02	SAT1
SORCS1		transporter			4.94E-02	APP
AP3D1		transporter			4.94E-02	SLC30A3
ARHGEF17		other			4.94E-02	FOS
AP1M1		transporter			4.94E-02	HLA-A
MPRIP		other			4.94E-02	RHOA
SPON1		other			4.94E-02	APP
CSRP3	-5.176	other			4.94E-02	TXNIP
ARHGAP26		other			4.94E-02	RHOA
KLC1		other			4.94E-02	APP
NFE2L3		transcription regulator			4.94E-02	NQO1
SIX2		transcription regulator			4.94E-02	MYOG
IVNS1ABP		other			4.94E-02	SOD2
EHD1		other			4.94E-02	ITGB1
PPP1R9B		other			4.94E-02	PPP1CA
G10bp1		other			4.94E-02	FN1
FAF1		other			4.94E-02	VIM
KIFAP3		other			4.94E-02	FOS
CDT1		other			4.94E-02	CDKN1A
RAB27A		enzyme			4.94E-02	CD44
SLK		kinase			4.94E-02	DDIT3
Abcb1b		transporter			4.94E-02	APP
PPY		other			4.94E-02	FOS
ACVR2B		kinase			4.94E-02	CDKN1A
PPP2R4		phosphatase			4.94E-02	VCP
RGL1		other			4.94E-02	PPP1CA
17alpha-hydroxyprogesterone caproate		chemical drug			4.94E-02	VEGFA
SPTBN1		other			4.94E-02	FOS
Cd24a	2.131	other			4.94E-02	MMP2
AFAP1		other			4.94E-02	ITGB1
FBXL20		other			4.94E-02	APP
ARID1B		transcription regulator			4.94E-02	ALPL
DTX2		other			4.94E-02	MYOG
miR-668-3p (and other miRNAs w/seed GUCACUC)		mature microrna			4.94E-02	AQP4
mir-668		microrna			4.94E-02	AQP4
miR-147a (miRNAs w/seed UGUGUGG)		mature microrna			4.94E-02	VEGFA
miR-133a-5p (and other miRNAs w/seed CUGGUAA)		mature microrna			4.94E-02	RHOA
miR-504-5p (and other miRNAs w/seed GACCCUG)		mature microrna			4.94E-02	VEGFA
miR-1343-5p (and other miRNAs w/seed GGGGAGC)		mature microrna			4.94E-02	AQP4
mir-939		microrna			4.94E-02	AQP4
RTN1		other			4.94E-02	APP
ARF3		enzyme			4.94E-02	APP
EIF2B2		translation regulator			4.94E-02	ACTB
AMPH		other			4.94E-02	BIN1
EAF1		transcription regulator			4.94E-02	WNT4
DNM1L	-1.530	enzyme			4.94E-02	MFN1
SNX17		transporter			4.94E-02	APP
ZBTB5		other			4.94E-02	CDKN1A
DHX8		enzyme			4.94E-02	CDKN1A
STK38L		kinase			4.94E-02	ITGB1
EYA2		phosphatase			4.94E-02	MYOG
Raet1d/Raet1e		other			4.94E-02	HLA-A
UGT2B4		enzyme			4.94E-02	NR0B2
Nisch		other			4.94E-02	FOS
RNGTT		phosphatase			4.94E-02	SCARB1
Cerip		other			4.94E-02	ACADM
APBA2		transporter			4.94E-02	APP
CKAP4	-2.253	other			4.94E-02	CTGF
ACOT8		enzyme			4.94E-02	CAT
SLC1A2		transporter			4.94E-02	FOS
RYK		kinase			4.94E-02	FN1
SCN7A		ion channel			4.94E-02	FOS
RNF7	1.754	enzyme			4.94E-02	JUN
DNASE1L3		enzyme			4.94E-02	CDKN1A
VGLL4		other			4.94E-02	ACTA1
TUBB3		other			4.94E-02	ANXA5
CCNI		other			4.94E-02	CDKN1A
BACE2		peptidase			4.94E-02	APP
ANKS1A		other			4.94E-02	FOS
N6-methyl-(R)-roscovitine		chemical reagent			4.94E-02	APP
FXYD1	1.133	ion channel			4.94E-02	CDKN1A
RHPN2		other			4.94E-02	RHOA
TRU-TCA1-1		other			4.94E-02	PVALB
PPP1R3A		phosphatase			4.94E-02	THBS1
FSCN1		other			4.94E-02	MMP2
CST5		other			4.94E-02	ANXA5
QPCT		enzyme			4.94E-02	APP
RPS6KA2		kinase			4.94E-02	EGR1
TACC3		other			4.94E-02	CDKN1A
HERPUD1		other			4.94E-02	DDIT3
SNRPD1		other			4.94E-02	MAP1LC3A
EYA3		phosphatase			4.94E-02	MYOG
RBM3	2.208	other			4.94E-02	CD44
HOXA4		transcription regulator			4.94E-02	ITGB1
Peg3		other			4.94E-02	VEGFA
CHL1		other			4.94E-02	NCAM1
KDELR1		transporter			4.94E-02	HSPA5
Cbr2		enzyme			4.94E-02	FABP4
LARGE		enzyme			4.94E-02	DAG1
SPOCK1		other			4.94E-02	MMP2
EPGN		growth factor			4.94E-02	FOS
Taf4b		other			4.94E-02	JUN
TAX1BP3		transcription regulator			4.94E-02	FOS
TRNAU1AP		other			4.94E-02	GPX1
EID1		transcription regulator			4.94E-02	CKM
ING3		other			4.94E-02	CDKN1A
PLEKHO1		other			4.94E-02	MYOG
RAMP3		transporter			4.94E-02	FOS
VPS18		transporter			4.94E-02	ITGB1
MYH6	-4.287	enzyme			4.94E-02	MYH7
JAM2		other			4.94E-02	CXCL12
SLC5A5		transporter			4.94E-02	HBB
ALX4		transcription regulator			4.94E-02	NCAM1
NECAB3		other			4.94E-02	APP
JADE1		other			4.94E-02	CDKN1A
PCBP4	-1.734	other			4.94E-02	CDKN1A
RAB5B		enzyme			4.94E-02	FOS
CHAF1A		other			4.94E-02	CSRP3
ATP6V1B1		transporter			4.94E-02	ATP6V1B2
OPN4		g-protein coupled receptor			4.94E-02	VEGFA
ITM2C		other			4.94E-02	APP
BTA-EG4		chemical reagent			4.94E-02	APP
UBE2E1		enzyme			4.94E-02	CDKN1A
CLCN7		ion channel			4.94E-02	ATP5G2
MATN3		other			4.94E-02	MATN4
ADCY3		enzyme			4.94E-02	NRP1
ADM2		other			4.94E-02	FOS
PAK3		kinase			4.94E-02	APP
CAV2		other			4.94E-02	CAV1
ALYREF		transcription regulator			4.94E-02	APOE
SRRM1		other			4.94E-02	CD44
SYNCRIP		other			4.94E-02	RHOA
CHRM2		g-protein coupled receptor			4.94E-02	EGR1
APOC1		transporter			4.94E-02	APOE
COL10A1		other			4.94E-02	HSPA5
TPM2		other			4.94E-02	RHOA
PRR13		other			4.94E-02	THBS1
BAIAP3		other			4.94E-02	HRAS
TDP-665759		chemical reagent			4.94E-02	CDKN1A
SHC3		other			4.94E-02	APP
CNTNAP1		other			4.94E-02	APP
COLQ		other			4.94E-02	ACHE
MW-III-36C		chemical - protease inhibitor			4.94E-02	APP
meclofenamic acid		chemical drug			4.94E-02	APP
BMS-275183		chemical drug			4.94E-02	THBS1
guanfacine		chemical drug			4.94E-02	FOS
clorgyline		chemical drug			4.94E-02	GNAS
kynurenic acid		chemical - endogenous mammalian			4.94E-02	CDKN1A
styrofoam		chemical reagent			4.94E-02	VEGFA
SL 327		chemical - protease inhibitor			4.94E-02	FOS
diflunisal		chemical drug			4.94E-02	APP
BW-755C		chemical drug			4.94E-02	JUND
ondansetron		chemical drug			4.94E-02	FOS
cyclothiazide		chemical drug			4.94E-02	EGR1
flurothyl		chemical drug			4.94E-02	FOS
diisopropanolnitrosamine		chemical toxicant			4.94E-02	CDKN1A
selfotel		chemical drug			4.94E-02	FOS
2-[5-(4-chlorophenyl)pentyl]oxirane-2-carboxylic acid		chemical reagent			4.94E-02	ACADM
RS86		chemical reagent			4.94E-02	APP
pinacidil		chemical drug			4.94E-02	APP
(R)-5-(2-azetidnylmethoxy)-2-chloropyridine		chemical drug			4.94E-02	FOS
2,4-dichlorobenzamil		chemical reagent			4.94E-02	CTGF
sapropterin		chemical drug			4.94E-02	VEGFA
donepezil		chemical drug			4.94E-02	APP
GYKI 52466		chemical drug			4.94E-02	FOS
synthetic peptide		chemical - endogenous mammalian			4.94E-02	SPARC
IC261		chemical - kinase inhibitor			4.94E-02	APP
SU5614		chemical - kinase inhibitor			4.94E-02	VEGFA
PK 11195		chemical drug			4.94E-02	APP
ONO-8711		chemical drug			4.94E-02	FOS
pentachlorophenol		chemical toxicant			4.94E-02	NQO1
potassium ferricyanide		chemical toxicant			4.94E-02	VEGFA
(des-Arg10,Leu9)-kallidin		chemical reagent			4.94E-02	CTGF
Ac-DEVD-CHO		chemical reagent			4.94E-02	FOS
ibutamoren		chemical drug			4.94E-02	FOS
theobromine		chemical drug			4.94E-02	FAM89B
LY 354740		chemical drug			4.94E-02	FOS
droxidopa		chemical drug			4.94E-02	FOS
S(-)-carbidopa		chemical drug			4.94E-02	FOS
4-hydroxymercuribenzoate		chemical - protease inhibitor			4.94E-02	COL1A1
fumagillin		chemical - endogenous non-mammalian			4.94E-02	CAV1
oxfenicine		chemical - endogenous non-mammalian			4.94E-02	ACADM
sarcosine		chemical - endogenous mammalian			4.94E-02	FOS
homocysteine thiolactone		chemical - endogenous mammalian			4.94E-02	VEGFA
agar		chemical - endogenous non-mammalian			4.94E-02	RBM3
allose		chemical - endogenous mammalian			4.94E-02	TXNIP
hydrocortisone phosphate		chemical drug			4.94E-02	APOE
norethynodrel		chemical toxicant			4.94E-02	VEGFA
norethindrone		chemical drug			4.94E-02	VEGFA
cholesterol ester		chemical - endogenous mammalian			4.94E-02	SCARB1
beta-tocopherol		chemical - endogenous mammalian			4.94E-02	CTGF
ferric citrate		chemical drug			4.94E-02	FTH1
GW 4064		chemical toxicant		-0.706	4.95E-02	APOE,COL1A1,MT-CO2,NFE2L1,NR0B2,THRSP
LGALS3		other		0.105	4.95E-02	CDKN1A,COL3A1,COL4A1,COL5A2,CTSV,FN1,IGFBP5,ITGB1
diphenyleneiodonium		chemical reagent	Activated	2.408	4.95E-02	COL1A1,EPAS1,FN1,FOS,SOD2,VEGFA
RETN		other	Inhibited	-2.216	5.03E-02	CTGF,FOS,LPL,SCD,SREBF1
fluocinolone acetonide		chemical drug	Activated	2.000	5.03E-02	FKBP5,KLF15,LIMCH1,PF4,WNT4
U73122		chemical reagent	Activated	2.200	5.03E-02	ATP2A2,FN1,HSPA5,MMP2,RHOA
EZH2		transcription regulator	Activated	2.021	5.14E-02	ACKR3,ACTB,ALPL,ANXA6,ATF3,CDKN1A,COL4A1,CSNK1A1,DDT,EGR1,EPDR1,FBN1,MYH4,MYL6B,NFKBIA,S100A4,SFRP4
REL		transcription regulator	Inhibited	-2.313	5.26E-02	APP,CDKN1A,CREM,FN1,FOS,HLA-A,JUN,NFKBIA,NR4A1,SOD2,VIM
SOX9		transcription regulator	Activated	2.200	5.34E-02	CDKN1A,COL1A1,CTGF,FOS,UCP3,VEGFA
D-galactosamine		chemical - endogenous mammalian	Inhibited	-2.169	5.49E-02	CTSB,FOS,JUN,JUND,SOD2
CXCL12	-1.629	cytokine	Inhibited	-2.468	5.65E-02	CD44,CXCL12,EGR1,FN1,FOS,ID1,ITGB1,JUN,MAPRE3,MMP2,NR4A1,RHOC,TNNC1,VIM
PRKCZ		kinase		-1.929	5.87E-02	JUN,MMP2,NFKBIA,VEGFA
KN 93		chemical - kinase inhibitor		1.982	5.87E-02	FOS,MMP2,MYOG,NR4A1
amphetamine		chemical drug	Inhibited	-2.076	5.89E-02	ATF3,EGR1,FOS,HSPA4,JUN,MYOM1,SGK1,TLN1
okadaic acid		chemical toxicant	Inhibited	-2.037	5.89E-02	APP,EGR1,FAM89B,FOS,JUN,JUND,ODC1,THRSP
TNFSF11		cytokine		-1.796	5.96E-02	AK3,BSG,CAPN2,CD44,CDKN1A,CUL4A,DUSP1,FHL2,FOS,IL15,JUN,NFKBIA,PHLDA3,RGS16,RHOB,SOD2,STAT1,TSPAN13
KDM5B		transcription regulator		1.859	6.15E-02	BBS9,CAV1,DDIT3,EGR1,FHL1,LIMCH1,MPC1,NOL3,PTPLA,SAT1
KNG1		other		-1.997	6.48E-02	APP,COL1A1,CTGF,FOS
quinolinic acid		chemical - endogenous mammalian		-1.956	6.48E-02	CAT,EGR1,FOS,JUN,JUND
HOXC8		transcription regulator	Activated	2.000	6.48E-02	ANKRD1,APP,NQO1,SLC16A3
baicalein		chemical - endogenous non-mammalian	Activated	2.000	6.48E-02	DDIT3,FOS,JUN,MMP2,MT-CO1
IL17A		cytokine	Inhibited	-2.108	6.55E-02	ACTB,CEBPD,CTGF,CXCL12,CYR61,FOS,JUN,KLF2,MMP2,NRP1,RGS16,TNNC1,VEGFA,YWHAG
MAPK8		kinase	Inhibited	-2.267	6.87E-02	APOE,CDKN1A,COL1A1,DUSP1,EGR1,FOS,FTH1,JUN,JUND,MMP2,MYOG,WNT4
GAPDH	1.221	enzyme		1.945	7.13E-02	DUSP1,GAPDH,STAT1,TXNIP
mir-223		microrna		-1.897	7.37E-02	AMPD3,EMP1,LPL,MREG,NDRG2,NQO1,POSTN,S100A6,SCARB1,TOB1
docosahexaenoic acid		chemical drug	Activated	2.630	7.70E-02	APOE,APP,CD44,CDKN1A,CTGF,FOS,MMP2,SCD,SREBF1,UCP3
PP1		chemical - kinase inhibitor		1.982	7.81E-02	FOS,JUN,MMP2,ODC1
IKZF1		transcription regulator		1.929	8.04E-02	ALAS2,CDKN1A,EIF4E3,EMP1,NCAM1,NFIX,PRKCQ,SERPINH1,Sult1a1,UACA
MAPK3		kinase		-1.980	8.52E-02	EGR1,FN1,FOS,ITGB1,JUN,THBS1
PTPN11		phosphatase		-1.970	8.52E-02	BSG,CCNG1,CDKN1A,EGR1,FOS,JUN
HBEGF		growth factor		-1.964	8.52E-02	HK2,ITGB1,NRP1,VEGFA
CIITA		transcription regulator		1.952	8.52E-02	COL1A1,HLA-A,HLA-DQB1,HLA-DRA
USF1		transcription regulator	Inhibited	-2.219	8.60E-02	CAT,CPT1B,DUSP1,GPAM,PRKG1,SYNPO,TXNIP
glucocorticoid		chemical drug	Inhibited	-2.323	8.75E-02	ACHE,CDKN1A,CEBPD,CLU,COL1A1,CTGF,DUSP1,FN1,GLUL,GOT1,HRAS,LPL,NCF1,NFKBIA,ODC1,SGK1,TXNIP,VEGFA
GMNN		transcription regulator	Activated	2.449	9.07E-02	CDKN1A,DUSP1,NCKAP1,NRP1,PPP2CA,TEAD1,VEGFA
DKK1		growth factor		1.982	9.34E-02	CD44,CDKN1A,COL1A1,SPARC,TNNC1
salmonella minnesota R595 lipopolysaccharides		chemical - endogenous non-mammalian		-1.858	9.35E-02	ACSL1,AK3,CEBPD,EGR1,FOS,JUN,NFKBIA,TSC22D1
plicamycin		chemical drug		1.915	9.35E-02	AKT2,CDKN1A,COL1A1,CTGF,GPD1,ID1,SERPINE2,UBC
5-hydroxytryptamine		chemical - endogenous mammalian	Inhibited	-2.190	1.13E-01	CTGF,EGR1,FOS,NR4A1,THBS1,UCP3
nicotine		chemical drug		-1.934	1.14E-01	ALDOA,CD44,CDKN1A,CTGF,EGR1,FN1,FOS,ID1,LITAF,MMP2,POSTN,RPSA,STAT1
RBPJ		transcription regulator		1.769	1.21E-01	CD44,CDKN1A,CXCL12,DUSP1,FGF1,FOS,JUN,MYOG,VEGFA
FBXO32		enzyme	Inhibited	-2.646	1.22E-01	ADSSL1,HSPA5,HSPB7,MYH6,MYOG,PDIA3,SOD2
SPI1		transcription regulator	Activated	2.200	1.29E-01	ACTB,CDKN1A,FOS,FTH1,GNB2L1,GPX1,JUN,KLK1,LYZ,MMP2,NCF1,RPL18
ATP		chemical - endogenous mammalian	Inhibited	-2.207	1.32E-01	DUSP1,FOS,JUN,NRP1,P2RY2,SAT1,SREBF1,THBS1
BNIP3L		other	Activated	2.000	1.35E-01	ALAS2,CST3,GSN,NFKBIA,TFRC
FOXM1		transcription regulator		-1.830	1.45E-01	CAV1,CDC25B,CDKN1A,CXCL12,MMP2,VEGFA,VIM
C5		cytokine	Inhibited	-2.137	1.48E-01	ATF3,CD63,DAG1,EGR1,NFIX,NFKBIA,TNFAIP2,VEGFA
TGM2		enzyme		-1.915	1.49E-01	ACSS2,ACTA1,ALPL,BTG2,FN1,MGP,MMP2,MYH7,NPC2,SLC16A1,SLC25A20,STAT1,THBS1,TIMM8A,TNFAIP2
SOX1		transcription regulator	Activated	2.449	1.52E-01	DUSP1,NCKAP1,NRP1,PPP2CA,TEAD1,VEGFA
CRH		cytokine		-1.954	1.58E-01	FOS,KCNMA1,NR4A1,SCARB1,SGK1
SOCS3		phosphatase	Activated	2.219	1.59E-01	ACTA1,ATF3,CDKN1A,EGR1,FOS,JUN
N-methyl-D-aspartate		chemical reagent		-1.915	1.72E-01	APP,EGR1,FOS,HSPA5
SOX3		transcription regulator	Activated	2.449	1.88E-01	DUSP1,NCKAP1,NRP1,PPP2CA,TEAD1,VEGFA
IGFBP2		other		-1.953	1.92E-01	COL11A1,FN1,MMP2,POSTN
IRF8		transcription regulator		-1.912	2.29E-01	ATF3,CDKN1A,CREM,EGR1,FOS,GBP1,IL15,STAT1
SOX2		transcription regulator	Activated	3.053	2.39E-01	ALDH1A1,CDKN1A,COL1A1,CTGF,DUSP1,FOS,Hrc,JUN,NCKAP1,NRP1,PPP2CA,TEAD1,VEGFA,VIM
CCL11		cytokine		-1.964	2.55E-01	CXCL12,FGF1,ITGB1,VEGFB
TREM1		transmembrane receptor	Inhibited	-2.309	2.76E-01	ACKR3,ATF3,ATP1B1,EGR1,FABP3,FERMT2,LPL,NFKBIA,PPAP2B,RGS16,RRAD,THBS1
TAF4		transcription regulator		1.980	2.86E-01	ABI1,CTGF,FMOD,LUM,MMP2,THBS1
FOXL2		transcription regulator	Inhibited	-2.000	3.22E-01	ATF3,FOS,RSPO3,SOD2
GATA2		transcription regulator		-1.982	3.42E-01	CDKN1A,FABP4,KLF2,MMP2,TFRC
SOCS1		other		1.937	3.91E-01	CD44,DUSP1,FKBP5,FOS,IL15,JUN,STAT1
TLR7		transmembrane receptor		-1.759	4.63E-01	ATF3,CD44,CDKN1A,KCNMA1,NFKBIA,SOD2
Salmonella enterica serotype abortus equi lipopolysaccharide		chemical toxicant	Inhibited	-2.333	4.66E-01	ACKR3,ATP1B1,EGR1,FERMT2,G0S2,GBP1,MGLL,SYNPO2,THBS1
TNFRSF1B		transmembrane receptor	Inhibited	-2.000	4.90E-01	CXCL12,JUN,MMP2,SOD2
POU5F1		transcription regulator	Inhibited	-2.621	1.00E00	CDKN1A,DUSP1,HSPD1,KLF2,LOXL1,NCKAP1,NRP1,PPP2CA,TEAD1,VEGFA,VIM
TLR9		transmembrane receptor		-1.922	1.00E00	ATF3,DUSP1,NR0B2,NR4A1
REST		transcription regulator		1.986	1.00E00	CD59,MYOG,NPC2,NRP1,TNNT1

## Sheet: © 2000-2014 QIAGEN
© 2000-2014 QIAGEN. All rights reserved.
